# Supplementary material for: Functional heterogeneity and plasticity in naïve CD8 T cells drive superior effector and memory responses
Source: bioRxiv. 2025 Oct 17:2025.10.16.682909. Preprint. [Version 1] doi: 10.1101/2025.10.16.682909 (PMC12632747; doi:10.1101/2025.10.16.682909)
Supplement: Supplement 1 [file media-1.xlsx]

## Sheet: Sheet1
ENTREZID	ENSEMBL	SYMBOL	Fresh_1	Fresh_2	Fresh_3	Fresh_4	Long_5	Long_6	Long_7	Long_8	baseMean	log2FoldChange	lfcSE	stat	pvalue	padj
14679	ENSMUSG00000000001	Gnai3	4374.2	3855.41	4304.2	4364.64	4706.13	4645.82	4338.74	4886.32	4434.43	-0.137078	0.0563117	-2.43427	0.0149217	0.0889536
54192	ENSMUSG00000000003	Pbsn	0	0	0	0	0	0	0	0	0	NA	NA	NA	NA	NA
12544	ENSMUSG00000000028	Cdc45	97.7935	97.9775	77.5627	97.04	61.3319	95.2564	49.377	64.2525	80.0739	0.455638	0.228116	1.99739	0.0457824	0.189707
14955	ENSMUSG00000000031	H19	0	0	0	0	0	0	0	0	0	NA	NA	NA	NA	NA
107815	ENSMUSG00000000037	Scml2	4.56979	10.7775	4.25001	7.54755	15.333	8.28317	7.51389	3.13427	7.67615	-0.316095	0.690512	-0.457769	0.647119	0.833333
11818	ENSMUSG00000000049	Apoh	0	0	8.50002	0	0	0	0	0	1.0625	3.54021	2.50858	1.41124	0.158174	NA
67608	ENSMUSG00000000056	Narf	1254.86	1145.36	1201.69	1170.95	1272.64	1092.34	1218.32	1185.54	1192.71	0.00194828	0.0685135	0.0284364	0.977314	0.991363
12390	ENSMUSG00000000058	Cav2	1.82792	0	0	0	0	0	0	0	0.22849	1.4164	3.53165	0.40106	0.688376	NA
23849	ENSMUSG00000000078	Klf6	4543.29	4167.96	4440.2	4307.5	5565.87	5321.93	5866.2	6724.57	5117.19	-0.427924	0.0657661	-6.50676	7.68e-11	5.6e-09
29871	ENSMUSG00000000085	Scmh1	528.268	461.474	484.501	465.792	657.127	625.379	600.038	562.601	548.147	-0.330975	0.0897116	-3.68932	0.00022485	0.00364865
12858	ENSMUSG00000000088	Cox5a	1062.02	959.199	1111.38	1052.34	1005.4	1042.64	1072.34	1013.94	1039.91	0.0175678	0.0695251	0.252682	0.800514	0.913874
21385	ENSMUSG00000000093	Tbx2	13.7094	2.93932	21.2501	19.408	8.7617	4.14158	17.1746	7.0521	11.8046	0.629717	0.62783	1.00301	0.315858	0.593597
21387	ENSMUSG00000000094	Tbx4	0	0	0	0	0	0	0	0	0	NA	NA	NA	NA	NA
22768	ENSMUSG00000000103	Zfy2	0	0	0	0	0	0	0	0	0	NA	NA	NA	NA	NA
18053	ENSMUSG00000000120	Ngfr	0	0	0	0	1.09521	0	0	0	0.136902	-0.695071	3.53381	-0.196691	0.844069	NA
22415	ENSMUSG00000000125	Wnt3	5.48375	8.81797	12.75	17.2516	1.09521	8.28317	15.0278	7.0521	9.4702	0.487103	0.668822	0.728299	0.466431	0.723468
216795	ENSMUSG00000000126	Wnt9a	0	0	0	0	0	0	0	0	0	NA	NA	NA	NA	NA
14158	ENSMUSG00000000127	Fer	10.0535	3.9191	6.37502	7.54755	17.5234	18.6371	25.7619	18.8056	13.5779	-1.52615	0.512946	-2.97526	0.00292743	0.0274796
74204	ENSMUSG00000000131	Xpo6	5509.34	5417.17	5242.39	5699.48	5274.54	5156.27	5422.88	5098.67	5352.59	0.0620156	0.0458996	1.35111	0.176659	0.429927
209446	ENSMUSG00000000134	Tfe3	629.717	645.671	601.377	691.14	709.697	717.529	694.498	746.739	679.546	-0.161095	0.0787761	-2.04497	0.0408576	0.175981
12006	ENSMUSG00000000142	Axin2	1526.31	1641.12	1615	1633.51	1981.24	1905.13	1864.52	1734.82	1737.71	-0.221612	0.061	-3.63299	0.00028016	0.0043167
231841	ENSMUSG00000000148	Brat1	1416.64	1306.04	1392.94	1352.09	1158.73	1366.72	1299.9	1129.12	1302.77	0.143487	0.0729994	1.9656	0.0493453	0.198867
14673	ENSMUSG00000000149	Gna12	495.365	405.627	411.189	381.691	434.799	407.946	422.925	369.06	416.075	0.0554846	0.107526	0.516012	0.605846	0.809446
18400	ENSMUSG00000000154	Slc22a18	0	0	0	0	0	0	0	0	0	NA	NA	NA	NA	NA
16415	ENSMUSG00000000157	Itgb2l	0	0	0	0	0	0	0	0	0	NA	NA	NA	NA	NA
72058	ENSMUSG00000000159	Igsf5	0	0	0	0	0	1.0354	0	0	0.129424	-0.695071	3.53381	-0.196691	0.844069	NA
72614	ENSMUSG00000000167	Pih1d2	10.9675	13.7168	7.43752	4.31289	10.9521	5.17698	6.44048	12.5371	8.94267	0.0501691	0.62207	0.0806486	0.935721	0.97426
235339	ENSMUSG00000000168	Dlat	1085.78	1019.95	1110.32	1145.07	1183.92	1119.26	1106.69	1153.41	1115.55	-0.0660363	0.0661177	-0.998768	0.317907	0.595842
66925	ENSMUSG00000000171	Sdhd	10.9675	6.85842	9.56253	6.46933	10.9521	9.31856	4.29365	10.1864	8.57606	-0.0394888	0.608566	-0.0648882	0.948263	0.980004
64654	ENSMUSG00000000182	Fgf23	0.913958	0	0	0	0	1.0354	4.29365	0	0.780376	-2.10956	2.36345	-0.892576	0.372084	NA
14177	ENSMUSG00000000183	Fgf6	0	0	0	0	0	0	0	0	0	NA	NA	NA	NA	NA
12444	ENSMUSG00000000184	Ccnd2	22711.9	22296.7	22466.6	26185.7	26336.6	28215.6	26271.8	28147.3	25329	-0.218535	0.0551196	-3.96474	7.35e-05	0.00145294
277463	ENSMUSG00000000194	Gpr107	1503.46	1460.84	1570.38	1519.21	1279.21	1474.4	1471.65	1532.66	1476.48	0.0708186	0.0673477	1.05154	0.293013	0.571022
338370	ENSMUSG00000000197	Nalcn	0	0.979775	0	1.07822	0	1.0354	0	0	0.386674	0.767465	2.99806	0.255987	0.797961	NA
72014	ENSMUSG00000000202	Btbd17	0	16.6562	4.25001	0	4.38085	5.17698	4.29365	3.13427	4.73649	0.308014	1.0634	0.289651	0.772083	NA
20558	ENSMUSG00000000204	Slfn4	3.65583	2.93932	8.50002	1.07822	6.57127	7.24777	3.22024	2.3507	4.44542	-0.249784	0.88625	-0.281844	0.778063	NA
21823	ENSMUSG00000000214	Th	0	0	0	0	0	0	0	0	0	NA	NA	NA	NA	NA
16334	ENSMUSG00000000215	Ins2	0	0	0	0	0	0	0	0	0	NA	NA	NA	NA	NA
20278	ENSMUSG00000000216	Scnn1g	0	0	0	0	0	0	0	0	0	NA	NA	NA	NA	NA
13497	ENSMUSG00000000223	Drp2	5.48375	1.95955	2.12501	0	0	0	0	0	1.19604	3.72773	1.97845	1.88417	0.0595421	NA
27027	ENSMUSG00000000244	Tspan32	2039.95	2155.5	1891.26	2066.95	1666.91	1527.21	1738.93	1882.13	1871.11	0.257652	0.0699523	3.68325	0.000230279	0.00370165
16870	ENSMUSG00000000247	Lhx2	1.82792	0	0	0	2.19042	1.0354	1.07341	0	0.765894	-1.11269	2.22742	-0.499541	0.617398	NA
70809	ENSMUSG00000000248	Clec2g	11.8815	6.85842	1.0625	4.31289	4.38085	3.10619	1.07341	5.48497	4.77009	0.77351	0.892249	0.866922	0.385985	NA
66355	ENSMUSG00000000253	Gmpr	21.935	15.6764	26.5626	14.0169	33.9516	19.6725	23.6151	25.8577	22.661	-0.396722	0.390231	-1.01663	0.309328	0.587235
14654	ENSMUSG00000000263	Glra1	0	5.87865	0	0	0	0	0	0.783566	0.832777	2.29898	2.51743	0.913226	0.361124	NA
23947	ENSMUSG00000000266	Mid2	0	0	0	0	0	0	0	0	0	NA	NA	NA	NA	NA
217069	ENSMUSG00000000275	Trim25	5037.74	5328.99	4987.39	5197.03	3957	4425.28	3937.28	4261.82	4641.57	0.309267	0.0521834	5.92654	3.09e-09	1.79e-07
56077	ENSMUSG00000000276	Dgke	1338.03	1319.76	1132.63	1354.25	1315.35	1196.92	1100.25	1013.94	1221.39	0.155149	0.0854459	1.81575	0.0694084	0.246735
74617	ENSMUSG00000000278	Scpep1	99.6214	108.755	127.5	98.1182	104.045	142.885	117.002	133.99	116.49	-0.20242	0.178944	-1.13119	0.257975	0.533161
17428	ENSMUSG00000000282	Mnt	2383.6	2724.75	2480.94	2673.99	2374.42	2399.01	2084.57	2183.02	2413.04	0.18307	0.0645308	2.83694	0.00455487	0.0381408
16414	ENSMUSG00000000290	Itgb2	12609.9	12779.2	12030.7	12695	11793.2	11850.1	11422.2	11730	12113.8	0.0988895	0.0395313	2.50155	0.0123651	0.0781645
69692	ENSMUSG00000000295	Hddc2	315.316	409.546	404.814	301.902	330.754	311.654	306.996	286.002	333.373	0.2142	0.123625	1.73266	0.0831558	0.274618
21987	ENSMUSG00000000296	Tpd52l1	11.8815	10.7775	22.3126	6.46933	13.1425	4.14158	7.51389	4.7014	10.1175	0.818627	0.619142	1.3222	0.186103	0.441995
18618	ENSMUSG00000000301	Pemt	32.9025	48.009	24.4376	44.2071	22.9995	47.6282	66.5516	39.1783	40.7392	-0.236103	0.342327	-0.689701	0.490382	0.738794
12550	ENSMUSG00000000303	Cdh1	13.7094	18.6157	22.3126	25.8773	55.8558	111.823	69.7719	64.2525	47.7772	-1.91365	0.319433	-5.99079	2.09e-09	1.24e-07
12561	ENSMUSG00000000305	Cdh4	0	0.979775	0	0	0	0	0	1.56713	0.318363	-0.571894	3.51521	-0.162691	0.870762	NA
12716	ENSMUSG00000000308	Ckmt1	1.82792	0	0	0	1.09521	3.10619	2.14683	0	1.02202	-1.68047	2.0266	-0.829208	0.406987	NA
12029	ENSMUSG00000000317	Bcl6b	57.5794	52.9078	103.063	80.8667	100.76	96.2918	93.3869	54.0661	79.8651	-0.223673	0.259709	-0.861244	0.389104	0.661048
17312	ENSMUSG00000000318	Clec10a	0	0	0	0	0	0	0	0	0	NA	NA	NA	NA	NA
11684	ENSMUSG00000000320	Alox12	25.5908	49.9685	26.5626	19.408	50.3798	43.4866	54.7441	23.507	36.7059	-0.489361	0.363323	-1.3469	0.178011	0.431926
11877	ENSMUSG00000000325	Arvcf	67.6329	101.897	71.1877	87.336	68.9984	55.9114	61.1846	48.5811	70.3411	0.489236	0.230737	2.12032	0.0339791	0.156473
12846	ENSMUSG00000000326	Comt	452.409	406.606	431.376	439.915	439.18	461.787	416.484	455.252	437.876	-0.0357418	0.0923506	-0.387023	0.698739	0.859594
66368	ENSMUSG00000000339	Rtca	468.86	467.352	461.126	397.864	502.702	429.689	505.578	460.737	461.739	-0.0787234	0.097963	-0.803604	0.421626	0.689443
13171	ENSMUSG00000000340	Dbt	663.534	603.541	715.064	715.939	692.174	652.299	632.24	705.21	672.5	0.00665452	0.0846759	0.0785881	0.93736	0.975022
23994	ENSMUSG00000000346	Dazap2	6127.17	5936.45	6811.71	6110.28	6433.28	6619.29	6519.91	6541.21	6387.41	-0.0638993	0.0499709	-1.27873	0.200991	0.462214
68995	ENSMUSG00000000355	Mcts1	869.174	738.75	804.315	789.259	905.74	838.671	945.677	839.2	841.348	-0.138942	0.0785964	-1.7678	0.077095	0.262829
19700	ENSMUSG00000000359	Rem1	0	0	0	0	0	0	0	0	0	NA	NA	NA	NA	NA
30054	ENSMUSG00000000365	Rnf17	24.6769	32.3326	17	11.8604	21.9042	42.4512	21.4683	23.507	24.4001	-0.339991	0.411535	-0.826155	0.408716	0.678093
216131	ENSMUSG00000000374	Trappc10	3149.5	3068.65	2849.63	2982.36	3127.93	3214.9	3285.72	3259.64	3117.29	-0.0967688	0.0504964	-1.91635	0.0553202	0.214276
216527	ENSMUSG00000000378	Ccm2	4493.02	4635.31	4408.32	3884.83	3804.77	3933.47	3967.34	3898.24	4128.16	0.159262	0.0570056	2.79379	0.00520942	0.042337
22373	ENSMUSG00000000381	Wap	0.913958	7.8382	5.31251	5.39111	5.47606	0	5.36707	2.3507	4.0812	0.569726	0.983372	0.579359	0.562347	NA
21379	ENSMUSG00000000384	Tbrg4	1868.13	1957.59	1779.69	1909.53	1662.53	1757.07	1689.55	1557.73	1772.73	0.173941	0.0604342	2.87818	0.00399976	0.0348652
50528	ENSMUSG00000000385	Tmprss2	15.5373	37.2314	9.56253	22.6427	2.19042	25.8849	17.1746	11.7535	17.7472	0.577507	0.566501	1.01943	0.308	0.586424
17857	ENSMUSG00000000386	Mx1	495.365	786.759	463.251	412.959	269.422	536.335	399.31	611.182	496.823	0.248251	0.326845	0.759537	0.447531	0.709091
14089	ENSMUSG00000000392	Fap	18.2792	22.5348	2.12501	25.8773	7.66649	6.21238	13.9544	21.9399	14.8237	0.451959	0.605333	0.746629	0.455288	0.714275
14526	ENSMUSG00000000394	Gcg	0	0	0	0	0	0	0	0	0	NA	NA	NA	NA	NA
66108	ENSMUSG00000000399	Ndufa9	1258.52	1287.42	1543.82	1123.51	1274.83	1297.35	1319.22	1346.95	1306.45	-0.00744989	0.0830923	-0.0896581	0.928559	0.971482
54156	ENSMUSG00000000402	Egfl6	0	0	0	0	0	0	0	0	0	NA	NA	NA	NA	NA
16818	ENSMUSG00000000409	Lck	23859.8	22630.8	24708.5	22210.3	21644.7	21936.9	22645.8	22750.9	22798.5	0.0700707	0.0448168	1.56349	0.117937	0.339048
58864	ENSMUSG00000000411	Tssk3	22.849	8.81797	13.8125	15.0951	8.7617	5.17698	21.4683	11.7535	13.4669	0.366465	0.543186	0.674658	0.499893	0.744479
30785	ENSMUSG00000000416	Cttnbp2	0	0	0	0	0	0	0	0	0	NA	NA	NA	NA	NA
14423	ENSMUSG00000000420	Galnt1	4045.18	3709.43	3919.57	4309.65	4033.67	3866.17	3956.6	4006.38	3980.83	0.0107327	0.0532699	0.201477	0.840325	0.930033
17877	ENSMUSG00000000435	Myf5	0	0	0	0	0	0	0	0	0	NA	NA	NA	NA	NA
67027	ENSMUSG00000000439	Mkrn2	1004.44	972.916	977.503	980.104	1024.02	1011.58	941.383	978.675	986.328	-0.00710665	0.0660314	-0.107625	0.914293	0.965142
19016	ENSMUSG00000000440	Pparg	3.65583	0	0	2.15644	0	5.17698	0	3.13427	1.76544	-0.519163	1.62769	-0.318957	0.749759	NA
110157	ENSMUSG00000000441	Raf1	3717.98	3838.76	3723.01	3726.34	3790.53	3585.58	3605.59	3653.77	3705.19	0.0362083	0.0452457	0.800259	0.423561	0.690678
54204	ENSMUSG00000000486	Septin1	10605.6	11263.5	11682.2	10093.2	10050.8	10225.6	10207.1	9838.46	10495.8	0.114328	0.0500164	2.28581	0.0222653	0.117147
100043580	ENSMUSG00000000486	Gm4532	65.805	79.3617	64.8127	72.2409	44.9037	50.7344	66.5516	43.8797	61.0362	0.458955	0.238452	1.92472	0.0542641	0.211889
18591	ENSMUSG00000000489	Pdgfb	21.021	24.4944	37.1876	35.5813	41.6181	44.522	28.9822	28.2084	32.7019	-0.278145	0.335456	-0.829154	0.407017	0.676643
11482	ENSMUSG00000000530	Acvrl1	280.585	353.699	372.938	351.5	100.76	89.044	110.562	75.2224	216.789	1.86312	0.153684	12.123	7.98e-34	4.87e-31
56149	ENSMUSG00000000531	Grasp	196.501	255.721	172.125	201.628	175.234	161.522	205.022	141.042	188.599	0.280055	0.161104	1.73835	0.0821495	0.273261
11479	ENSMUSG00000000532	Acvr1b	1350.83	1425.57	1255.88	1330.53	1498.25	1304.6	1483.46	1473.89	1390.38	-0.102888	0.0679924	-1.51323	0.130222	0.361611
216810	ENSMUSG00000000538	Tom1l2	1310.62	1427.53	1177.25	1313.27	1432.54	1350.16	1490.97	1342.25	1355.57	-0.101836	0.0710717	-1.43287	0.151895	0.393351
59290	ENSMUSG00000000544	Gpa33	0	0	0	0	0	0	0	0	0	NA	NA	NA	NA	NA
29813	ENSMUSG00000000552	Zfp385a	3.65583	8.81797	0	6.46933	6.57127	4.14158	0	4.7014	4.29467	0.294884	1.01612	0.290207	0.771658	NA
16402	ENSMUSG00000000555	Itga5	273.273	264.539	256.063	281.416	204.805	181.194	185.7	187.272	229.283	0.503577	0.121491	4.14499	3.4e-05	0.000760239
14395	ENSMUSG00000000560	Gabra2	0	0	0	0	0	0	0	0	0	NA	NA	NA	NA	NA
70465	ENSMUSG00000000561	Wdr77	1785.87	1726.36	1653.25	1781.22	1749.05	1747.75	1692.77	1702.69	1729.87	0.011819	0.0556806	0.212264	0.831901	0.927411
11542	ENSMUSG00000000562	Adora3	7.31166	0.979775	2.12501	0	0	0	2.14683	0	1.57041	2.36243	1.8138	1.30248	0.192754	NA
11950	ENSMUSG00000000563	Atp5pb	2603.87	2489.61	3102.51	2393.65	2610.99	2482.88	2660.99	2655.51	2625	0.024359	0.072377	0.336558	0.73645	0.881203
20682	ENSMUSG00000000567	Sox9	0	0	0	0	0	0	0	0	0	NA	NA	NA	NA	NA
11991	ENSMUSG00000000568	Hnrnpd	3641.21	3451.75	3522.2	4006.67	3708.39	3664.27	3687.17	3536.24	3652.24	0.0026326	0.0550845	0.0477919	0.961882	0.984783
100040563	ENSMUSG00000000579	Dynlt1c	153.545	170.481	151.938	160.655	237.661	148.062	133.103	125.371	160.102	-0.0118605	0.189024	-0.0627458	0.949969	0.980553
57316	ENSMUSG00000000581	C1d	680.899	639.793	657.689	714.861	623.176	694.751	722.407	685.621	677.4	-0.0180648	0.0809824	-0.22307	0.823481	0.924138
14667	ENSMUSG00000000594	Gm2a	2833.27	2812.93	3120.57	3163.5	2868.36	3210.76	3137.59	2729.16	2984.52	-0.00163104	0.0648753	-0.0251411	0.979942	0.992016
79264	ENSMUSG00000000600	Krit1	2803.11	2867.8	2764.63	2925.22	2884.79	3038.89	3019.51	2922.7	2903.33	-0.0626965	0.0485674	-1.29092	0.196732	0.456729
12727	ENSMUSG00000000605	Clcn4	2482.31	2298.55	2342.82	2498.24	2263.8	2275.8	2287.44	2403.98	2356.62	0.0591765	0.0538256	1.09941	0.271589	0.546722
669149	ENSMUSG00000000606	Vmn2r88	0	0	0	0	0	0	0	0	0	NA	NA	NA	NA	NA
108072	ENSMUSG00000000617	Grm6	37.4723	41.1505	39.3126	7.54755	48.1893	70.4069	39.7163	65.036	43.6039	-0.829533	0.372853	-2.22483	0.0260928	0.130938
20355	ENSMUSG00000000627	Sema4f	1269.49	1320.74	1187.88	1313.27	1964.81	1882.35	2044.85	1808.47	1598.98	-0.595784	0.0637391	-9.34723	9e-21	2e-18
15277	ENSMUSG00000000628	Hk2	177.308	147.946	139.188	156.342	70.0936	63.1591	67.625	61.9018	110.445	1.24493	0.179941	6.91856	4.56e-12	3.71e-10
360013	ENSMUSG00000000631	Myo18a	2634.03	2717.89	2709.38	2645.96	2364.56	2442.5	2329.31	2497.23	2542.61	0.151658	0.0500307	3.03129	0.00243509	0.0239633
20370	ENSMUSG00000000632	Sez6	1.82792	3.9191	0	1.07822	2.19042	0	0	0	1.12696	1.74172	1.96182	0.887809	0.374644	NA
107766	ENSMUSG00000000673	Haao	1198.2	1235.5	1230.38	1154.78	1144.5	1005.37	1097.03	1072.7	1142.31	0.158382	0.0664421	2.38375	0.017137	0.0977837
23833	ENSMUSG00000000682	Cd52	8297.83	8714.12	11194.5	8839.26	7227.31	7645.36	7586.88	7146.13	8331.43	0.323364	0.0740813	4.36499	1.27e-05	0.000324528
67477	ENSMUSG00000000686	Abhd15	915.786	895.514	939.253	907.863	870.694	926.679	884.492	821.961	895.28	0.0635728	0.0702564	0.904868	0.365535	0.64246
15414	ENSMUSG00000000690	Hoxb6	0	0	0	0	0	0	0	0	0	NA	NA	NA	NA	NA
16950	ENSMUSG00000000693	Loxl3	52.0956	55.8472	65.8752	57.1458	41.6181	49.699	44.0099	21.9399	48.5288	0.567038	0.286823	1.97697	0.0480455	0.195295
27382	ENSMUSG00000000701	Tcl1b5	0	0	0	0	0	0	0	0	0	NA	NA	NA	NA	NA
12231	ENSMUSG00000000706	Btn1a1	0	0	0	0	0	0	0	0	0	NA	NA	NA	NA	NA
18519	ENSMUSG00000000708	Kat2b	1894.64	2066.34	1770.13	2090.67	2048.05	2031.45	2186.54	2197.12	2035.62	-0.114191	0.064875	-1.76017	0.0783794	0.265425
19344	ENSMUSG00000000711	Rab5b	2166.08	2072.22	2145.19	2072.34	2064.47	2015.92	2277.78	2397.71	2151.47	-0.0513146	0.0637832	-0.804515	0.4211	0.689042
12957	ENSMUSG00000000724	Cryba1	85.9121	86.2202	52.0626	62.5369	99.6643	84.9025	56.8909	81.4909	76.21	-0.167294	0.240608	-0.695299	0.486868	0.736839
54427	ENSMUSG00000000730	Dnmt3l	0	0	0	0	0	0	0	0	0	NA	NA	NA	NA	NA
11634	ENSMUSG00000000731	Aire	0	0	0	0	0	1.0354	0	0	0.129424	-0.695071	3.53381	-0.196691	0.844069	NA
50723	ENSMUSG00000000732	Icosl	324.455	329.204	395.251	356.891	481.893	530.123	435.806	495.214	418.605	-0.469226	0.104058	-4.50926	6.51e-06	0.00018226
234847	ENSMUSG00000000738	Spg7	1518.08	1624.47	1555.5	1412.47	1517.96	1449.55	1344.99	1345.38	1471.05	0.112208	0.0673744	1.66544	0.0958249	0.299514
57429	ENSMUSG00000000739	Sult5a1	0	1.95955	1.0625	0	2.19042	2.07079	0	2.3507	1.20425	-1.14129	1.74059	-0.655689	0.512024	NA
270106	ENSMUSG00000000740	Rpl13	10303	10362.1	13505.5	9368.67	10830.6	10907.9	10975.7	10269.4	10815.4	0.0185497	0.0805207	0.230373	0.817802	0.922009
234852	ENSMUSG00000000743	Chmp1a	2374.46	2272.1	2659.44	2351.6	2204.66	2364.84	2386.2	2310.74	2365.51	0.0593085	0.060491	0.980452	0.326863	0.604283
68275	ENSMUSG00000000751	Rpa1	3436.48	3442.93	3337.32	3277.79	3164.07	3260.46	3182.67	3041.02	3267.84	0.0942024	0.0479259	1.96558	0.0493469	0.198867
20317	ENSMUSG00000000753	Serpinf1	9.13958	17.6359	10.625	20.4862	18.6186	9.31856	11.8075	4.7014	12.7916	0.39867	0.549995	0.72486	0.468538	0.724624
259279	ENSMUSG00000000759	Tubgcp3	2230.06	2362.24	2113.32	2253.48	2353.61	2303.76	2263.83	2381.26	2282.69	-0.0544012	0.054236	-1.00304	0.315839	0.593597
18390	ENSMUSG00000000766	Oprm1	10.0535	2.93932	6.37502	9.704	3.28564	10.354	4.29365	3.13427	6.26742	0.474677	0.751166	0.631921	0.527438	0.762636
67065	ENSMUSG00000000776	Polr3d	524.612	629.995	614.127	560.675	597.986	559.114	534.56	589.242	576.289	0.0290758	0.0895193	0.3248	0.745333	0.88566
21414	ENSMUSG00000000782	Tcf7	29562.9	30907	29226.3	30236.6	28679.2	31221.3	30384	30998.7	30152	-0.0162151	0.0417708	-0.388193	0.697873	0.858957
13205	ENSMUSG00000000787	Ddx3x	9534.41	9195.18	9460.53	10811.3	10043.1	9599.15	10003.1	9738.16	9798.13	-0.0141365	0.0529107	-0.267177	0.789333	0.908499
16161	ENSMUSG00000000791	Il12rb1	660.792	630.975	527.001	595.179	620.985	659.547	641.901	514.02	606.3	-0.00959689	0.10047	-0.0955204	0.923901	0.96923
114479	ENSMUSG00000000792	Slc5a5	0	2.93932	1.0625	0	0	0	0	0	0.500228	2.4616	2.92415	0.841816	0.399891	NA
140493	ENSMUSG00000000794	Kcnn3	0	0	0	0	0	0	1.07341	0.783566	0.232122	-1.36562	3.52708	-0.387182	0.698622	NA
237898	ENSMUSG00000000804	Usp32	2727.25	2568.97	2367.26	2777.5	2709.55	2887.72	2983.02	2907.03	2741.04	-0.137795	0.0604968	-2.27772	0.0227435	0.118767
12351	ENSMUSG00000000805	Car4	0	0	0	0	0	0	0	0	0	NA	NA	NA	NA	NA
232223	ENSMUSG00000000811	Txnrd3	97.7935	76.4224	123.25	86.2578	87.617	36.2389	72.9921	89.3266	83.7373	0.418543	0.258653	1.61817	0.105627	0.316903
14103	ENSMUSG00000000817	Fasl	36.5583	9.79775	29.7501	20.4862	61.3319	59.0176	41.8631	75.2224	41.7534	-1.29852	0.350171	-3.70824	0.000208706	0.00342844
269401	ENSMUSG00000000823	Zfp512b	2755.58	2715.94	2365.13	2648.11	2433.56	2362.77	2327.16	2352.27	2495.07	0.14655	0.0583948	2.50964	0.0120854	0.0769275
13002	ENSMUSG00000000826	Dnajc5	5035	4705.86	4565.57	4818.57	4580.18	4401.47	4658.61	4845.58	4701.35	0.0488357	0.0502124	0.972582	0.330761	0.608401
66314	ENSMUSG00000000827	Tpd52l2	871.916	838.687	878.69	832.387	822.504	892.511	893.08	958.302	873.51	-0.0615117	0.073335	-0.838777	0.401594	0.672752
14265	ENSMUSG00000000838	Fmr1	1815.12	1776.33	1746.75	1981.77	1786.29	1824.37	1788.31	1755.97	1809.36	0.0328916	0.0587095	0.560243	0.575314	0.792598
14025	ENSMUSG00000000861	Bcl11a	3.65583	7.8382	6.37502	4.31289	1.09521	10.354	8.58731	6.26853	6.06087	-0.249964	0.764475	-0.326975	0.743687	0.884789
16189	ENSMUSG00000000869	Il4	0	0	1.0625	0	1.09521	1.0354	0	0	0.399139	-0.773874	2.96725	-0.260805	0.794243	NA
59038	ENSMUSG00000000876	Pxmp4	439.614	402.687	504.689	451.775	385.515	417.265	342.419	380.03	415.499	0.236847	0.104484	2.26682	0.0234015	0.12109
53310	ENSMUSG00000000881	Dlg3	424.991	375.254	306.001	380.612	388.8	333.397	289.822	369.06	358.492	0.106748	0.124179	0.859629	0.389994	0.661793
13972	ENSMUSG00000000884	Gnb1l	232.145	242.004	244.376	199.471	200.424	253.672	246.885	199.809	227.348	0.0304696	0.135512	0.224848	0.822097	0.923788
13166	ENSMUSG00000000889	Dbh	0	0	0	2.15644	0	0	2.14683	0	0.537909	-0.00371475	2.94065	-0.00126324	0.998992	NA
17385	ENSMUSG00000000901	Mmp11	31.0746	19.5955	20.1876	36.6595	29.5707	23.8141	27.9087	20.3727	26.1479	0.0875558	0.364911	0.239938	0.810379	0.917728
20587	ENSMUSG00000000902	Smarcb1	1408.41	1448.11	1431.19	1338.07	1250.73	1321.17	1222.62	1253.71	1334.25	0.156527	0.0611786	2.55852	0.010512	0.0700384
22364	ENSMUSG00000000903	Vpreb3	9.13958	15.6764	8.50002	21.5644	12.0473	12.4248	1.07341	9.4028	11.2286	0.644228	0.617553	1.04319	0.296858	0.575631
29816	ENSMUSG00000000915	Hip1r	2113.07	2170.2	2235.51	1960.21	2154.28	2288.22	2294.96	2233.16	2181.2	-0.0811935	0.0574183	-1.41407	0.157341	0.401589
100609	ENSMUSG00000000916	Nsun5	596.815	478.13	541.876	603.804	544.32	535.3	517.385	561.817	547.431	0.0396823	0.0939685	0.422293	0.672811	0.846426
72960	ENSMUSG00000000934	Top1mt	250.425	237.105	261.376	199.471	203.709	258.849	229.71	202.16	230.351	0.0873229	0.136266	0.640825	0.521636	0.75889
15395	ENSMUSG00000000938	Hoxa10	0	0	0	0	0	0	0	0	0	NA	NA	NA	NA	NA
15401	ENSMUSG00000000942	Hoxa4	4.56979	5.87865	2.12501	7.54755	0	6.21238	0	3.13427	3.68345	1.08252	1.06722	1.01434	0.31042	NA
17387	ENSMUSG00000000957	Mmp14	3.65583	0	8.50002	4.31289	2.19042	4.14158	2.14683	4.7014	3.70612	0.295951	0.997499	0.296693	0.766701	NA
20540	ENSMUSG00000000958	Slc7a7	84.9981	69.564	82.8752	104.588	61.3319	50.7344	85.8731	57.2004	74.6456	0.425157	0.231963	1.83287	0.0668222	0.241307
69089	ENSMUSG00000000959	Oxa1l	1303.3	1449.09	1561.88	1522.45	1294.54	1495.11	1239.79	1273.3	1392.43	0.137975	0.0771741	1.78784	0.0738025	0.255778
217026	ENSMUSG00000000976	Heatr6	1614.05	1516.69	1414.19	1662.62	1516.87	1670.09	1583.28	1619.63	1574.68	-0.0419691	0.0660169	-0.635732	0.524951	0.7605
20302	ENSMUSG00000000982	Ccl3	0	0	2.12501	4.31289	0	2.07079	0	3.13427	1.45537	0.244262	1.73889	0.14047	0.888288	NA
14038	ENSMUSG00000000983	Wfdc18	0	0	0	0	0	0	0	0	0	NA	NA	NA	NA	NA
78369	ENSMUSG00000001014	Icam4	7.31166	14.6966	22.3126	4.31289	39.4276	34.1681	20.3949	18.022	20.0808	-1.2009	0.492813	-2.43683	0.0148168	0.0886166
67781	ENSMUSG00000001016	Ilf2	1292.34	1168.87	1388.69	1331.6	1376.68	1244.55	1580.06	1446.46	1353.66	-0.12485	0.0794268	-1.57189	0.115977	0.335321
66511	ENSMUSG00000001017	Chtop	6472.65	5994.26	6433.45	6347.49	6651.22	6573.73	6651.94	6643.08	6470.98	-0.0709384	0.0427843	-1.65805	0.0973082	0.302473
20615	ENSMUSG00000001018	Snapin	1100.41	1064.04	1145.38	1003.82	937.502	1008.48	1051.94	969.272	1035.1	0.121373	0.0708827	1.7123	0.0868412	0.282218
20198	ENSMUSG00000001020	S100a4	33.8164	23.5146	42.5001	37.7378	28.4755	55.9114	36.496	36.8276	36.9099	-0.200356	0.321743	-0.622722	0.533467	0.765312
20197	ENSMUSG00000001021	S100a3	0	1.95955	8.50002	0	0	0	4.29365	0	1.84415	1.30906	1.81483	0.721313	0.470717	NA
20199	ENSMUSG00000001023	S100a5	0	0	1.0625	0	0	0	0	1.56713	0.328704	-0.572189	3.47809	-0.164512	0.869328	NA
20200	ENSMUSG00000001025	S100a6	157.201	97.9775	174.25	123.996	167.567	227.787	207.169	171.601	165.944	-0.482873	0.182078	-2.65201	0.00800139	0.057712
110880	ENSMUSG00000001027	Scn4a	0	5.87865	4.25001	2.15644	6.57127	3.10619	7.51389	0.783566	3.7825	-0.534404	1.03875	-0.514469	0.606924	NA
15896	ENSMUSG00000001029	Icam2	1455.02	1269.79	1331.32	1304.65	1359.16	1224.87	1318.15	1464.49	1340.93	-0.00237634	0.0720305	-0.0329907	0.973682	0.989675
23939	ENSMUSG00000001034	Mapk7	752.188	777.941	699.127	597.335	652.746	665.76	573.203	578.272	662.071	0.196863	0.0960872	2.0488	0.0404817	0.174927
13855	ENSMUSG00000001036	Epn2	6.39771	11.7573	4.25001	4.31289	10.9521	3.10619	16.1012	7.83566	8.08913	-0.49379	0.683019	-0.722951	0.46971	0.725024
27078	ENSMUSG00000001039	B9d1	13.7094	1.95955	0	2.15644	0	4.14158	4.29365	2.3507	3.57641	0.742117	1.16663	0.63612	0.524698	NA
99683	ENSMUSG00000001052	Sec24b	3090.09	3203.86	2763.57	3285.34	3079.74	3689.12	3292.16	3463.36	3233.41	-0.13213	0.0670123	-1.97172	0.0486412	0.196707
212706	ENSMUSG00000001053	N4bp3	328.111	415.424	395.251	333.171	330.754	344.787	354.226	331.449	354.147	0.11309	0.110412	1.02425	0.305716	0.583558
66089	ENSMUSG00000001054	Rmnd5b	1557.38	1858.63	1700	1575.28	1562.87	1612.11	1695.99	1441.76	1625.5	0.0851089	0.0727927	1.16919	0.242325	0.514533
52530	ENSMUSG00000001056	Nhp2	720.199	795.577	1023.19	723.487	743.649	683.361	749.242	791.402	778.764	0.135108	0.104267	1.29578	0.195052	0.454749
72325	ENSMUSG00000001062	Vps9d1	569.396	638.813	521.689	573.614	558.558	542.547	603.258	671.516	584.924	-0.0466405	0.0960191	-0.485742	0.62715	0.823518
57247	ENSMUSG00000001065	Zfp276	969.71	971.936	926.502	1005.98	986.786	825.21	924.209	979.458	948.724	0.0594876	0.0756051	0.78682	0.431387	0.696725
239659	ENSMUSG00000001076	C1ql4	1.82792	0	0	0	0	0	0	0	0.22849	1.4164	3.53165	0.40106	0.688376	NA
68294	ENSMUSG00000001082	Mfsd10	419.507	505.564	416.501	461.479	564.034	644.016	427.218	440.364	484.835	-0.20142	0.126002	-1.59855	0.10992	0.325187
269593	ENSMUSG00000001089	Luzp1	489.882	472.251	431.376	498.139	520.226	622.273	510.945	568.869	514.245	-0.233015	0.0953705	-2.44326	0.0145551	0.0874083
20500	ENSMUSG00000001095	Slc13a2	0	0	0	0	0	0	0	0	0	NA	NA	NA	NA	NA
330171	ENSMUSG00000001098	Kctd10	2437.53	2286.79	2460.76	2400.12	2470.8	2650.61	2678.17	2560.7	2493.18	-0.112171	0.0528248	-2.12346	0.0337154	0.155552
67811	ENSMUSG00000001100	Poldip2	755.843	722.094	888.252	749.364	762.268	627.45	676.25	593.943	721.933	0.229856	0.0952317	2.41365	0.0157938	0.0924229
18292	ENSMUSG00000001103	Sebox	40.2142	37.2314	52.0626	37.7378	42.7133	52.8052	31.129	35.2605	41.1442	0.0485461	0.29154	0.166516	0.867751	0.943121
55978	ENSMUSG00000001105	Ift20	382.948	368.395	442.001	333.171	297.898	326.15	358.52	331.449	355.066	0.215847	0.11333	1.90458	0.0568347	0.218525
12833	ENSMUSG00000001119	Col6a1	0	0	0	0	0	0	0	0	0	NA	NA	NA	NA	NA
59093	ENSMUSG00000001120	Pcbp3	127.04	174.4	154.063	131.543	182.9	197.761	140.617	171.601	159.991	-0.239529	0.163264	-1.46713	0.142341	0.380354
16859	ENSMUSG00000001123	Lgals9	2589.24	2715.94	2709.38	2462.66	2578.13	2918.78	2568.68	2643.75	2648.32	-0.0315408	0.059074	-0.53392	0.593397	0.803442
11836	ENSMUSG00000001127	Araf	2875.31	2911.89	2700.88	2620.08	2867.27	2771.75	2632.01	2740.13	2764.92	0.0132004	0.0548278	0.24076	0.809741	0.917431
18636	ENSMUSG00000001128	Cfp	207.468	162.643	122.188	146.638	132.521	128.389	198.581	141.042	154.934	0.0939962	0.189448	0.496159	0.619782	0.818214
21857	ENSMUSG00000001131	Timp1	0.913958	3.9191	12.75	0	0	3.10619	0	3.13427	2.97794	1.44703	1.34584	1.07519	0.28229	NA
22294	ENSMUSG00000001134	Uxt	112.417	133.249	175.313	161.733	109.521	161.522	155.645	145.743	144.393	0.0210988	0.181353	0.116341	0.907382	0.961887
94218	ENSMUSG00000001138	Cnnm3	1540.93	1455.95	1388.69	1421.1	1510.3	1432.99	1480.24	1487.21	1464.67	-0.0249525	0.0600799	-0.415322	0.677906	0.849368
214895	ENSMUSG00000001143	Lman2l	485.312	412.485	439.876	502.451	462.18	519.769	475.522	623.719	490.164	-0.181362	0.110564	-1.64033	0.100937	0.310073
54387	ENSMUSG00000001150	Mcm3ap	3521.48	3827.98	3528.57	3663.8	3605.44	3501.71	3402.72	3571.5	3577.9	0.0462465	0.0492122	0.939736	0.347353	0.625855
18541	ENSMUSG00000001151	Pcnt	3544.33	4063.13	3645.45	3622.83	3720.44	3567.97	3617.4	3627.13	3676.08	0.0337307	0.0535449	0.629951	0.528727	0.763294
14317	ENSMUSG00000001155	Ftcd	0	0	0	0	0	0	0	0	0	NA	NA	NA	NA	NA
17119	ENSMUSG00000001156	Mxd1	790.574	689.761	748.002	850.717	675.746	713.388	655.855	721.665	730.714	0.152802	0.0838369	1.82261	0.0683626	0.244679
23885	ENSMUSG00000001157	Gmcl1	993.472	835.748	931.815	979.026	1003.21	952.564	869.465	918.34	935.455	-0.000943878	0.0782895	-0.0120562	0.990381	0.995818
66618	ENSMUSG00000001158	Snrnp27	516.386	414.445	552.501	397.864	407.419	388.273	412.191	503.05	449.016	0.134356	0.122098	1.10039	0.271161	0.54616
114643	ENSMUSG00000001166	Oas1c	523.698	569.249	570.564	497.06	501.607	492.848	476.595	473.274	513.112	0.153033	0.0881962	1.73515	0.0827149	0.274151
246729	ENSMUSG00000001168	Oas1h	0	0	0	0	0	0	0	0	0	NA	NA	NA	NA	NA
320634	ENSMUSG00000001173	Ocrl	600.47	476.17	426.064	571.458	459.989	500.096	469.082	455.252	494.823	0.139811	0.109699	1.27449	0.202488	0.464329
12313	ENSMUSG00000001175	Calm1	12288.2	11965	14679.5	12383.4	12140.4	11934	12684.5	12714.1	12598.6	0.052616	0.060121	0.875168	0.381483	0.654551
28169	ENSMUSG00000001211	Agpat3	4107.33	4451.12	4418.95	4781.91	4019.43	3986.27	3837.45	3863.77	4183.28	0.176967	0.0533401	3.31772	0.000907564	0.0111192
13487	ENSMUSG00000001225	Slc26a3	0	1.95955	0	1.07822	0	0	0	0	0.379721	2.06149	3.23947	0.636369	0.524536	NA
20359	ENSMUSG00000001227	Sema6b	19.1931	6.85842	3.18751	6.46933	17.5234	10.354	15.0278	15.6713	11.7856	-0.696591	0.583841	-1.19312	0.232823	0.503923
18140	ENSMUSG00000001228	Uhrf1	569.396	420.323	580.127	471.183	292.422	347.893	267.28	304.807	406.679	0.751011	0.12264	6.12368	9.14e-10	5.75e-08
224897	ENSMUSG00000001229	Dpp9	2071.94	2171.18	2140.94	2036.76	2187.14	2327.57	2174.74	2318.57	2178.61	-0.0978151	0.0539654	-1.81255	0.0699009	0.247286
54409	ENSMUSG00000001240	Ramp2	0	0	2.12501	0	0	0	0	0	0.265626	1.53324	3.52635	0.434796	0.663711	NA
54135	ENSMUSG00000001247	Lsr	140.75	131.29	119	135.856	150.044	153.239	127.736	107.349	133.158	-0.0244254	0.169445	-0.144149	0.885383	0.951001
52857	ENSMUSG00000001248	Gramd1a	13610.7	14496.7	13730.7	12528.9	11102.2	11314.8	12106	12613.9	12688	0.205732	0.0551877	3.72786	0.000193116	0.00323397
15451	ENSMUSG00000001249	Hpn	1.82792	0	2.12501	5.39111	8.7617	6.21238	0	0	3.03976	-0.673789	1.31956	-0.510617	0.609619	NA
14405	ENSMUSG00000001260	Gabrg1	0	0	0	0	0	0	0	0	0	NA	NA	NA	NA	NA
12709	ENSMUSG00000001270	Ckb	36.5583	46.0494	36.1251	35.5813	41.6181	16.5663	7.51389	38.3948	32.3009	0.559112	0.411718	1.358	0.174464	0.42715
20683	ENSMUSG00000001280	Sp1	8745.66	8417.24	8467.09	9463.55	9692.63	9962.58	9865.74	9622.2	9279.59	-0.157582	0.0470811	-3.34703	0.000816835	0.01023
16421	ENSMUSG00000001281	Itgb7	18792.8	19569	17835.2	19160	17936.3	17075.7	17653.4	17486.9	18188.7	0.10331	0.0421078	2.45346	0.014149	0.0856008
60315	ENSMUSG00000001285	Myg1	711.059	701.519	792.627	613.508	650.556	749.627	757.83	662.114	704.855	0.000344363	0.0923069	0.00373063	0.997023	0.998502
19411	ENSMUSG00000001288	Rarg	2729.99	2899.15	2689.19	2985.6	2941.74	2715.84	3145.1	3204	2913.83	-0.0876785	0.0623549	-1.40612	0.159689	0.405383
56612	ENSMUSG00000001289	Pfdn5	1728.29	1754.78	2307.76	1473.93	1706.34	1758.1	1753.96	1895.45	1797.33	0.0297012	0.0980462	0.302931	0.761942	0.895759
13642	ENSMUSG00000001300	Efnb2	21.021	37.2314	46.7501	29.112	48.1893	26.9203	32.2024	35.2605	34.5859	-0.090789	0.337644	-0.26889	0.788014	0.907623
67223	ENSMUSG00000001305	Rrp15	407.625	452.656	450.501	361.204	397.562	421.406	387.502	322.829	400.161	0.132367	0.11331	1.16818	0.242733	0.515159
11858	ENSMUSG00000001313	Rnd2	0	1.95955	3.18751	2.15644	2.19042	0	0	1.56713	1.38263	0.927611	1.64068	0.565382	0.571814	NA
27364	ENSMUSG00000001323	Srr	378.379	394.849	318.751	407.568	410.705	374.813	355.3	346.336	373.338	0.0142258	0.109626	0.129767	0.896751	0.956269
68828	ENSMUSG00000001333	Sync	25.5908	35.2719	22.3126	39.8942	28.4755	38.3096	27.9087	25.0741	30.3547	0.0414797	0.33862	0.122496	0.902506	0.959304
384061	ENSMUSG00000001334	Fndc5	23.7629	28.4135	29.7501	42.0507	35.0468	22.7787	20.3949	15.6713	27.2336	0.409321	0.371249	1.10255	0.270222	0.545603
11433	ENSMUSG00000001348	Acp5	7118.82	7262.09	7164.46	6612.74	6187.95	5288.8	6057.27	6064.8	6469.62	0.254859	0.0561783	4.53662	5.72e-06	0.00016233
12797	ENSMUSG00000001349	Cnn1	13.7094	16.6562	28.6876	25.8773	17.5234	32.0973	22.5417	22.7234	22.477	-0.168591	0.400355	-0.421103	0.67368	0.847115
71538	ENSMUSG00000001366	Fbxo9	1194.54	1137.52	1255.88	1211.92	1218.97	1124.44	1110.98	1049.2	1162.93	0.0931227	0.0689145	1.35128	0.176607	0.429927
73288	ENSMUSG00000001376	Vps50	1132.39	951.361	1005.13	949.914	1061.26	990.874	992.907	1029.61	1014.18	-0.0118897	0.0749749	-0.158583	0.873998	0.946311
15115	ENSMUSG00000001380	Hars	951.43	894.534	972.19	955.305	847.694	920.467	875.905	1000.61	927.268	0.0475907	0.0748132	0.636128	0.524693	0.760453
66492	ENSMUSG00000001383	Zmat2	1260.35	1217.86	1532.13	1446.97	1342.73	1285.96	1454.47	1529.52	1383.75	-0.0423043	0.082662	-0.511774	0.608809	0.811331
68612	ENSMUSG00000001403	Ube2c	6.39771	7.8382	5.31251	12.9387	6.57127	6.21238	3.22024	1.56713	6.25726	0.910096	0.747447	1.21761	0.223373	0.492194
229512	ENSMUSG00000001415	Smg5	3516	3435.09	3296.95	3439.53	2948.31	2752.08	3306.11	3057.48	3218.94	0.182253	0.0589554	3.09137	0.00199235	0.0204217
12462	ENSMUSG00000001416	Cct3	3652.18	3742.74	4140.57	3806.12	3602.15	3745.03	3537.97	3884.14	3763.86	0.0540022	0.0547115	0.987036	0.323625	0.6011
56700	ENSMUSG00000001418	Glmp	1509.86	1444.19	1484.32	1521.37	1533.3	1519.96	1475.94	1579.67	1508.58	-0.0364692	0.0573976	-0.635378	0.525182	0.7605
17261	ENSMUSG00000001419	Mef2d	4205.12	4653.93	4431.7	4514.52	4120.19	4151.94	4177.72	4496.1	4343.9	0.0706078	0.0511198	1.38122	0.167211	0.417106
71913	ENSMUSG00000001420	Tmem79	125.212	90.1393	119	123.996	102.95	90.0794	100.901	68.9538	102.654	0.344294	0.198069	1.73825	0.0821666	0.273261
56463	ENSMUSG00000001424	Snd1	5538.59	6013.86	5941.52	5606.75	5919.62	6107.8	5485.14	4959.98	5696.66	0.0402845	0.0625473	0.644065	0.519533	0.758088
12822	ENSMUSG00000001435	Col18a1	71.2887	89.1595	87.1252	66.8498	54.7606	74.5485	59.0377	73.6552	72.0532	0.257834	0.221485	1.16412	0.244377	0.517315
20509	ENSMUSG00000001436	Slc19a1	721.113	695.64	680.002	773.085	600.176	567.397	593.598	560.25	648.908	0.30689	0.0802876	3.82239	0.000132167	0.00239387
16211	ENSMUSG00000001440	Kpnb1	8104.98	7768.63	7871.02	8192.33	8067.33	8287.31	7911.06	7754.96	7994.7	-0.00357723	0.0424169	-0.0843349	0.93279	0.97317
19155	ENSMUSG00000001441	Npepps	1836.14	1892.92	1734	1787.69	1802.72	1915.48	1960.05	2086.64	1876.96	-0.0997096	0.0614225	-1.62334	0.104517	0.315628
57765	ENSMUSG00000001444	Tbx21	265.048	256.701	298.563	379.534	693.269	791.042	578.57	727.15	498.735	-1.22058	0.125335	-9.73851	2.07e-22	5.93e-20
107732	ENSMUSG00000001445	Mrpl10	1361.8	1333.47	1408.88	1393.06	1300.02	1184.49	1372.9	1261.54	1327.02	0.103101	0.0646891	1.59379	0.110984	0.327147
13121	ENSMUSG00000001467	Cyp51	1018.15	906.291	912.69	905.706	919.978	808.644	825.455	1005.32	912.779	0.0710912	0.084055	0.845769	0.397681	0.669015
66855	ENSMUSG00000001472	Tcf25	5855.73	5980.54	6280.45	5570.09	5783.82	5786.83	5901.63	5814.06	5871.64	0.0246172	0.0470723	0.522966	0.600998	0.807991
67951	ENSMUSG00000001473	Tubb6	115.159	143.047	116.875	149.873	125.949	117	148.131	136.341	131.547	-0.00881171	0.167795	-0.0525147	0.958119	0.983102
23854	ENSMUSG00000001482	Def8	642.513	537.896	665.127	677.123	659.318	635.733	641.901	649.577	638.648	-0.0368933	0.0880231	-0.419132	0.67512	0.848152
17285	ENSMUSG00000001493	Meox1	0	0	0	0	0	0	0	0	0	NA	NA	NA	NA	NA
74499	ENSMUSG00000001494	Sost	0	0	0	0	0	0	0	0	0	NA	NA	NA	NA	NA
21869	ENSMUSG00000001496	Nkx2-1	0	0	0	0	0	0	0	0	0	NA	NA	NA	NA	NA
18511	ENSMUSG00000001497	Pax9	0	0	0	0	0	0	0	0	0	NA	NA	NA	NA	NA
16372	ENSMUSG00000001504	Irx2	0	0	0	0	0	0	0	0	0	NA	NA	NA	NA	NA
12842	ENSMUSG00000001506	Col1a1	24.6769	27.4337	11.6875	11.8604	12.0473	19.6725	16.1012	15.6713	17.3939	0.260363	0.456745	0.570039	0.568651	0.788231
16400	ENSMUSG00000001507	Itga3	57.5794	88.1797	57.3752	62.5369	65.7127	75.5839	40.7897	74.4388	65.2745	0.046407	0.255872	0.181368	0.856079	0.938369
20391	ENSMUSG00000001508	Sgca	0	0	0	4.31289	0	0	1.07341	0	0.673288	1.83235	2.69042	0.681065	0.495831	NA
13393	ENSMUSG00000001510	Dlx3	0	0	0	0	0	0	0	0	0	NA	NA	NA	NA	NA
14235	ENSMUSG00000001517	Foxm1	158.115	133.249	150.875	166.046	111.712	115.964	89.0933	147.31	134.046	0.381878	0.177952	2.14596	0.0318762	0.149706
101142	ENSMUSG00000001518	Itfg2	680.899	840.647	727.814	770.929	790.743	710.282	693.425	727.15	742.736	0.0478257	0.0851418	0.561718	0.574308	0.791957
60345	ENSMUSG00000001520	Nrip2	175.48	181.258	187.001	189.767	148.949	162.557	200.728	167.683	176.678	0.108981	0.143091	0.761619	0.446288	0.708346
22158	ENSMUSG00000001521	Tulp3	329.025	406.606	406.939	318.075	436.99	418.3	402.53	398.835	389.663	-0.181059	0.109702	-1.65046	0.0988479	0.30538
14885	ENSMUSG00000001524	Gtf2h4	334.509	350.759	349.563	335.327	307.755	284.734	297.335	303.24	320.403	0.19922	0.102753	1.93883	0.0525221	0.207665
22154	ENSMUSG00000001525	Tubb5	11950	12822.3	13332.3	13150	12110.9	11719.6	11466.2	10836.7	12173.5	0.151983	0.0498164	3.05086	0.00228187	0.0227039
192657	ENSMUSG00000001542	Ell2	92.3098	43.1101	79.6877	94.8835	128.14	174.982	133.103	145.743	111.495	-0.910362	0.22048	-4.129	3.64e-05	0.00080646
16480	ENSMUSG00000001552	Jup	103.277	92.0988	81.8127	75.4755	29.5707	28.9911	15.0278	20.3727	55.8283	1.91696	0.276046	6.94435	3.8e-12	3.15e-10
14230	ENSMUSG00000001555	Fkbp10	29.2467	21.555	6.37502	24.7991	27.3803	17.6017	19.3214	15.6713	20.2438	0.0483808	0.455423	0.106233	0.915398	0.965761
66720	ENSMUSG00000001558	Klhl10	39.3002	57.8067	36.1251	52.8329	54.7606	46.5928	36.496	42.3126	45.7784	0.0482409	0.279068	0.172865	0.862758	0.94164
15285	ENSMUSG00000001566	Mnx1	0	0	0	0	0	0	0	0	0	NA	NA	NA	NA	NA
433864	ENSMUSG00000001569	Nom1	1307.87	1466.72	1483.25	1436.19	1549.73	1425.74	1488.82	1417.47	1446.98	-0.046615	0.0645909	-0.721696	0.470482	0.725604
67458	ENSMUSG00000001576	Ergic1	826.218	703.478	819.19	837.779	749.125	781.724	837.262	698.158	781.617	0.0569514	0.0852267	0.668234	0.503984	0.747603
83813	ENSMUSG00000001583	Tnk1	30.1606	16.6562	20.1876	25.8773	13.1425	2.07079	6.44048	7.0521	15.1984	1.70312	0.526282	3.23614	0.00121156	0.0139131
216859	ENSMUSG00000001588	Acap1	9591.08	9967.25	9339.4	8637.64	8543.75	8534.77	9100.4	8696.02	9051.29	0.106231	0.0504916	2.10392	0.0353851	0.159578
21401	ENSMUSG00000001604	Tcea3	0	0	0	0	0	0	0	0	0	NA	NA	NA	NA	NA
12994	ENSMUSG00000001622	Csn3	0	0	0	0	0	0	0	0	0	NA	NA	NA	NA	NA
15982	ENSMUSG00000001627	Ifrd1	1126.91	1033.66	1090.13	1076.07	1065.64	1210.38	1216.18	1249.79	1133.59	-0.133242	0.0703711	-1.89343	0.0583011	0.221432
232533	ENSMUSG00000001630	Stk38l	492.623	361.537	348.501	444.227	374.563	418.3	460.494	408.238	413.56	-0.0115134	0.12034	-0.095674	0.92378	0.96923
78783	ENSMUSG00000001632	Brpf1	2640.42	2817.83	2761.44	2554.31	2577.03	2623.69	2593.37	2487.82	2631.99	0.0679936	0.0525545	1.29377	0.195744	0.45542
11677	ENSMUSG00000001642	Akr1b3	2669.67	2728.67	3197.07	2611.45	2661.37	2578.14	2606.25	2507.41	2695	0.114393	0.065011	1.7596	0.0784759	0.265568
15422	ENSMUSG00000001655	Hoxc13	0	0	0	0	0	0	0	0	0	NA	NA	NA	NA	NA
109663	ENSMUSG00000001656	Hoxc11	0	0	0	0	0	0	0	0	0	NA	NA	NA	NA	NA
15426	ENSMUSG00000001657	Hoxc8	0	0	0	0	0	0	0	1.56713	0.195892	-1.29313	3.5287	-0.36646	0.714022	NA
15425	ENSMUSG00000001661	Hoxc6	0	1.95955	2.12501	0	2.19042	2.07079	0	0.783566	1.14117	-0.300968	1.76705	-0.170322	0.864757	NA
14871	ENSMUSG00000001663	Gstt1	0	0	2.12501	0	4.38085	6.21238	0	3.13427	1.98156	-2.7454	1.65469	-1.65917	0.0970818	NA
103140	ENSMUSG00000001665	Gstt3	0	3.9191	0	7.54755	0	4.14158	12.881	0	3.56115	-0.568974	2.33635	-0.243532	0.807594	NA
13202	ENSMUSG00000001666	Ddt	363.755	300.791	384.626	369.83	315.421	320.973	330.611	315.777	337.723	0.145174	0.109344	1.32768	0.184284	0.440292
234724	ENSMUSG00000001670	Tat	0	0	0	0	0	0	0	0	0	NA	NA	NA	NA	NA
73608	ENSMUSG00000001672	Marveld3	0	0	0	0	0	2.07079	0	0	0.258849	-1.49647	3.52398	-0.424653	0.67109	NA
66942	ENSMUSG00000001674	Ddx18	1741.09	1658.76	1778.63	1662.62	1733.72	1852.32	1838.76	1710.53	1747.05	-0.0600727	0.0581052	-1.03386	0.301202	0.5792
24109	ENSMUSG00000001687	Ubl3	1743.83	1655.82	1689.38	1661.54	1655.96	1786.06	1733.56	1842.16	1721.04	-0.0568244	0.0579527	-0.980531	0.326824	0.604283
107022	ENSMUSG00000001700	Gramd3	8008.1	7759.81	7637.27	7991.78	10765.9	10574.5	10549.5	10536.6	9227.94	-0.434231	0.0389899	-11.137	8.29e-29	3.37e-26
66143	ENSMUSG00000001707	Eef1e1	544.719	546.714	516.376	511.077	536.654	552.901	502.357	477.976	523.597	0.0364193	0.0879581	0.414053	0.678835	0.850093
11651	ENSMUSG00000001729	Akt1	3266.49	3274.41	3413.82	3277.79	3043.59	3170.38	3240.63	3190.68	3234.73	0.0651616	0.0472616	1.37874	0.167974	0.418165
60363	ENSMUSG00000001739	Cldn15	7.31166	10.7775	12.75	9.704	18.6186	15.5309	0	21.1563	11.9811	-0.460796	0.660225	-0.697938	0.485216	0.735783
16170	ENSMUSG00000001741	Il16	13075.1	12719.4	13790.2	12492.3	12763.6	12962.1	13383.3	13017.4	13025.4	-0.0013765	0.0436035	-0.0315685	0.974816	0.990361
27060	ENSMUSG00000001750	Tcirg1	1328.9	1601.93	1317.5	1175.26	1209.11	1362.58	1322.45	1432.36	1343.76	0.0256408	0.0868282	0.295305	0.767761	0.898212
27419	ENSMUSG00000001751	Naglu	791.488	648.611	842.565	759.068	743.649	681.29	682.691	582.19	716.444	0.179496	0.0974238	1.84243	0.0654124	0.237838
71743	ENSMUSG00000001755	Coasy	732.08	709.357	761.815	673.889	653.842	664.724	787.885	637.04	702.579	0.0703294	0.0872064	0.806471	0.419971	0.688041
319757	ENSMUSG00000001761	Smo	131.61	113.654	121.125	104.588	9.85691	21.7433	20.3949	14.1042	67.1345	2.84016	0.27381	10.3727	3.3e-25	1.15e-22
232670	ENSMUSG00000001763	Tspan33	0	0	0	0	0	0	0	0	0	NA	NA	NA	NA	NA
66877	ENSMUSG00000001767	Crnkl1	1200.03	1065.01	1202.75	1239.96	1090.83	1215.55	1165.73	1199.64	1172.44	0.00999465	0.070402	0.141965	0.887107	0.95188
408057	ENSMUSG00000001768	BC039771	0	0	0	0	0	0	0	0.783566	0.0979458	-0.695071	3.53381	-0.196691	0.844069	NA
74030	ENSMUSG00000001768	Rin2	3.65583	1.95955	4.25001	7.54755	2.19042	2.07079	8.58731	6.26853	4.56625	-0.152751	0.866415	-0.176302	0.860056	NA
53320	ENSMUSG00000001773	Folh1	0	0	0	0	0	0	0	0	0	NA	NA	NA	NA	NA
66917	ENSMUSG00000001774	Chordc1	1631.42	1489.26	1714.88	1911.69	1803.81	1802.62	1906.38	2281.75	1817.73	-0.209948	0.0859704	-2.44209	0.0146024	0.0876206
28088	ENSMUSG00000001783	Rtcb	2791.23	2973.62	3353.26	2787.2	2813.6	2890.83	3109.68	2937.59	2957.13	0.0184747	0.0645417	0.286244	0.774691	0.900658
103136	ENSMUSG00000001785	Pwp1	1209.17	1176.71	1315.38	1334.84	1153.26	1033.33	1101.32	1140.87	1183.11	0.184243	0.0696848	2.64396	0.00819432	0.0586573
69754	ENSMUSG00000001786	Fbxo7	910.302	886.696	746.94	737.504	875.075	890.44	867.318	1020.2	866.81	-0.15516	0.0896736	-1.73027	0.0835812	0.275155
12336	ENSMUSG00000001794	Capns1	2873.48	2806.07	3359.63	2828.18	2877.12	2879.44	2949.74	2671.96	2905.7	0.0610207	0.0644882	0.946231	0.344031	0.62251
435965	ENSMUSG00000001802	Lrp3	0	0	0	0	0	0	0	0	0	NA	NA	NA	NA	NA
16769	ENSMUSG00000001804	Dsg4	0	0	0	0	0	0	0	0	0	NA	NA	NA	NA	NA
14029	ENSMUSG00000001815	Evx2	0	0	0	0	0	0	0	0	0	NA	NA	NA	NA	NA
15433	ENSMUSG00000001819	Hoxd13	0	0	0	0	0	0	0	0	0	NA	NA	NA	NA	NA
15432	ENSMUSG00000001823	Hoxd12	0	0	0	0	0	0	0	0	0	NA	NA	NA	NA	NA
14275	ENSMUSG00000001827	Folr1	0	0	0	0	0	0	0	0	0	NA	NA	NA	NA	NA
20480	ENSMUSG00000001829	Clpb	679.985	800.476	753.315	748.286	729.411	717.529	679.471	771.029	734.938	0.0394896	0.0807117	0.489268	0.624652	0.821784
235072	ENSMUSG00000001833	Septin7	6073.25	6016.8	6556.71	6103.81	5696.2	5705.03	5799.65	5770.18	5965.2	0.107452	0.0444726	2.41613	0.0156863	0.0921248
72881	ENSMUSG00000001844	Zdhhc4	690.952	717.195	690.627	670.654	587.034	610.884	589.304	594.727	643.922	0.21765	0.0764334	2.84758	0.00440525	0.0371742
19353	ENSMUSG00000001847	Rac1	5441.71	5111.48	5878.83	5689.78	6074.05	5830.31	5841.51	6004.47	5734.02	-0.102769	0.0508972	-2.01916	0.0434709	0.18362
227720	ENSMUSG00000001855	Nup214	4886.02	5199.66	4648.45	5191.64	4817.84	5408.91	5072.95	5062.62	5036.01	-0.031312	0.0538305	-0.581678	0.560784	0.783258
108897	ENSMUSG00000001864	Aif1l	0.913958	6.85842	8.50002	12.9387	4.38085	1.0354	2.14683	0.783566	4.69471	1.83585	0.972042	1.88865	0.0589382	NA
12873	ENSMUSG00000001865	Cpa3	74.9446	61.7258	95.6253	64.6933	61.3319	48.6636	62.258	76.7895	68.254	0.246586	0.238173	1.03532	0.300518	0.578797
268977	ENSMUSG00000001870	Ltbp1	0	0	0	0	0	0	0	0	0	NA	NA	NA	NA	NA
216558	ENSMUSG00000001891	Ugp2	1119.6	918.049	935.003	891.69	992.262	925.644	1065.9	989.644	979.724	-0.0388089	0.0832672	-0.466077	0.641161	0.829806
192775	ENSMUSG00000001901	Kcnh6	64.891	68.5842	72.2502	89.4924	51.475	44.522	63.3314	54.0661	63.5765	0.465729	0.23295	1.99926	0.0455798	0.189255
212528	ENSMUSG00000001909	Trmt1	1903.77	2180.98	2167.51	1916	2025.05	2050.08	1925.7	1817.09	1998.27	0.0639462	0.0665844	0.960377	0.336865	0.615316
66830	ENSMUSG00000001910	Nacc1	3321.32	3383.16	3171.57	3359.74	3031.55	3089.62	3287.86	3165.61	3226.3	0.0739226	0.0496124	1.49	0.136223	0.370674
18032	ENSMUSG00000001911	Nfix	367.411	493.806	366.563	487.356	476.417	545.654	515.238	509.318	470.221	-0.255813	0.113471	-2.25443	0.0241691	0.123829
20514	ENSMUSG00000001918	Slc1a5	3883.41	4191.48	3729.38	3756.53	3446.63	3225.26	3571.25	3306.65	3638.82	0.200189	0.0552352	3.6243	0.000289743	0.00442712
22201	ENSMUSG00000001924	Uba1	9701.67	9727.2	9778.21	9398.86	9187.73	9425.21	8862.1	8670.16	9343.89	0.0952975	0.0427717	2.22805	0.0258771	0.130078
22371	ENSMUSG00000001930	Vwf	0	3.9191	0	2.15644	0	2.07079	0	4.7014	1.60597	-0.201319	1.68662	-0.119363	0.904988	NA
22619	ENSMUSG00000001942	Siae	692.78	620.197	621.564	627.525	704.221	716.494	686.984	715.396	673.145	-0.139441	0.0779193	-1.78955	0.0735264	0.255062
57276	ENSMUSG00000001943	Vsig2	2.74187	0	0	1.07822	0	4.14158	0	1.56713	1.1911	-0.568484	1.87709	-0.302854	0.762001	NA
69524	ENSMUSG00000001946	Esam	7.31166	21.555	5.31251	10.7822	10.9521	4.14158	0	2.3507	7.80073	1.38865	0.799518	1.73686	0.0824111	0.273639
20686	ENSMUSG00000001948	Spa17	1.82792	0	2.12501	0	0	0	0	1.56713	0.690007	1.11402	2.44597	0.455451	0.648785	NA
108160	ENSMUSG00000001962	Fam50a	557.514	526.139	581.189	545.58	533.368	570.503	506.651	503.05	540.499	0.0655254	0.0864283	0.758148	0.448363	0.709488
13726	ENSMUSG00000001964	Emd	947.775	1164.95	1229.32	952.07	975.834	1002.26	1041.21	1025.69	1042.39	0.085598	0.0874689	0.97861	0.327773	0.605146
70207	ENSMUSG00000001983	Taco1	369.239	338.022	338.938	327.779	373.467	359.282	404.677	333.799	355.651	-0.0949043	0.105038	-0.903527	0.366246	0.642701
14807	ENSMUSG00000001985	Grik3	0	0	0	0	0	0	0	0	0	NA	NA	NA	NA	NA
53623	ENSMUSG00000001986	Gria3	358.272	321.366	323.001	333.171	122.664	98.3626	132.03	157.497	230.795	1.38001	0.14336	9.6262	6.2e-22	1.65e-19
18142	ENSMUSG00000001988	Npas1	62.1491	82.3011	85.0002	58.224	53.6654	82.8317	60.1111	78.3566	70.3299	0.0594043	0.236098	0.251609	0.801343	0.913874
244668	ENSMUSG00000001995	Sipa1l2	1051.97	1118.9	986.003	1048.03	869.598	999.157	1000.42	944.198	1002.28	0.141313	0.0733254	1.92721	0.0539538	0.211161
108011	ENSMUSG00000001998	Ap4e1	1604	1462.8	1407.82	1630.27	1638.44	1643.17	1651.98	1653.33	1586.48	-0.109516	0.0631704	-1.73366	0.0829782	0.274403
109778	ENSMUSG00000001999	Blvra	269.618	198.894	320.876	265.243	236.566	225.716	327.391	296.188	267.561	-0.0444458	0.155282	-0.286227	0.774704	0.900658
245469	ENSMUSG00000002006	Pdzd4	303.434	315.487	273.063	361.204	298.993	332.362	352.08	267.98	313.075	0.00462652	0.124349	0.0372058	0.970321	0.988517
56504	ENSMUSG00000002007	Srpk3	194.673	133.249	144.5	185.454	141.282	104.575	127.736	159.848	148.915	0.298934	0.179634	1.66413	0.0960862	0.299965
15929	ENSMUSG00000002010	Idh3g	1856.25	1720.48	2061.26	1732.7	1783.01	1620.39	1734.64	1775.56	1785.54	0.0919786	0.0682761	1.34716	0.17793	0.431823
93843	ENSMUSG00000002012	Pnck	11.8815	5.87865	2.12501	0	4.38085	8.28317	6.44048	3.91783	5.36343	-0.182751	0.882888	-0.206993	0.836015	0.929142
20832	ENSMUSG00000002014	Ssr4	1174.44	1140.46	1618.19	1284.16	1143.4	1167.93	1139.96	1133.04	1225.2	0.185833	0.0926562	2.00562	0.0448965	0.187587
27061	ENSMUSG00000002015	Bcap31	1807.81	1679.33	2105.88	1911.69	1946.19	1834.72	1890.28	1996.53	1896.55	-0.0320088	0.0696769	-0.45939	0.645954	0.832515
72722	ENSMUSG00000002017	Fam98a	877.4	927.847	906.315	1020	1008.69	942.21	840.483	1010.02	941.62	-0.0284582	0.0805042	-0.353499	0.723714	0.872889
16997	ENSMUSG00000002020	Ltbp2	26.5048	23.5146	20.1876	31.2684	27.3803	31.0619	26.8353	39.1783	28.2414	-0.303492	0.340042	-0.892513	0.372118	0.646508
214162	ENSMUSG00000002028	Kmt2a	16847	18600	15294.7	17398.2	17513.5	18996.4	20906.9	23854.1	18676.4	-0.254302	0.113108	-2.24831	0.0245564	0.125244
76568	ENSMUSG00000002031	Ift46	509.075	509.483	531.251	477.652	468.751	414.158	514.165	386.298	476.354	0.188635	0.102992	1.83155	0.067019	0.241743
71687	ENSMUSG00000002032	Tmem25	15.5373	14.6966	10.625	30.1902	8.7617	22.7787	3.22024	13.3206	14.8913	0.553461	0.558419	0.991122	0.321626	0.599286
12502	ENSMUSG00000002033	Cd3g	5253.43	5876.69	7441.77	5198.11	4774.03	5171.8	5484.07	5256.95	5557.11	0.200344	0.133262	1.50339	0.132739	0.365282
67091	ENSMUSG00000002043	Trappc6a	387.518	436	556.751	400.02	354.849	356.176	332.758	320.479	393.069	0.38411	0.119898	3.20365	0.00135699	0.0151325
20926	ENSMUSG00000002052	Supt6	5027.68	5113.44	5008.64	5053.63	5109.16	5429.62	5289.78	5130.79	5145.34	-0.0528187	0.0429348	-1.23021	0.218619	0.485589
54141	ENSMUSG00000002055	Spag5	16.4512	21.555	46.7501	26.9556	8.7617	24.8495	6.44048	10.1864	20.2438	1.14976	0.492886	2.33271	0.0196636	0.107636
15218	ENSMUSG00000002057	Foxn1	1.82792	0	0	0	0	0	0	0	0.22849	1.4164	3.53165	0.40106	0.688376	NA
22248	ENSMUSG00000002058	Unc119	180.05	205.753	216.751	147.716	165.377	137.708	153.498	139.475	168.291	0.334807	0.157281	2.12872	0.0332777	0.154204
19376	ENSMUSG00000002059	Rab34	5.48375	1.95955	0	0	1.09521	0	0	1.56713	1.26321	1.45448	1.8732	0.776465	0.437474	NA
20316	ENSMUSG00000002064	Sdf2	528.268	635.874	667.252	528.329	625.366	610.884	622.58	604.913	602.933	-0.0623696	0.0938322	-0.664693	0.506247	0.749524
12447	ENSMUSG00000002068	Ccne1	964.226	987.613	871.252	917.567	950.644	1017.79	881.272	818.043	926.051	0.0307321	0.0816691	0.3763	0.706694	0.864373
74377	ENSMUSG00000002076	Hsf2bp	0	0	3.18751	4.31289	2.19042	4.14158	8.58731	3.91783	3.29219	-1.36153	1.12844	-1.20655	0.227604	NA
170770	ENSMUSG00000002083	Bbc3	759.499	1004.27	938.19	738.582	994.453	901.83	1042.28	908.937	911.005	-0.160565	0.0980804	-1.63708	0.101614	0.310903
17868	ENSMUSG00000002100	Mybpc3	108.761	158.723	114.75	126.152	144.568	147.026	132.03	139.475	133.936	-0.147415	0.168113	-0.87688	0.380552	0.653558
19182	ENSMUSG00000002102	Psmc3	1731.04	1835.12	2036.82	1662.62	1590.25	1677.34	1716.39	1602.39	1731.5	0.141694	0.0688552	2.05786	0.0396037	0.172302
11432	ENSMUSG00000002103	Acp2	575.794	561.411	513.189	554.206	500.512	519.769	534.56	513.236	534.084	0.0931439	0.0845819	1.10123	0.270798	0.545881
19400	ENSMUSG00000002104	Rapsn	10.9675	22.5348	2.12501	18.3298	1.09521	2.07079	9.66072	4.7014	8.93565	1.62098	0.766239	2.11551	0.0343868	0.157641
68427	ENSMUSG00000002105	Slc39a13	438.7	397.788	408.001	360.126	484.084	422.442	432.586	433.312	422.13	-0.141215	0.0994956	-1.41931	0.155809	0.399006
14007	ENSMUSG00000002107	Celf2	10274.7	9750.72	9201.27	11510	11104.4	11015.6	11094.8	10968.4	10615	-0.117187	0.0591222	-1.98211	0.0474664	0.194118
22259	ENSMUSG00000002108	Nr1h3	44.7839	74.4629	59.5002	74.3973	109.521	62.1238	53.6707	57.2004	66.9575	-0.155603	0.272552	-0.570912	0.568059	0.787788
107986	ENSMUSG00000002109	Ddb2	836.272	900.413	894.627	774.163	974.739	869.733	828.675	962.22	880.105	-0.0949154	0.0811453	-1.1697	0.242123	0.514327
20375	ENSMUSG00000002111	Spi1	2.74187	1.95955	4.25001	6.46933	8.7617	0	6.44048	5.48497	4.51349	-0.431265	0.925578	-0.465941	0.641257	NA
67465	ENSMUSG00000002129	Sf3a1	3545.24	3758.42	3335.2	3464.33	3529.87	3676.69	3629.21	3424.19	3545.39	-0.0153027	0.0523989	-0.292043	0.770254	0.898537
20852	ENSMUSG00000002147	Stat6	7794.23	7510.95	7554.4	7337.3	7331.35	7606.02	7759.7	8117.75	7626.46	-0.0294892	0.0457229	-0.644954	0.518957	0.757851
12745	ENSMUSG00000002190	Clgn	0	0	0	0	0	0	0	0	0	NA	NA	NA	NA	NA
16541	ENSMUSG00000002204	Napsa	10.9675	8.81797	2.12501	3.23467	6.57127	1.0354	0	7.83566	5.07343	0.687169	0.948619	0.724389	0.468827	0.724624
101568	ENSMUSG00000002205	Vrk3	1628.67	1505.91	1585.25	1469.62	1407.35	1497.18	1547.86	1564.78	1525.83	0.0402951	0.0628687	0.640941	0.521561	0.75889
71997	ENSMUSG00000002210	Smg9	1486.1	1619.57	1482.19	1409.24	1396.4	1407.1	1518.88	1526.39	1480.73	0.0357412	0.0653197	0.547173	0.58426	0.798606
55982	ENSMUSG00000002221	Paxip1	1281.37	1444.19	1244.19	1311.12	1275.92	1351.19	1326.74	1397.88	1329.08	-0.0199318	0.0669969	-0.297503	0.766083	0.897735
68477	ENSMUSG00000002222	Rmnd5a	5853.9	5568.06	5381.58	6678.51	5533.01	5642.91	5449.72	5738.84	5730.82	0.0700873	0.0616008	1.13777	0.255218	0.530456
17454	ENSMUSG00000002227	Mov10	2354.36	2274.06	2139.88	2079.89	2227.66	2487.02	2226.26	2316.22	2263.17	-0.0647711	0.060807	-1.06519	0.286789	0.563692
71887	ENSMUSG00000002228	Ppm1j	372.895	326.265	363.376	276.025	669.175	507.344	480.889	550.064	443.254	-0.720028	0.122118	-5.89617	3.72e-09	2.09e-07
11853	ENSMUSG00000002233	Rhoc	105.105	134.229	82.8752	125.074	118.283	107.681	112.708	125.371	113.916	-0.0545106	0.186349	-0.292518	0.76989	0.898471
73779	ENSMUSG00000002240	Prr27	0	0	0	0	0	0	0	0	0	NA	NA	NA	NA	NA
21678	ENSMUSG00000002249	Tead3	69.4608	109.735	91.3752	87.336	38.3324	32.0973	23.6151	30.5591	60.3138	1.52261	0.25814	5.89838	3.67e-09	2.07e-07
69050	ENSMUSG00000002250	1810013A23Rik	5.48375	7.8382	3.18751	8.62578	7.66649	17.6017	8.58731	8.61923	8.45125	-0.754967	0.636655	-1.18583	0.235688	0.50769
19015	ENSMUSG00000002250	Ppard	538.321	585.905	596.064	577.927	526.797	533.229	494.843	668.382	565.184	0.0433962	0.100927	0.429975	0.667214	0.843194
23853	ENSMUSG00000002257	Def6	3191.54	3412.55	3502.01	3285.34	2919.84	2771.75	3029.17	2832.59	3118.1	0.213139	0.0525813	4.05351	5.05e-05	0.0010598
18616	ENSMUSG00000002265	Peg3	0	0	0	0	0	0	0	0	0	NA	NA	NA	NA	NA
22776	ENSMUSG00000002266	Zim1	0	0	0	0	0	0	0	0	0	NA	NA	NA	NA	NA
70083	ENSMUSG00000002274	Metrn	501.763	429.141	562.064	439.915	496.131	357.212	390.722	379.246	444.524	0.253514	0.120073	2.11133	0.034744	0.158348
76483	ENSMUSG00000002279	Lmf1	437.786	414.445	386.751	443.149	423.847	393.45	462.641	411.372	421.68	-0.00646484	0.0977762	-0.0661187	0.947283	0.979811
67563	ENSMUSG00000002280	Ciao3	668.103	567.289	624.752	520.781	554.177	589.14	535.633	576.705	579.573	0.0784962	0.0934523	0.83996	0.400931	0.671948
57875	ENSMUSG00000002289	Angptl4	168.168	169.501	155.125	128.308	121.569	186.371	122.369	126.938	147.294	0.159241	0.177396	0.897655	0.36937	0.644024
27214	ENSMUSG00000002297	Dbf4	627.889	516.341	557.814	585.475	587.034	527.016	674.103	575.138	581.351	-0.045774	0.0968746	-0.472508	0.636564	0.827573
13163	ENSMUSG00000002307	Daxx	2274.84	2607.18	2524.51	2335.43	2065.57	2123.6	2073.83	2392.23	2299.65	0.169282	0.0660449	2.56313	0.0103733	0.0694695
54219	ENSMUSG00000002308	Cd320	183.706	150.885	207.188	147.716	144.568	158.416	167.452	136.341	162.034	0.187223	0.159	1.1775	0.238994	0.510939
75751	ENSMUSG00000002319	Ipo4	1576.58	1620.55	1722.32	1525.68	1441.3	1653.53	1427.64	1493.48	1557.63	0.0991773	0.0669936	1.4804	0.138767	0.374844
74140	ENSMUSG00000002320	Tm9sf1	1255.78	1281.55	1360	1272.3	1346.02	1241.44	1208.66	1400.23	1295.75	-0.00902994	0.0679152	-0.132959	0.894226	0.954958
56739	ENSMUSG00000002324	Rec8	25.5908	22.5348	17	40.9724	18.6186	23.8141	21.4683	16.4549	23.3067	0.40388	0.39381	1.02557	0.305094	0.582861
16391	ENSMUSG00000002325	Irf9	3453.85	3004.97	3698.57	3085.87	2853.03	3004.72	3234.19	3164.04	3187.41	0.111502	0.0686955	1.62314	0.104561	0.315628
105446	ENSMUSG00000002326	Gmpr2	763.155	754.426	797.94	855.03	823.6	816.927	913.475	858.005	822.82	-0.106828	0.076068	-1.40437	0.160208	0.406145
67881	ENSMUSG00000002329	Mdp1	1339.86	1327.59	1370.63	1054.5	1194.88	1127.55	1294.54	1223.93	1241.68	0.0736776	0.0831661	0.88591	0.375666	0.648902
52585	ENSMUSG00000002332	Dhrs1	438.7	499.685	485.564	460.401	445.751	443.149	428.292	431.745	454.161	0.107482	0.0907571	1.18428	0.236302	0.50815
13004	ENSMUSG00000002341	Ncan	0	0	1.0625	0	0	0	0	0	0.132813	0.747602	3.53381	0.211557	0.832453	NA
234371	ENSMUSG00000002342	Tmem161a	867.346	874.939	861.69	805.432	795.124	801.396	817.941	826.663	831.316	0.0729679	0.0702727	1.03835	0.299106	0.57752
76813	ENSMUSG00000002343	Armc6	254.08	206.732	229.501	252.304	247.518	215.362	251.179	238.988	236.958	-0.0154739	0.125895	-0.122911	0.902178	0.959304
72368	ENSMUSG00000002345	Borcs8	643.426	764.224	657.689	697.61	675.746	715.459	691.278	680.136	690.696	0.00026404	0.0814092	0.00324336	0.997412	0.998502
73095	ENSMUSG00000002346	Slc25a42	359.186	366.436	387.814	351.5	326.373	400.698	381.062	463.088	379.52	-0.105467	0.114161	-0.923846	0.355566	0.633603
66616	ENSMUSG00000002365	Snx9	318.971	361.537	333.626	299.746	332.945	383.096	445.466	398.052	359.18	-0.247507	0.113752	-2.17585	0.0295661	0.142558
71810	ENSMUSG00000002372	Ranbp3	2538.06	2523.9	2666.88	2330.04	2174	2330.68	2255.24	2335.81	2394.33	0.144841	0.0570745	2.53775	0.0111569	0.0728853
69875	ENSMUSG00000002379	Ndufa11	524.612	493.806	643.877	580.083	443.561	527.016	551.734	434.879	524.946	0.196912	0.109059	1.80555	0.0709893	0.250045
12164	ENSMUSG00000002384	Bmp8b	130.696	96.9977	91.3752	146.638	116.092	74.5485	101.974	86.1923	105.564	0.301515	0.20931	1.44052	0.149721	0.390868
13864	ENSMUSG00000002393	Nr2f6	196.501	249.843	228.438	199.471	197.138	198.796	213.609	185.705	208.688	0.138482	0.134507	1.02955	0.303219	0.581173
67023	ENSMUSG00000002395	Use1	1290.51	1465.74	1849.82	1238.88	1393.11	1484.76	1518.88	1404.93	1455.83	0.010525	0.0983254	0.107042	0.914756	0.965561
77090	ENSMUSG00000002396	Ocel1	505.419	581.986	586.502	585.475	519.131	474.211	529.193	481.893	532.976	0.172886	0.0901815	1.91709	0.0552261	0.213999
13549	ENSMUSG00000002409	Dyrk1b	503.591	563.37	453.689	464.714	422.752	513.556	398.236	456.036	471.993	0.149042	0.106283	1.40231	0.160822	0.406941
109880	ENSMUSG00000002413	Braf	3060.85	3056.9	2839.01	3064.31	3526.58	3241.82	3390.91	3571.5	3218.98	-0.192048	0.0526161	-3.64998	0.000262258	0.00411442
68198	ENSMUSG00000002416	Ndufb2	335.423	305.69	418.626	351.5	314.326	285.769	359.593	300.106	333.879	0.163835	0.121899	1.34403	0.17894	0.43339
20585	ENSMUSG00000002428	Hltf	3019.72	2812.93	2648.82	2966.19	3020.6	2681.68	3095.72	3189.9	2929.44	-0.0667773	0.0641042	-1.0417	0.297551	0.576094
68879	ENSMUSG00000002455	Prpf6	2214.52	2231.93	2327.94	2218.98	2439.04	2451.82	2597.66	2501.14	2372.88	-0.151756	0.0510834	-2.97075	0.00297071	0.0278146
56470	ENSMUSG00000002458	Rgs19	2227.32	2038.91	2391.69	2184.48	2083.09	2207.46	2235.92	2239.43	2201.04	0.0119279	0.0602207	0.19807	0.84299	0.931727
58175	ENSMUSG00000002459	Rgs20	5.48375	3.9191	11.6875	15.0951	8.7617	1.0354	5.36707	6.26853	7.20227	0.744983	0.739622	1.00725	0.313816	0.591807
106861	ENSMUSG00000002475	Abhd3	3.65583	3.9191	2.12501	0	1.09521	0	0	0	1.34939	3.02517	1.81754	1.66443	0.0960266	NA
20641	ENSMUSG00000002477	Snrpd1	488.054	505.564	537.626	514.312	436.99	423.477	454.054	434.096	474.271	0.22587	0.0879171	2.56912	0.0101957	0.0685943
77832	ENSMUSG00000002486	Tchp	481.656	418.364	464.314	461.479	418.371	420.371	410.044	458.386	441.623	0.0948768	0.0942231	1.00694	0.313965	0.591984
21844	ENSMUSG00000002489	Tiam1	225.748	230.247	275.188	257.695	139.092	165.663	157.792	170.034	202.682	0.639645	0.136658	4.68062	2.86e-06	8.94e-05
22084	ENSMUSG00000002496	Tsc2	1906.52	1814.54	1855.13	1835.13	1831.19	2062.51	1819.44	1792.02	1864.56	-0.0175081	0.0608542	-0.287706	0.773572	0.900299
66211	ENSMUSG00000002500	Rpl3l	10.0535	10.7775	2.12501	4.31289	6.57127	16.5663	15.0278	11.7535	9.64848	-0.857103	0.630882	-1.35858	0.174281	0.427046
65962	ENSMUSG00000002504	Slc9a3r2	0	1.95955	0	2.15644	0	8.28317	0	0	1.54989	-1.00888	1.91727	-0.526206	0.598745	NA
67959	ENSMUSG00000002524	Puf60	3504.12	3502.69	3902.57	3312.3	3242.92	3481	3359.78	3156.21	3432.7	0.103496	0.0587757	1.76086	0.0782614	0.265122
99412	ENSMUSG00000002546	Golga2	1199.11	1409.9	1258	1211.92	1287.97	1260.08	1305.27	1330.5	1282.84	-0.0298316	0.0682732	-0.436944	0.662152	0.840626
22245	ENSMUSG00000002550	Uck1	1051.97	974.876	1083.75	871.203	858.646	788.972	932.796	850.17	926.548	0.215787	0.0836339	2.58013	0.0098762	0.0670788
20259	ENSMUSG00000002565	Scin	1.82792	1.95955	2.12501	0	2.19042	0	2.14683	3.13427	1.673	-0.345161	1.41216	-0.24442	0.806905	NA
22781	ENSMUSG00000002578	Ikzf4	163.598	127.371	119	150.951	93.093	100.433	85.8731	127.721	121.005	0.455697	0.186005	2.44992	0.0142889	0.0862694
103742	ENSMUSG00000002580	Mien1	584.019	600.602	715.064	548.815	560.749	535.3	601.111	658.196	600.482	0.0534699	0.100088	0.534227	0.593185	0.803387
18979	ENSMUSG00000002588	Pon1	0	0	2.12501	2.15644	0	0	0	0	0.535181	2.54615	2.84048	0.896383	0.370048	NA
26362	ENSMUSG00000002602	Axl	290.639	291.973	216.751	257.695	285.85	334.433	279.087	252.308	276.092	-0.119452	0.132404	-0.902183	0.36696	0.643064
21803	ENSMUSG00000002603	Tgfb1	3307.61	3644.76	3588.07	3590.48	3392.97	3783.34	3327.58	3439.07	3509.24	0.0190832	0.0560566	0.340428	0.733534	0.879559
52132	ENSMUSG00000002608	Ccdc97	1942.16	2045.77	2134.57	2152.13	1998.76	2133.95	2135.02	2318.57	2107.62	-0.0549952	0.0616952	-0.891401	0.372714	0.647083
22700	ENSMUSG00000002617	Zfp40	420.421	359.577	410.126	419.428	380.039	398.627	386.429	314.994	386.205	0.124388	0.108446	1.147	0.25138	0.52546
54194	ENSMUSG00000002625	Akap8l	1727.38	1980.12	1725.5	1752.11	1853.1	1746.71	1905.31	1947.95	1829.77	-0.053211	0.0644786	-0.825251	0.409229	0.678479
20423	ENSMUSG00000002633	Shh	0	0	0	0	0	0	0	0.783566	0.0979458	-0.695071	3.53381	-0.196691	0.844069	NA
68079	ENSMUSG00000002635	Pdcd2l	329.939	309.609	312.376	268.477	302.279	279.557	268.353	317.344	298.492	0.0630052	0.115158	0.54712	0.584296	0.798606
98053	ENSMUSG00000002658	Gtf2f1	728.425	854.363	965.815	825.918	780.886	801.396	835.115	669.949	807.734	0.129396	0.0953548	1.357	0.174782	0.427577
53895	ENSMUSG00000002660	Clpp	572.138	549.654	588.627	531.563	475.322	482.494	495.917	478.759	521.809	0.214793	0.0845188	2.54136	0.0110422	0.0724506
66400	ENSMUSG00000002661	Alkbh7	158.115	115.613	104.125	121.839	127.045	122.177	80.506	119.102	118.565	0.155937	0.195569	0.797351	0.425247	0.691582
19197	ENSMUSG00000002664	Pspn	21.021	12.7371	17	21.5644	16.4282	24.8495	13.9544	21.9399	18.6868	-0.100051	0.420138	-0.238137	0.811775	0.918102
70785	ENSMUSG00000002668	Dennd1c	5242.46	5383.86	4803.58	4939.34	4793.74	4918.13	5046.12	5078.29	5025.69	0.0383071	0.050142	0.763971	0.444884	0.707268
69792	ENSMUSG00000002679	Med6	356.444	306.669	391.001	305.137	338.421	345.822	339.199	365.926	343.577	-0.0329621	0.111715	-0.295055	0.767952	0.898212
18760	ENSMUSG00000002688	Prkd1	0	0	0	0	0	0	0	0	0	NA	NA	NA	NA	NA
16822	ENSMUSG00000002699	Lcp2	8551.91	8574.01	8241.83	8441.4	8072.81	8166.17	8865.32	8647.44	8445.11	0.00236398	0.0450565	0.052467	0.958157	0.983102
110750	ENSMUSG00000002718	Cse1l	2815.9	2564.07	2603.13	2506.87	2456.56	2499.45	2597.66	2518.38	2570.25	0.0591189	0.0542844	1.08906	0.276128	0.552369
67877	ENSMUSG00000002728	Naa20	599.557	584.925	716.127	680.358	578.272	507.344	568.909	654.278	611.221	0.157315	0.0990041	1.58897	0.112067	0.329074
23992	ENSMUSG00000002731	Prkra	98.7075	63.6853	60.5627	67.928	73.3792	57.9822	79.4326	68.1703	71.231	0.0659807	0.232883	0.283321	0.776931	0.902018
14231	ENSMUSG00000002732	Fkbp7	67.6329	47.0292	69.0627	52.8329	59.1415	55.9114	45.0834	39.9619	54.582	0.248827	0.257364	0.966828	0.33363	0.611543
83435	ENSMUSG00000002733	Plekha3	1223.79	1242.35	1151.75	1296.02	1377.78	1145.15	1329.96	1340.68	1263.44	-0.0800962	0.0725976	-1.10329	0.269902	0.54544
56418	ENSMUSG00000002741	Ykt6	1841.63	1694.03	2049.57	1913.84	1662.53	1543.78	1729.27	1711.31	1768.24	0.173263	0.0681567	2.54212	0.0110182	0.0723663
22385	ENSMUSG00000002748	Baz1b	5587.94	5672.89	5273.2	6214.87	5952.48	6428.77	6271.95	6500.47	5987.82	-0.145296	0.0552077	-2.63181	0.00849308	0.0601494
224824	ENSMUSG00000002763	Pex6	1340.78	1344.25	1382.32	1297.1	1408.44	1358.44	1325.67	1251.36	1338.54	0.00696653	0.0627701	0.110985	0.911628	0.963718
27398	ENSMUSG00000002767	Mrpl2	454.237	561.411	587.564	492.747	456.703	461.787	443.32	407.455	483.153	0.245355	0.102193	2.40091	0.0163545	0.0947203
17256	ENSMUSG00000002768	Mea1	331.767	330.184	476.001	287.885	364.706	270.238	320.951	304.024	335.719	0.178864	0.145305	1.23096	0.218339	0.48526
14711	ENSMUSG00000002769	Gnmt	21.021	25.4741	31.8751	25.8773	10.9521	35.2035	10.7341	21.9399	22.8846	0.393535	0.429109	0.917098	0.359091	0.637172
14814	ENSMUSG00000002771	Grin2d	16.4512	15.6764	11.6875	4.31289	24.0947	21.7433	7.51389	23.507	15.6234	-0.670732	0.520033	-1.28979	0.197125	0.457325
68137	ENSMUSG00000002778	Kdelr1	1243.9	1165.93	1213.38	1225.94	1387.63	1515.82	1422.27	1451.95	1328.35	-0.253009	0.061179	-4.13555	3.54e-05	0.000787354
70209	ENSMUSG00000002781	Tmem143	393.002	384.072	393.126	363.361	444.656	381.026	431.512	333.799	390.569	-0.048544	0.109717	-0.442446	0.658167	0.838817
435518	ENSMUSG00000002791	Pdxk-ps	12.7954	24.4944	18.0625	0	6.57127	7.24777	8.58731	14.1042	11.4829	0.591149	0.69228	0.853915	0.393152	0.664612
110175	ENSMUSG00000002797	Ggct	273.273	269.438	269.876	262.008	298.993	275.415	351.006	297.755	287.221	-0.185452	0.115123	-1.6109	0.107201	0.320117
16450	ENSMUSG00000002799	Jag2	94.1377	110.715	76.5002	89.4924	72.284	44.522	98.754	35.2605	77.7082	0.576136	0.277843	2.0736	0.0381165	0.167724
399566	ENSMUSG00000002803	Btbd6	1212.82	1322.7	1385.5	1206.53	1358.06	1239.37	1319.22	1194.94	1279.89	0.00550098	0.0709693	0.0775121	0.938216	0.975428
66174	ENSMUSG00000002804	Nudt14	374.723	392.89	403.751	348.266	383.324	397.592	401.457	340.851	380.357	-0.000411846	0.10288	-0.00400318	0.996806	0.998502
105298	ENSMUSG00000002808	Epdr1	0	0	0	0	0	0	0	0	0	NA	NA	NA	NA	NA
14248	ENSMUSG00000002812	Flii	4615.49	4830.29	4800.39	4849.84	4690.79	4740.04	4991.37	4804.83	4790.38	-0.0100282	0.0445062	-0.225321	0.821729	0.923657
21975	ENSMUSG00000002814	Top3a	1109.55	1165.93	1030.63	1024.31	1093.02	988.803	961.778	983.376	1044.67	0.106171	0.0730217	1.45397	0.145955	0.385587
235040	ENSMUSG00000002820	Atg4d	934.979	929.806	1045.5	917.567	804.981	798.29	912.401	776.514	890.005	0.21844	0.0784494	2.78446	0.00536162	0.0431669
60507	ENSMUSG00000002825	Qtrt1	711.059	693.68	612.002	621.056	576.082	558.078	585.01	582.973	617.493	0.197487	0.0840074	2.35083	0.0187316	0.104047
57435	ENSMUSG00000002831	Plin4	129.782	159.703	154.063	130.465	119.378	124.248	127.736	122.236	133.451	0.217581	0.159021	1.36825	0.171233	0.422726
15193	ENSMUSG00000002833	Hdgfl2	1374.59	1562.74	1394	1288.48	1309.87	1486.83	1380.41	1411.2	1401.02	0.0081373	0.0714374	0.113908	0.909311	0.962637
27221	ENSMUSG00000002835	Chaf1a	169.996	147.946	140.25	139.091	110.616	136.672	96.6072	76.0059	127.148	0.516939	0.189374	2.72973	0.00633868	0.0486541
11544	ENSMUSG00000002844	Adprh	1196.37	1271.75	1459.88	1284.16	1261.68	1239.37	1201.15	1270.16	1273.07	0.0667784	0.0707386	0.944017	0.345161	0.6234
67846	ENSMUSG00000002845	Tmem39a	610.524	640.773	593.939	699.766	636.318	594.317	630.094	683.27	636.125	-0.00158543	0.085628	-0.0185154	0.985228	0.993736
76916	ENSMUSG00000002846	Timmdc1	584.019	566.31	695.939	582.24	583.748	493.884	617.213	590.809	589.27	0.0864538	0.0974773	0.886912	0.375126	0.648672
85031	ENSMUSG00000002847	Pla1a	3.65583	0	4.25001	2.15644	1.09521	0	4.29365	3.13427	2.32318	0.226309	1.27661	0.177274	0.859294	NA
17216	ENSMUSG00000002870	Mcm2	1507.12	1510.81	1677.69	1495.49	1627.49	1644.21	1425.49	1505.23	1549.19	-0.00252098	0.0675937	-0.0372961	0.970249	0.988517
24100	ENSMUSG00000002871	Tpra1	1109.55	1093.43	1063.57	1069.6	1075.5	1022.97	1049.8	999.047	1060.43	0.0656735	0.0642184	1.02266	0.306469	0.584573
17936	ENSMUSG00000002881	Nab1	3211.65	3309.68	3168.38	3415.81	3368.87	3403.35	3478.93	3683.55	3380.03	-0.0893234	0.0510322	-1.75033	0.0800608	0.269067
26364	ENSMUSG00000002885	Adgre5	12750.6	12416.7	11049	12616.3	14513.8	14148.7	14013.4	15529.5	13379.7	-0.253395	0.0538088	-4.70917	2.49e-06	7.84e-05
16172	ENSMUSG00000002897	Il17ra	9308.66	9395.06	8648.77	8910.43	9346.54	8774.98	9239.94	9169.29	9099.21	-0.010448	0.044517	-0.234698	0.814443	0.919984
16777	ENSMUSG00000002900	Lamb1	26.5048	34.2921	18.0625	20.4862	14.2378	35.2035	21.4683	12.5371	22.849	0.264068	0.42435	0.622288	0.533752	0.765571
84036	ENSMUSG00000002908	Kcnn1	1.82792	0	0	0	0	2.07079	0	0	0.487338	-0.100426	3.03722	-0.0330652	0.973623	NA
70807	ENSMUSG00000002910	Arrdc2	424.991	436	412.251	321.31	497.226	420.371	504.504	484.244	437.612	-0.256079	0.11088	-2.30951	0.0209153	0.112229
19051	ENSMUSG00000002930	Ppp1r17	0	0	0	0	0	0	0	0	0	NA	NA	NA	NA	NA
12491	ENSMUSG00000002944	Cd36	2.74187	4.89887	2.12501	0	5.47606	4.14158	0	5.48497	3.10855	-0.626584	1.12972	-0.554636	0.579143	NA
26400	ENSMUSG00000002948	Map2k7	3388.04	3554.62	3302.26	3346.8	3202.4	3085.48	3284.64	3142.89	3288.39	0.0965466	0.0487262	1.98141	0.0475454	0.19417
21856	ENSMUSG00000002949	Timm44	936.807	1019.95	1065.69	898.159	879.455	821.069	908.108	957.518	935.844	0.135296	0.0791324	1.70974	0.0873135	0.283179
11772	ENSMUSG00000002957	Ap2a2	2003.4	2148.65	1924.19	1981.77	2222.19	2095.64	2204.79	2070.97	2081.45	-0.0918948	0.0571238	-1.6087	0.107683	0.321234
59047	ENSMUSG00000002963	Pnkp	1366.37	1541.19	1591.63	1408.16	1325.21	1158.61	1275.21	1208.26	1359.33	0.250405	0.0711793	3.51795	0.0004349	0.00613338
75613	ENSMUSG00000002968	Med25	1341.69	1450.07	1345.13	1275.54	1279.21	1394.68	1278.44	1284.27	1331.13	0.0481917	0.0652619	0.738436	0.46025	0.718904
57278	ENSMUSG00000002980	Bcam	1.82792	5.87865	4.25001	2.15644	2.19042	0	4.29365	0	2.57464	1.17036	1.24338	0.941275	0.346564	NA
56457	ENSMUSG00000002981	Clptm1	2782.09	2536.64	2735.94	2688.01	2593.46	2646.47	2419.47	2656.29	2632.3	0.0580762	0.0546689	1.06233	0.288087	0.565258
19698	ENSMUSG00000002983	Relb	1495.24	1368.75	1541.69	1290.63	1447.87	1622.47	1517.81	1622.77	1488.4	-0.125273	0.0710943	-1.76207	0.0780574	0.264605
53333	ENSMUSG00000002984	Tomm40	1230.19	1371.68	1301.57	1118.12	1205.83	1005.37	1137.82	941.847	1164.05	0.228996	0.0870973	2.62919	0.0085588	0.060527
11816	ENSMUSG00000002985	Apoe	129.782	151.865	95.6253	74.3973	58.0462	61.0884	84.7996	126.154	97.7198	0.445494	0.265	1.68111	0.0927411	0.293633
11813	ENSMUSG00000002992	Apoc2	0	0	0	0	0	0	0	0	0	NA	NA	NA	NA	NA
73389	ENSMUSG00000002996	Hbp1	4108.24	3714.33	3667.76	3823.38	4130.05	3839.25	3863.21	3923.32	3883.69	-0.0406485	0.0522505	-0.777955	0.436596	0.701319
19088	ENSMUSG00000002997	Prkar2b	110.589	100.917	76.5002	99.1964	95.2835	108.717	113.782	73.6552	97.3299	-0.0069412	0.203924	-0.0340381	0.972847	0.989502
12576	ENSMUSG00000003031	Cdkn1b	4067.11	4053.33	4166.07	4163.02	4680.94	4433.57	4516.92	4883.97	4370.62	-0.171319	0.0475348	-3.60407	0.000313269	0.00472256
16600	ENSMUSG00000003032	Klf4	3.65583	3.9191	5.31251	5.39111	13.1425	9.31856	15.0278	10.1864	8.24423	-1.38571	0.634262	-2.18477	0.028906	0.140671
11767	ENSMUSG00000003033	Ap1m1	2729.08	2629.71	2840.07	2580.19	2627.41	2653.72	2950.81	2782.44	2724.18	-0.0312501	0.0566831	-0.551313	0.581419	0.796888
17274	ENSMUSG00000003037	Rab8a	3245.47	3210.72	3725.13	3228.2	3157.5	3240.79	3147.25	3296.46	3281.44	0.0618261	0.0575522	1.07426	0.282706	0.559418
15331	ENSMUSG00000003038	Hmgn2	1401.1	1426.55	1650.07	1449.13	1099.59	987.768	1130.3	1078.19	1277.84	0.463936	0.0725811	6.39196	1.64e-10	1.15e-08
67922	ENSMUSG00000003039	Fam32a	1760.28	1744.98	1939.07	1867.48	1712.91	1669.06	1859.15	1794.37	1793.41	0.0547909	0.0613474	0.893125	0.37179	0.646092
13710	ENSMUSG00000003051	Elf3	0	0	0	0	0	0	0	0	0	NA	NA	NA	NA	NA
13095	ENSMUSG00000003053	Cyp2c29	0	0	0	0	0	0	0	0	0	NA	NA	NA	NA	NA
76205	ENSMUSG00000003062	Stard3nl	332.681	342.921	338.938	304.059	323.088	414.158	387.502	311.076	344.303	-0.119916	0.117082	-1.02421	0.305738	0.583558
20869	ENSMUSG00000003068	Stk11	1473.3	1527.47	1537.44	1484.71	1405.16	1372.93	1584.36	1421.39	1475.85	0.058731	0.0634087	0.92623	0.354327	0.632995
13637	ENSMUSG00000003070	Efna2	13.7094	5.87865	11.6875	4.31289	2.19042	3.10619	2.14683	18.8056	7.72968	0.396564	0.791549	0.500997	0.616373	0.816299
66043	ENSMUSG00000003072	Atp5d	1263.09	1267.83	1449.25	1208.69	1029.5	990.874	1065.9	1023.34	1162.31	0.33632	0.0715433	4.70093	2.59e-06	8.14e-05
19060	ENSMUSG00000003099	Ppp5c	1435.83	1545.1	1571.44	1592.53	1555.2	1360.51	1250.53	1438.63	1468.72	0.132021	0.0722916	1.82623	0.0678163	0.243155
69131	ENSMUSG00000003119	Cdk12	6203.03	6286.23	5829.95	6822.99	6840.7	6723.86	7009.39	7112.43	6603.57	-0.139282	0.05204	-2.67644	0.00744083	0.0546793
16890	ENSMUSG00000003123	Lipe	442.356	518.301	497.251	509.999	451.227	496.99	417.558	479.543	476.653	0.0905294	0.096079	0.942238	0.346071	0.624456
18475	ENSMUSG00000003131	Pafah1b2	2004.31	1836.1	1871.07	2124.1	2209.04	2394.87	2465.63	2414.17	2164.91	-0.275854	0.0625316	-4.41144	1.03e-05	0.000271598
54610	ENSMUSG00000003134	Tbc1d8	390.26	346.84	321.938	426.976	329.659	352.035	262.986	339.284	346.247	0.209314	0.12333	1.69718	0.0896617	0.287424
52846	ENSMUSG00000003135	Cnot11	1196.37	1154.17	1315.38	1191.44	1096.31	1171.03	1239.79	1168.3	1191.6	0.0545943	0.0686379	0.795396	0.426383	0.692517
20527	ENSMUSG00000003153	Slc2a3	1539.11	1578.42	1587.38	1811.41	1791.77	1746.71	1758.25	1827.28	1705.04	-0.129696	0.0637499	-2.03445	0.0419062	0.179495
60611	ENSMUSG00000003154	Foxj2	2352.53	2211.35	2326.88	2336.51	2368.94	2399.01	2480.66	2633.57	2388.68	-0.0999344	0.0549892	-1.81735	0.0691642	0.246166
109552	ENSMUSG00000003161	Sri	3441.97	3220.52	3952.51	3258.39	3329.45	3194.2	3429.56	3181.28	3375.98	0.0790869	0.0650627	1.21555	0.224157	0.493179
13356	ENSMUSG00000003166	Dgcr2	3496.8	3367.49	3454.2	3407.18	3196.92	3183.84	3383.4	3363.07	3356.61	0.0640399	0.0473856	1.35146	0.176547	0.429927
54131	ENSMUSG00000003184	Irf3	2392.74	2494.51	2642.44	2255.64	2271.47	2325.5	2444.16	2393.01	2402.43	0.0525045	0.0593911	0.884047	0.376671	0.649555
75736	ENSMUSG00000003190	Bcl2l12	389.346	405.627	378.251	407.568	375.658	404.84	408.97	434.096	400.544	-0.0408086	0.0963078	-0.423731	0.671762	0.845865
224893	ENSMUSG00000003198	Zfp959	588.589	477.15	591.814	650.168	656.032	584.999	596.818	600.212	593.223	-0.0796595	0.0978686	-0.813944	0.415677	0.684219
68047	ENSMUSG00000003199	Mpnd	1436.74	1659.74	1919.94	1473.93	1599.01	1523.07	1703.51	1331.28	1580.9	0.0769023	0.0918868	0.836924	0.402635	0.673448
20405	ENSMUSG00000003200	Sh3gl1	2916.44	3129.4	3058.95	3025.49	2741.32	2565.71	2535.4	2874.12	2855.85	0.177787	0.0558757	3.18184	0.00146344	0.0160147
50498	ENSMUSG00000003206	Ebi3	0.913958	2.93932	0	3.23467	3.28564	0	0	4.7014	1.88437	-0.205123	1.48545	-0.138088	0.890171	NA
72886	ENSMUSG00000003208	Yju2	225.748	268.458	315.563	277.103	289.136	297.159	301.629	278.95	281.718	-0.103839	0.122527	-0.847479	0.396728	0.668267
19386	ENSMUSG00000003226	Ranbp2	13633.5	12194.3	11612.1	14289.7	14372.5	14231.5	14214.1	14118.3	13583.2	-0.138329	0.0588593	-2.35017	0.0187651	0.104153
13608	ENSMUSG00000003227	Edar	0	0	0	0	0	0	0	0	0	NA	NA	NA	NA	NA
14773	ENSMUSG00000003228	Grk5	147.147	132.27	100.938	147.716	118.283	170.84	211.462	191.19	152.481	-0.390717	0.188635	-2.07129	0.0383321	0.168333
13544	ENSMUSG00000003233	Dvl3	919.442	1036.6	977.503	1034.01	984.596	937.033	914.548	992.779	974.565	0.0499597	0.0711008	0.70266	0.482267	0.733513
27406	ENSMUSG00000003234	Abcf3	1769.42	1752.82	1730.82	1633.51	1730.44	1627.64	1758.25	1743.44	1718.29	0.00585908	0.0575794	0.101756	0.91895	0.966993
224045	ENSMUSG00000003235	Eif2b5	1319.76	1292.32	1497.07	1331.6	1221.16	1230.05	1200.08	1171.43	1282.93	0.173995	0.0664799	2.61726	0.00886381	0.0621145
19158	ENSMUSG00000003269	Cyth2	1041.91	1018.97	1118.82	1077.14	979.12	958.777	1030.48	1017.85	1030.38	0.0937713	0.0669619	1.40037	0.161403	0.407765
545963	ENSMUSG00000003271	Gm5897	3.65583	0	1.0625	2.15644	10.9521	15.5309	3.22024	5.48497	5.25788	-2.33383	0.948773	-2.45984	0.0139	0.0843618
54200	ENSMUSG00000003271	Sult2b1	66.7189	78.382	81.8127	71.1627	98.5691	90.0794	67.625	59.5511	76.7376	-0.0774206	0.224301	-0.345164	0.729971	0.877319
12348	ENSMUSG00000003273	Car11	18.2792	16.6562	11.6875	14.0169	59.1415	64.1945	48.3036	68.9538	37.6541	-1.98433	0.322724	-6.14868	7.81e-10	5e-08
224997	ENSMUSG00000003279	Dlgap1	11.8815	4.89887	0	3.23467	9.85691	7.24777	6.44048	5.48497	6.13064	-0.507865	0.817552	-0.621202	0.534467	0.76593
56711	ENSMUSG00000003282	Plag1	112.417	120.512	133.875	170.359	234.375	179.123	206.095	177.086	166.73	-0.569315	0.16633	-3.42281	0.000619768	0.00818875
15162	ENSMUSG00000003283	Hck	19.1931	12.7371	10.625	4.31289	0	14.4955	8.58731	6.26853	9.52744	0.681219	0.719667	0.946575	0.343856	0.622346
66163	ENSMUSG00000003299	Mrpl4	1079.38	992.512	1055.07	944.522	970.358	939.104	970.366	971.622	990.367	0.0806427	0.0694915	1.16047	0.245858	0.518802
50868	ENSMUSG00000003308	Keap1	1807.81	1986.98	1981.57	1747.8	1740.29	1815.05	1733.56	1650.19	1807.91	0.117473	0.0629451	1.86628	0.0620029	0.229542
11768	ENSMUSG00000003309	Ap1m2	40.2142	68.5842	89.2502	43.1289	87.617	74.5485	91.2401	76.0059	71.3236	-0.450918	0.258805	-1.7423	0.0814551	0.27182
20340	ENSMUSG00000003316	Glg1	3539.76	3497.8	3379.82	3552.74	3549.58	3452.01	3629.21	3519	3514.99	-0.018215	0.045926	-0.396617	0.69165	0.855831
67331	ENSMUSG00000003341	Atp8b3	0	1.95955	2.12501	0	1.09521	1.0354	5.36707	0	1.44778	-0.859247	1.68104	-0.511139	0.609254	NA
208198	ENSMUSG00000003344	Btbd2	1038.26	1100.29	931.815	1037.25	992.262	1080.95	1021.89	959.085	1020.22	0.0202707	0.073756	0.274835	0.783443	0.904704
103236	ENSMUSG00000003345	Csnk1g2	5244.29	5692.49	5661.02	4941.49	5152.97	4711.05	5025.72	5033.63	5182.83	0.112549	0.0554504	2.02972	0.0423847	0.180594
216169	ENSMUSG00000003346	Abhd17a	1414.81	1425.57	1944.38	1348.86	1220.07	1378.11	1283.8	1148.71	1395.54	0.286232	0.0992029	2.88532	0.00391018	0.034227
208228	ENSMUSG00000003348	Mob3a	6486.36	6636.01	6770.27	7151.85	6203.28	6432.91	6523.13	6922.81	6640.83	0.0516551	0.0499376	1.03439	0.300952	0.579032
12297	ENSMUSG00000003352	Cacnb3	12.7954	25.4741	12.75	21.5644	10.9521	23.8141	2.14683	18.022	15.9399	0.390152	0.551153	0.707884	0.479018	0.7315
105833	ENSMUSG00000003354	Ccdc65	0	0	0	4.31289	0	7.24777	5.36707	0	2.11597	-1.55611	2.94394	-0.52858	0.597097	NA
66120	ENSMUSG00000003355	Fkbp11	9.13958	3.9191	2.12501	0	9.85691	0	0	0.783566	3.22802	0.549695	1.33674	0.41122	0.680911	NA
74351	ENSMUSG00000003360	Ddx23	1874.53	1974.25	2043.19	1803.87	1936.34	1994.17	1950.39	1976.15	1944.11	-0.0301097	0.0572878	-0.525586	0.599176	0.806713
18807	ENSMUSG00000003363	Pld3	3467.56	3769.19	4162.89	4110.18	3259.35	3468.58	3346.9	3231.43	3602.01	0.220775	0.0614257	3.59418	0.000325409	0.00485562
14809	ENSMUSG00000003378	Grik5	153.545	155.784	156.188	120.761	134.711	165.663	164.232	121.453	146.542	0.00610884	0.166172	0.0367622	0.970675	0.988583
12518	ENSMUSG00000003379	Cd79a	171.824	265.519	207.188	226.427	282.565	240.212	177.113	231.936	225.348	-0.0980959	0.161292	-0.608188	0.543063	0.772218
14470	ENSMUSG00000003380	Rabac1	2523.44	2462.17	3196.01	2075.58	2830.03	2810.06	2672.8	2500.36	2633.81	-0.075866	0.0931908	-0.814093	0.415592	0.684155
27049	ENSMUSG00000003382	Etv3	4132.92	3953.39	3900.45	4354.94	4284.47	4142.62	4200.27	4375.44	4168.06	-0.0575479	0.0502174	-1.14597	0.251806	0.526049
19089	ENSMUSG00000003402	Prkcsh	1939.42	2050.67	2499.01	1985.01	2004.24	2138.09	2006.21	1877.43	2062.51	0.078474	0.0771052	1.01775	0.308796	0.587101
15571	ENSMUSG00000003410	Elavl3	1.82792	9.79775	7.43752	4.31289	2.19042	2.07079	7.51389	7.83566	5.37336	0.230865	0.828124	0.278781	0.780413	0.903198
69908	ENSMUSG00000003411	Rab3b	0.913958	0	0	0	0	0	2.14683	0	0.382598	-0.788939	3.28468	-0.240187	0.810185	NA
241230	ENSMUSG00000003418	St8sia6	23.7629	5.87865	6.37502	15.0951	13.1425	6.21238	23.6151	36.0441	16.2657	-0.634777	0.582411	-1.08991	0.275752	0.551881
14132	ENSMUSG00000003420	Fcgrt	771.381	831.829	680.002	722.409	950.644	879.051	968.219	908.937	839.059	-0.300981	0.079951	-3.76457	0.000166837	0.00286932
66394	ENSMUSG00000003421	Nosip	1042.83	1233.54	1381.25	1139.68	1091.93	1213.48	1079.85	1067.22	1156.22	0.107289	0.0848148	1.26498	0.20588	0.469269
68845	ENSMUSG00000003423	Pih1d1	376.551	381.132	449.439	380.612	433.704	389.309	381.062	441.931	404.218	-0.0545356	0.103494	-0.526943	0.598233	0.805858
27207	ENSMUSG00000003429	Rps11	19933.4	18820.5	24584.2	18728.7	20652.4	20508.1	20701.8	20555.3	20560.6	-0.00618754	0.0693569	-0.089213	0.928913	0.971482
20924	ENSMUSG00000003435	Supt5	5389.61	5827.7	5972.33	5500.01	5496.87	5698.82	5383.17	5492.8	5595.16	0.039706	0.0482019	0.823744	0.410085	0.679147
13389	ENSMUSG00000003436	Dll3	0	0	0	1.07822	0	0	0	0	0.134778	0.747602	3.53381	0.211557	0.832453	NA
54624	ENSMUSG00000003437	Paf1	1305.13	1373.64	1480.07	1388.75	1166.4	1447.48	1319.22	1374.38	1356.88	0.0625057	0.074025	0.844386	0.398454	0.669621
66525	ENSMUSG00000003438	Timm50	647.082	521.24	744.814	558.519	458.894	542.547	502.357	499.915	559.421	0.302315	0.109561	2.75934	0.0057918	0.0458494
67224	ENSMUSG00000003444	Med29	282.413	353.699	355.938	407.568	305.564	322.008	327.391	306.374	332.619	0.148341	0.1195	1.24134	0.214479	0.480395
12121	ENSMUSG00000003452	Bicd1	0	0	0	0	0	0	0	6.26853	0.783566	-3.11087	2.75229	-1.13028	0.258356	NA
59287	ENSMUSG00000003458	Ncstn	2453.98	2541.54	2502.19	2475.6	2547.46	2550.18	2766.19	2449.43	2535.82	-0.0476386	0.0538579	-0.884523	0.376414	0.649417
19298	ENSMUSG00000003464	Pex19	1189.06	1124.78	1176.19	1105.18	1112.74	1067.49	1134.6	1133.04	1130.38	0.0470035	0.0638793	0.735818	0.461841	0.720469
105653	ENSMUSG00000003469	Phyhip	0	0	0	2.15644	2.19042	0	0	0	0.543359	-0.0036374	2.93254	-0.00124036	0.99901	NA
12922	ENSMUSG00000003476	Crhr2	0	0	0	0	0	0	0	0	0	NA	NA	NA	NA	NA
21743	ENSMUSG00000003477	Inmt	0	0	0	0	0	0	0	0	0	NA	NA	NA	NA	NA
72054	ENSMUSG00000003484	Cyp4f18	4.56979	4.89887	7.43752	4.31289	0	7.24777	3.22024	5.48497	4.64651	0.390232	0.876712	0.445109	0.656241	NA
23917	ENSMUSG00000003500	Impdh1	3083.69	3196.02	3342.63	3137.63	3038.12	2935.35	2955.11	3122.51	3101.38	0.0817687	0.0499627	1.63659	0.101715	0.310903
26438	ENSMUSG00000003505	Psg18	0	0	0	0	0	0	0	0	0	NA	NA	NA	NA	NA
72349	ENSMUSG00000003518	Dusp3	0	0	4.25001	2.15644	6.57127	10.354	8.58731	11.7535	5.45906	-2.59624	0.943351	-2.75214	0.00592066	0.0465177
19125	ENSMUSG00000003526	Prodh	41.1281	34.2921	34.0001	38.816	21.9042	30.0265	44.0099	43.0962	35.9091	0.0854198	0.315931	0.270375	0.786872	0.906735
27886	ENSMUSG00000003527	Ess2	1008.1	984.673	999.815	864.734	898.074	951.529	966.072	927.743	950.092	0.0440611	0.0732027	0.601906	0.547237	0.775197
13358	ENSMUSG00000003528	Slc25a1	565.74	600.602	627.939	514.312	478.608	592.246	564.615	473.274	552.167	0.132423	0.100973	1.31146	0.189701	0.447074
13353	ENSMUSG00000003531	Dgcr6	104.191	77.4022	119	106.744	104.045	100.433	120.222	104.214	104.532	-0.0752018	0.188135	-0.399724	0.68936	0.855194
12305	ENSMUSG00000003534	Ddr1	183.706	162.643	146.625	114.292	186.186	125.283	137.397	156.713	151.606	0.00721974	0.179195	0.0402897	0.967862	0.987209
15937	ENSMUSG00000003541	Ier3	260.478	276.296	224.188	180.063	256.28	215.362	242.591	246.04	237.662	-0.0267328	0.142717	-0.187313	0.851416	0.935691
14282	ENSMUSG00000003545	Fosb	76.7725	76.4224	71.1877	81.9449	28.4755	41.4158	35.4226	36.0441	55.9607	1.1131	0.244633	4.55007	5.36e-06	0.000153778
74764	ENSMUSG00000003546	Klc4	288.811	339.002	317.688	262.008	350.468	297.159	300.556	320.479	309.521	-0.0706472	0.117263	-0.602467	0.546863	0.77497
13870	ENSMUSG00000003549	Ercc1	442.356	420.323	443.064	471.183	377.848	460.751	456.201	450.551	440.285	0.0240379	0.0981483	0.244914	0.806523	0.915907
13074	ENSMUSG00000003555	Cyp17a1	4.56979	6.85842	21.2501	6.46933	16.4282	34.1681	8.58731	12.5371	13.8585	-0.880137	0.598297	-1.47107	0.141272	0.378925
57344	ENSMUSG00000003559	As3mt	301.606	245.923	308.126	308.371	244.232	235.035	246.885	235.854	265.754	0.274996	0.119821	2.29505	0.0217302	0.115117
26558	ENSMUSG00000003573	Homer3	84.9981	87.1999	79.6877	69.0062	77.7601	68.3361	57.9643	67.3867	74.0424	0.243957	0.211195	1.15513	0.248038	0.521191
382056	ENSMUSG00000003575	Crtc1	1027.29	1189.45	1035.94	1132.13	901.36	1006.4	962.852	957.518	1026.62	0.195449	0.0734376	2.66144	0.00778083	0.0564698
71673	ENSMUSG00000003581	Rnf215	441.442	455.595	465.376	403.255	405.229	387.238	376.768	430.962	420.733	0.140183	0.0970137	1.44498	0.148463	0.388608
67815	ENSMUSG00000003585	Sec14l2	41.1281	34.2921	36.1251	54.9893	22.9995	55.9114	23.6151	36.8276	38.236	0.251085	0.33819	0.742438	0.457822	0.716258
74268	ENSMUSG00000003604	Aven	655.308	766.184	810.69	692.219	838.933	779.653	847.996	829.013	777.499	-0.173153	0.0831024	-2.08361	0.0371955	0.165054
12870	ENSMUSG00000003617	Cp	97.7935	108.755	73.3127	130.465	123.759	120.106	76.2123	126.938	107.168	-0.127027	0.215397	-0.589734	0.555369	0.780441
74114	ENSMUSG00000003623	Crot	2014.36	1864.51	1768	1891.2	1835.58	1801.59	1851.64	1810.82	1854.71	0.0471135	0.0577465	0.815868	0.414576	0.682943
20111	ENSMUSG00000003644	Rps6ka1	7329.94	7614.81	7274.96	6942.67	6208.76	5903.83	5797.5	5553.92	6578.3	0.314205	0.0492549	6.37918	1.78e-10	1.24e-08
12308	ENSMUSG00000003657	Calb2	0	0	0	0	0	0	0	0.783566	0.0979458	-0.695071	3.53381	-0.196691	0.844069	NA
320632	ENSMUSG00000003660	Snrnp200	9802.2	9693.89	9303.27	9951.99	10671.7	10357.1	10026.8	9959.13	9970.76	-0.081689	0.043017	-1.899	0.057565	0.219771
26371	ENSMUSG00000003662	Ciao1	1021.81	1016.03	1142.19	960.696	1028.4	902.865	1034.77	1043.71	1018.81	0.0457233	0.0770711	0.59326	0.553007	0.779666
15116	ENSMUSG00000003665	Has1	6.39771	6.85842	7.43752	8.62578	3.28564	8.28317	6.44048	13.3206	7.58117	-0.123581	0.658112	-0.187781	0.851048	0.93545
225895	ENSMUSG00000003680	Taf6l	228.49	193.995	188.063	189.767	167.567	182.23	158.865	148.878	182.232	0.288135	0.141724	2.03308	0.0420446	0.17972
72999	ENSMUSG00000003721	Insig2	600.47	653.51	517.439	597.335	558.558	575.68	546.367	596.294	580.707	0.0566635	0.0902356	0.627951	0.530036	0.76351
16650	ENSMUSG00000003731	Kpna6	1972.32	1904.68	1815.82	2096.06	2101.71	1884.42	1940.73	1987.91	1962.96	-0.0230983	0.0619089	-0.373101	0.709073	0.86568
17155	ENSMUSG00000003746	Man1a	5178.49	5064.45	5191.39	5272.51	5246.07	5322.97	5496.95	4923.93	5212.09	-0.019095	0.0473891	-0.402941	0.686991	0.854187
233011	ENSMUSG00000003752	Itpkc	393.916	311.568	291.126	293.276	350.468	307.513	327.391	405.887	335.143	-0.109902	0.128108	-0.857884	0.390956	0.662659
76889	ENSMUSG00000003762	Coq8b	395.744	396.809	411.189	311.606	353.754	390.344	337.052	396.485	374.123	0.0354169	0.112889	0.313733	0.753724	0.890345
78656	ENSMUSG00000003778	Brd8	2272.1	2177.06	1999.63	2013.04	2198.09	2049.05	2151.12	2262.16	2140.28	-0.033299	0.0608711	-0.547041	0.584351	0.798606
19348	ENSMUSG00000003779	Kif20a	234.887	196.935	180.625	183.298	137.997	144.955	182.48	155.146	177.04	0.361032	0.151371	2.38508	0.0170752	0.0975833
66590	ENSMUSG00000003808	Farsa	1460.51	1475.54	1576.75	1331.6	1267.16	1281.82	1290.24	1269.38	1369.13	0.19436	0.0651952	2.98121	0.00287116	0.027038
270076	ENSMUSG00000003809	Gcdh	468.86	506.543	545.064	419.428	499.417	477.317	490.55	455.252	482.804	0.0143854	0.0985569	0.145961	0.883952	0.950816
17776	ENSMUSG00000003810	Mast2	657.136	582.966	561.002	582.24	502.702	518.733	544.22	685.621	579.328	0.0792098	0.105207	0.752896	0.451512	0.711782
100503676	ENSMUSG00000003812	Gm38426	25.5908	39.191	35.0626	15.0951	61.3319	59.0176	45.0834	39.1783	39.9438	-0.824557	0.32638	-2.52637	0.0115248	0.0745907
13423	ENSMUSG00000003812	Dnase2a	148.061	170.481	190.188	113.213	153.33	196.725	178.187	195.892	168.26	-0.221341	0.169036	-1.30943	0.190389	0.447896
19358	ENSMUSG00000003813	Rad23a	1629.59	1668.56	1878.51	1535.39	1673.48	1677.34	1602.61	1597.69	1657.9	0.0351803	0.0673793	0.522123	0.601585	0.808273
12317	ENSMUSG00000003814	Calr	4620.06	5219.26	5225.39	4758.19	4753.22	4602.33	4904.42	4508.64	4823.94	0.0790495	0.0546482	1.44652	0.148033	0.388164
71846	ENSMUSG00000003824	Syce2	34.7304	34.2921	32.9376	21.5644	30.6659	16.5663	27.9087	32.1262	28.849	0.202057	0.349676	0.577841	0.563371	0.784405
54446	ENSMUSG00000003847	Nfat5	4382.43	4322.77	3561.51	4241.73	4210	4483.26	4287.21	4666.14	4269.38	-0.0962874	0.0651198	-1.47862	0.139242	0.375264
67619	ENSMUSG00000003848	Nob1	899.335	928.826	1132.63	975.791	937.502	967.06	927.429	947.332	964.488	0.0576507	0.079589	0.724355	0.468848	0.724624
18104	ENSMUSG00000003849	Nqo1	26.5048	4.89887	21.2501	12.9387	19.7138	12.4248	19.3214	18.8056	16.9822	-0.0964901	0.497196	-0.194069	0.846122	0.93312
76787	ENSMUSG00000003863	Ppfia3	0	0.979775	2.12501	0	0	0	1.07341	1.56713	0.718166	0.180099	2.24515	0.0802169	0.936065	NA
14936	ENSMUSG00000003865	Gys1	477.086	427.182	359.126	374.143	386.61	491.813	326.318	394.134	404.551	0.0358258	0.128314	0.279204	0.780089	0.903108
20174	ENSMUSG00000003868	Ruvbl2	1114.11	1214.92	1233.57	1107.33	1003.21	1081.99	1044.43	1119.72	1114.91	0.134679	0.0695162	1.93737	0.0527	0.208256
22342	ENSMUSG00000003872	Lin7b	1.82792	5.87865	0	2.15644	4.38085	7.24777	7.51389	1.56713	3.82158	-1.04465	1.01018	-1.03412	0.301079	NA
12028	ENSMUSG00000003873	Bax	991.645	988.593	1184.69	867.969	976.929	892.511	1088.44	1022.55	1001.67	0.0185993	0.0920832	0.201983	0.83993	0.92985
16197	ENSMUSG00000003882	Il7r	14545.6	12679.3	13014.6	13781.8	25969.7	23419.6	24858.1	26663.2	19366.5	-0.901486	0.0542982	-16.6025	6.68e-62	1.96e-58
21780	ENSMUSG00000003923	Tfam	1701.79	1782.21	1726.57	1753.19	1714.01	1525.14	1728.2	1721.5	1706.57	0.0577179	0.0604253	0.955194	0.33948	0.617707
224694	ENSMUSG00000003929	Zfp81	494.451	400.728	442.001	465.792	484.084	513.556	506.651	489.729	474.624	-0.144539	0.0940862	-1.53624	0.124478	0.350899
13643	ENSMUSG00000003934	Efnb3	11.8815	27.4337	18.0625	12.9387	15.333	16.5663	27.9087	11.7535	17.7347	-0.014964	0.462845	-0.0323305	0.974208	0.98995
67468	ENSMUSG00000003948	Mmd	893.851	954.3	852.127	950.992	901.36	896.653	767.49	719.314	867.011	0.154722	0.0868229	1.78204	0.074742	0.258155
217082	ENSMUSG00000003949	Hlf	21.021	15.6764	10.625	20.4862	18.6186	17.6017	22.5417	22.7234	18.6618	-0.265226	0.416677	-0.636527	0.524433	0.760453
70186	ENSMUSG00000003955	Fam162a	460.635	495.766	578.002	415.115	400.848	376.884	426.145	426.26	447.457	0.256972	0.109164	2.35401	0.0185723	0.103475
26961	ENSMUSG00000003970	Rpl8	29217.4	32234.6	39441.2	27975.5	30457.9	31820.8	31808.5	30981.4	31742.2	0.0431731	0.11021	0.391735	0.695254	0.857037
108069	ENSMUSG00000003974	Grm3	0	0	0	0	0	0	0	0	0	NA	NA	NA	NA	NA
66970	ENSMUSG00000003992	Ssbp2	1428.52	1499.06	1185.75	1249.66	1490.58	1603.83	1630.51	1529.52	1452.18	-0.220696	0.0767327	-2.87617	0.00402535	0.0349938
67030	ENSMUSG00000004018	Fancl	412.195	346.84	409.064	401.099	371.277	375.849	465.861	402.753	398.117	-0.0422132	0.107761	-0.391731	0.695257	0.857037
240843	ENSMUSG00000004031	Brinp2	0	0	0	0	0	0	0	0	0	NA	NA	NA	NA	NA
14866	ENSMUSG00000004032	Gstm5	0	0	0	0	0	0	0	0	0	NA	NA	NA	NA	NA
68312	ENSMUSG00000004035	Gstm7	0	3.9191	3.18751	1.07822	0	2.07079	0	3.13427	1.67374	0.596461	1.54301	0.386557	0.699084	NA
14864	ENSMUSG00000004038	Gstm3	0	1.95955	2.12501	0	0	0	0	0	0.510569	2.48717	2.88602	0.861798	0.388799	NA
20848	ENSMUSG00000004040	Stat3	7423.17	7145.5	7559.71	7731.93	7008.26	7686.78	8176.19	7688.35	7552.49	-0.0335567	0.0522387	-0.642372	0.520632	0.758784
20850	ENSMUSG00000004043	Stat5a	3188.8	3008.89	2993.07	2993.14	2735.84	2568.82	2648.11	2636.7	2846.67	0.202831	0.0498077	4.07227	4.66e-05	0.000985834
19285	ENSMUSG00000004044	Cavin1	0	0	0	0	0	0	0	0	0	NA	NA	NA	NA	NA
26403	ENSMUSG00000004054	Map3k11	2599.3	2800.2	2684.94	2526.27	2464.23	2459.07	2517.15	2302.12	2544.16	0.12407	0.0550807	2.25252	0.0242896	0.124272
11652	ENSMUSG00000004056	Akt2	3705.19	3822.1	3861.14	3599.11	3047.98	3114.47	3242.78	3171.09	3445.48	0.252935	0.0481898	5.24872	1.53e-07	6.43e-06
83945	ENSMUSG00000004069	Dnaja3	1224.7	1241.37	1365.32	1205.45	1324.11	1379.15	1262.33	1466.05	1308.56	-0.110566	0.0696279	-1.58796	0.112295	0.329289
15369	ENSMUSG00000004070	Hmox2	915.786	745.608	928.627	676.045	792.934	811.75	813.647	865.841	818.78	-0.0081059	0.0973872	-0.0832337	0.933666	0.973517
66626	ENSMUSG00000004071	Cdip1	1617.71	1421.65	1650.07	1610.86	1447.87	1440.24	1408.32	1317.18	1489.24	0.16733	0.0665921	2.51276	0.0119792	0.0764268
65964	ENSMUSG00000004085	Map3k20	0	3.9191	2.12501	0	0	4.14158	0	0	1.27321	0.560132	1.99336	0.280999	0.778711	NA
66070	ENSMUSG00000004096	Cwc15	643.426	673.105	741.627	729.956	680.127	721.671	696.645	847.819	716.797	-0.083467	0.0901052	-0.926329	0.354275	0.632995
53867	ENSMUSG00000004098	Col5a3	1.82792	0	0	0	0	0	0	0	0.22849	1.4164	3.53165	0.40106	0.688376	NA
13433	ENSMUSG00000004099	Dnmt1	5810.03	5779.69	5689.7	6086.56	5434.44	5845.84	5697.68	5727.09	5758.88	0.0411705	0.0449975	0.91495	0.360218	0.637703
235036	ENSMUSG00000004100	Ppan	1650.61	1609.77	1811.57	1579.6	1375.59	1508.57	1419.05	1331.28	1535.75	0.240035	0.0664	3.61499	0.00030036	0.00457028
26360	ENSMUSG00000004105	Angptl2	107.847	96.9977	99.8753	104.588	63.5223	110.787	96.6072	95.5951	96.9774	0.156906	0.199467	0.786626	0.431501	0.696725
12290	ENSMUSG00000004110	Cacna1e	0	12.7371	4.25001	2.15644	2.19042	10.354	2.14683	6.26853	5.01291	-0.139253	0.974738	-0.142862	0.886399	0.951566
12287	ENSMUSG00000004113	Cacna1b	1.82792	0	0	4.31289	2.19042	2.07079	2.14683	3.13427	1.96039	-0.654677	1.34276	-0.487559	0.625862	NA
108943	ENSMUSG00000004127	Trmt10a	257.736	314.508	278.376	296.511	307.755	266.097	281.234	249.958	281.522	0.0562955	0.11929	0.471922	0.636983	0.827676
14009	ENSMUSG00000004151	Etv1	21.021	15.6764	18.0625	8.62578	4.38085	9.31856	11.8075	13.3206	12.7767	0.696527	0.531311	1.31096	0.189872	0.447198
16581	ENSMUSG00000004187	Kifc2	255.908	282.175	258.188	273.868	229.995	215.362	293.042	253.092	257.704	0.109634	0.126178	0.868887	0.384909	0.657045
19156	ENSMUSG00000004207	Psap	10791.1	11082.2	10914	10535.3	11357.4	11313.8	10692.3	10702.7	10923.6	-0.0243572	0.0418589	-0.581889	0.560642	0.783209
16151	ENSMUSG00000004221	Ikbkg	2606.61	2648.33	2450.13	2671.83	2893.55	2601.95	2808.05	2728.38	2676.1	-0.0879232	0.0546109	-1.60999	0.107399	0.320645
18504	ENSMUSG00000004231	Pax2	0	0	0	0	0	0	0	0	0	NA	NA	NA	NA	NA
70560	ENSMUSG00000004233	Wars2	587.675	662.328	648.127	577.927	620.985	704.069	646.195	673.084	640.049	-0.0956637	0.0842413	-1.13559	0.256128	0.53164
13498	ENSMUSG00000004263	Atn1	1790.44	2004.62	1811.57	1925.7	2378.8	2820.42	2705	3023	2307.44	-0.537806	0.0716426	-7.50679	6.06e-14	6.53e-12
12034	ENSMUSG00000004264	Phb2	2716.28	2752.19	3447.82	2813.08	2428.09	2687.89	2579.41	2523.87	2743.58	0.198475	0.0726936	2.7303	0.00632769	0.0486206
15170	ENSMUSG00000004266	Ptpn6	8124.17	9654.7	9705.96	8083.43	6757.46	7875.22	7857.38	8287	8293.17	0.208457	0.0721052	2.89101	0.00384002	0.0336731
13807	ENSMUSG00000004267	Eno2	31.9885	39.191	17	24.7991	12.0473	30.0265	21.4683	19.5892	24.5137	0.446341	0.401522	1.11162	0.266301	0.541973
14791	ENSMUSG00000004268	Emg1	1532.71	1707.75	1927.38	1409.24	1627.49	1692.87	1627.29	1643.92	1646.08	-0.00336033	0.0813434	-0.0413105	0.967048	0.987038
14792	ENSMUSG00000004270	Lpcat3	1247.55	1283.5	1312.19	1402.77	1155.45	1183.46	1217.25	1176.92	1247.39	0.147808	0.0636683	2.32154	0.020258	0.109877
66144	ENSMUSG00000004285	Atp6v1f	1319.76	1288.4	1641.57	1211.92	1052.5	1049.89	1099.18	1180.05	1230.41	0.316615	0.0876195	3.61352	0.00030207	0.00459153
16160	ENSMUSG00000004296	Il12b	0	0	0	0	0	0	0	0	0	NA	NA	NA	NA	NA
12728	ENSMUSG00000004317	Clcn5	213.866	140.108	210.376	209.175	157.711	139.778	182.48	153.579	175.884	0.288556	0.163448	1.76542	0.0774927	0.263702
12725	ENSMUSG00000004319	Clcn3	2995.04	2716.91	2848.57	2941.39	3147.64	3061.67	2853.13	2873.34	2929.71	-0.0529019	0.0551741	-0.958818	0.337651	0.616216
53417	ENSMUSG00000004328	Hif3a	35.6444	5.87865	27.6251	29.112	20.809	18.6371	9.66072	7.83566	19.4003	0.799742	0.518419	1.54265	0.122915	0.347563
75512	ENSMUSG00000004341	Gpx6	0	0	0	0	0	0	0	0	0	NA	NA	NA	NA	NA
14780	ENSMUSG00000004344	Gpx5	0.913958	0	0	0	0	0	0	0	0.114245	0.747602	3.53381	0.211557	0.832453	NA
18575	ENSMUSG00000004347	Pde1c	1.82792	0	2.12501	0	0	2.07079	5.36707	1.56713	1.61974	-1.17384	1.57047	-0.747445	0.454795	NA
70683	ENSMUSG00000004356	Utp20	4510.38	4559.87	4260.64	4676.25	4200.14	4333.13	4166.99	4262.6	4371.25	0.0861154	0.046748	1.84212	0.0654575	0.237943
20728	ENSMUSG00000004359	Spic	20.1071	17.6359	4.25001	15.0951	4.38085	5.17698	10.7341	15.6713	11.6314	0.649661	0.607207	1.06992	0.284657	0.561157
212448	ENSMUSG00000004360	9330159F19Rik	0	0	0	0	0	0	0	0	0	NA	NA	NA	NA	NA
26554	ENSMUSG00000004364	Cul3	5386.87	5410.32	5408.14	5952.86	6041.19	6181.31	5905.92	5998.2	5785.6	-0.12298	0.0476561	-2.58058	0.00986352	0.0670673
20604	ENSMUSG00000004366	Sst	0	0	0	0	0	0	0	0	0	NA	NA	NA	NA	NA
16156	ENSMUSG00000004371	Il11	0	0	0	4.31289	2.19042	0	0	2.3507	1.10675	-0.117104	2.07594	-0.0564102	0.955015	NA
16795	ENSMUSG00000004383	Large1	65.805	96.9977	72.2502	64.6933	63.5223	78.6901	76.2123	94.028	76.5249	-0.065389	0.223828	-0.292139	0.77018	0.898537
52513	ENSMUSG00000004393	Ddx56	1614.05	1589.19	1488.57	1578.52	1398.59	1452.66	1469.5	1571.05	1520.27	0.0888197	0.0615956	1.44198	0.149308	0.390053
103694	ENSMUSG00000004394	Tmed4	521.87	460.494	564.189	573.614	596.891	537.37	517.385	546.929	539.843	-0.0532024	0.0948967	-0.560635	0.575046	0.792557
140709	ENSMUSG00000004415	Col26a1	0	3.9191	2.12501	0	0	0	0	0	0.755513	3.05516	2.51319	1.21565	0.224118	NA
12122	ENSMUSG00000004446	Bid	722.941	703.478	739.502	627.525	635.223	668.866	677.324	659.763	679.328	0.0813918	0.0807201	1.00832	0.3133	0.591368
64143	ENSMUSG00000004451	Ralb	223.92	219.47	170	209.175	152.234	160.486	188.921	158.28	185.311	0.320701	0.145444	2.20498	0.0274552	0.135598
19047	ENSMUSG00000004455	Ppp1cc	3638.47	3821.12	4139.51	3741.43	3407.21	3371.25	3647.46	3525.27	3661.46	0.136619	0.0540809	2.5262	0.0115304	0.0745935
67838	ENSMUSG00000004460	Dnajb11	1303.3	1213.94	1401.44	1327.29	1083.16	1122.37	1316	1294.45	1257.75	0.121924	0.0779379	1.56437	0.117731	0.338655
70573	ENSMUSG00000004462	Tbccd1	627.889	550.633	563.127	570.379	645.08	578.786	667.663	637.823	605.173	-0.128715	0.0853442	-1.50819	0.131506	0.363508
20256	ENSMUSG00000004473	Clec11a	106.933	110.715	73.3127	65.7715	123.759	64.1945	74.0655	81.4909	87.5302	0.0607126	0.245026	0.24778	0.804305	0.91493
243834	ENSMUSG00000004500	Zfp324	594.073	522.22	552.501	543.424	556.368	538.406	613.992	577.488	562.309	-0.0470106	0.0863099	-0.544672	0.585979	0.7994
14389	ENSMUSG00000004508	Gab2	21.935	22.5348	13.8125	34.5031	10.9521	22.7787	16.1012	10.9699	19.1984	0.615388	0.445171	1.38236	0.16686	0.416405
23790	ENSMUSG00000004530	Coro1c	2348.87	2314.23	2309.88	2400.12	2113.76	2383.48	2416.25	2393.01	2334.95	0.00967986	0.0571997	0.169229	0.865616	0.942276
52440	ENSMUSG00000004535	Tax1bp1	4822.04	4831.27	5072.39	5048.24	5434.44	5487.6	5414.3	5199.75	5163.75	-0.123041	0.0442617	-2.77985	0.00543834	0.0436407
26437	ENSMUSG00000004540	Psg17	0	0	0	0	0	0	0	0	0	NA	NA	NA	NA	NA
26439	ENSMUSG00000004542	Psg19	0	0	0	0	0	0	0	0	0	NA	NA	NA	NA	NA
13034	ENSMUSG00000004552	Ctse	6139.97	5987.4	7082.64	6684.98	3714.96	3936.58	3993.1	3819.1	5169.84	0.743589	0.057866	12.8502	8.58e-38	5.99e-35
29811	ENSMUSG00000004558	Ndrg2	258.65	244.944	232.688	258.773	206.995	115.964	172.82	185.705	209.567	0.545441	0.157417	3.46494	0.000530357	0.00723587
52535	ENSMUSG00000004561	Mettl17	925.84	1065.01	897.815	869.047	962.692	800.361	1018.67	1022.55	945.249	-0.0180475	0.0908027	-0.198755	0.842455	0.931519
268739	ENSMUSG00000004562	Arhgef40	20.1071	8.81797	24.4376	33.4249	37.2372	20.7079	16.1012	19.5892	22.5529	-0.110104	0.443301	-0.248373	0.803846	0.914829
50767	ENSMUSG00000004565	Pnpla6	1221.96	1298.2	1226.13	1187.12	1310.97	1546.88	1311.71	1469.97	1321.62	-0.193722	0.0711276	-2.72358	0.00645777	0.0493099
94178	ENSMUSG00000004567	Mcoln1	801.541	837.707	711.877	699.766	649.461	716.494	661.223	724.015	725.261	0.148963	0.0851386	1.74965	0.0801782	0.269206
102098	ENSMUSG00000004568	Arhgef18	13489.1	14765.2	12328.2	13897.2	13944.2	13017	12988.3	13692.8	13515.3	0.0223561	0.0545957	0.409485	0.682184	0.851917
109333	ENSMUSG00000004591	Pkn2	3441.05	3474.28	3282.07	3879.44	3766.43	3794.73	3771.97	3739.96	3643.74	-0.0987948	0.0554479	-1.78176	0.0747884	0.258157
12489	ENSMUSG00000004609	Cd33	1.82792	3.9191	2.12501	4.31289	0	0	0	0	1.52311	4.06412	1.69	2.4048	0.0161813	NA
110826	ENSMUSG00000004610	Etfb	441.442	421.303	571.627	418.35	452.323	455.574	437.953	440.364	454.867	0.0521079	0.108753	0.479139	0.63184	0.825827
72310	ENSMUSG00000004612	Nkg7	7078.61	6559.59	8455.4	6973.94	7314.92	7729.23	6999.73	7049.75	7270.15	-0.0013461	0.0676179	-0.0199075	0.984117	0.993471
20911	ENSMUSG00000004626	Stxbp2	2366.24	2334.8	2495.82	2362.38	2490.51	2202.29	2439.87	2275.48	2370.92	0.0234799	0.0571616	0.410764	0.681246	0.851904
18545	ENSMUSG00000004630	Pcp2	36.5583	46.0494	45.6876	44.2071	36.142	41.4158	44.0099	28.992	40.3828	0.202269	0.284658	0.710568	0.477352	0.730587
20392	ENSMUSG00000004631	Sgce	0	0	0	0	0	0	2.14683	0	0.268353	-1.51498	3.52315	-0.430007	0.667191	NA
69993	ENSMUSG00000004633	Chn2	30.1606	11.7573	36.1251	12.9387	13.1425	10.354	21.4683	20.3727	19.5399	0.472489	0.47333	0.998223	0.318171	0.596106
80707	ENSMUSG00000004637	Wwox	258.65	183.218	236.938	204.862	227.804	220.539	207.169	181.004	215.023	0.0836256	0.143946	0.580951	0.561274	0.783569
20492	ENSMUSG00000004642	Slbp	901.163	757.366	909.502	870.125	722.84	746.52	703.086	890.915	812.69	0.163569	0.0916633	1.78445	0.0743504	0.256947
22173	ENSMUSG00000004651	Tyr	0	0	0	0	0	0	0	0	0	NA	NA	NA	NA	NA
14602	ENSMUSG00000004654	Ghrhr	0	0	0	0	0	0	0	0	0	NA	NA	NA	NA	NA
11826	ENSMUSG00000004655	Aqp1	0	0	4.25001	2.15644	0	0	0	0	0.800807	3.12884	2.46982	1.26683	0.205217	NA
56380	ENSMUSG00000004661	Arid3b	1695.39	1820.42	1613.94	1693.89	1527.82	1775.7	1705.65	1831.98	1708.1	-0.0046428	0.0681131	-0.0681632	0.945656	0.97917
12798	ENSMUSG00000004665	Cnn2	18110.1	18425.6	21569.9	17789.6	16383.3	17054	16761.3	16665.7	17844.9	0.18272	0.0569453	3.20869	0.00133341	0.0149149
66420	ENSMUSG00000004667	Polr2e	922.184	1091.47	1316.44	858.265	986.786	1088.2	1148.55	1140.87	1069.1	-0.060227	0.106711	-0.564395	0.572485	0.790559
268379	ENSMUSG00000004668	Abca13	0	0	0	0	0	0	0	0	0	NA	NA	NA	NA	NA
17925	ENSMUSG00000004677	Myo9b	8797.76	8844.43	8253.52	8460.81	8438.61	8458.15	8748.32	8598.86	8575.06	0.00486332	0.041922	0.116009	0.907646	0.962075
79221	ENSMUSG00000004698	Hdac9	6.39771	5.87865	2.12501	4.31289	0	0	8.58731	5.48497	4.09831	0.402937	1.04522	0.385503	0.699865	NA
17085	ENSMUSG00000004707	Ly9	5023.11	5139.9	5737.52	5112.93	5254.83	5315.72	5273.68	5154.3	5251.5	0.000941978	0.0509818	0.0184767	0.985259	0.993736
18106	ENSMUSG00000004709	Cd244a	1.82792	5.87865	7.43752	10.7822	0	3.10619	0	5.48497	4.31468	1.51704	1.03229	1.46959	0.141673	NA
13733	ENSMUSG00000004730	Adgre1	33.8164	41.1505	26.5626	10.7822	16.4282	14.4955	23.6151	34.4769	25.1659	0.327524	0.435014	0.752905	0.451507	0.711782
67900	ENSMUSG00000004748	Mtfp1	52.0956	54.8674	60.5627	37.7378	72.284	33.1327	54.7441	63.4689	53.6116	-0.1242	0.280839	-0.442246	0.658311	0.838817
19335	ENSMUSG00000004768	Rab23	208.382	210.652	228.438	267.399	337.325	313.725	259.766	270.33	262.002	-0.368647	0.131967	-2.79347	0.00521463	0.0423559
53869	ENSMUSG00000004771	Rab11a	938.635	922.948	1012.57	1012.45	1045.93	938.069	930.649	1018.64	977.485	-0.0185075	0.0724439	-0.255474	0.798357	0.913076
217715	ENSMUSG00000004788	Eif2b2	985.247	998.39	1180.44	953.148	1059.07	945.316	1047.65	963.003	1016.53	0.0367071	0.0806608	0.45508	0.649052	0.833697
78920	ENSMUSG00000004789	Dlst	3190.63	3172.51	3286.32	3375.91	3534.25	3547.27	3469.27	3540.94	3389.64	-0.113915	0.0462302	-2.46407	0.0137369	0.0838347
18654	ENSMUSG00000004791	Pgf	1.82792	0	0	0	0	0	0	0	0.22849	1.4164	3.53165	0.40106	0.688376	NA
29869	ENSMUSG00000004798	Ulk2	2069.2	1970.33	1927.38	2194.18	2209.04	2349.31	2282.08	2289.58	2161.39	-0.162094	0.057495	-2.81926	0.00481338	0.0398702
56221	ENSMUSG00000004814	Ccl24	0	0	0	3.23467	0	0	0	0	0.404333	2.14219	3.47863	0.615813	0.538018	NA
110524	ENSMUSG00000004815	Dgkq	1022.72	1076.77	957.315	1031.86	1065.64	1014.69	1021.89	983.376	1021.78	0.00239909	0.0681331	0.0352118	0.971911	0.989262
67366	ENSMUSG00000004821	Tmed11	0	0	0	0	0	0	0	0	0	NA	NA	NA	NA	NA
71520	ENSMUSG00000004837	Grap	3063.59	3049.06	3961.01	3071.85	3061.12	2975.73	3062.45	2970.5	3151.91	0.122983	0.0752032	1.63534	0.101978	0.311373
18736	ENSMUSG00000004842	Pou1f1	3.65583	1.95955	2.12501	8.62578	0	2.07079	6.44048	4.7014	3.69735	0.287618	1.01642	0.28297	0.7772	NA
68942	ENSMUSG00000004843	Chmp2b	756.757	755.406	880.815	822.683	881.646	878.016	901.667	872.893	843.735	-0.13714	0.0752667	-1.82206	0.0684466	0.24486
26433	ENSMUSG00000004846	Plod3	275.101	252.782	300.688	322.388	323.088	343.751	311.29	351.821	310.114	-0.212043	0.114171	-1.85723	0.0632779	0.232532
11769	ENSMUSG00000004849	Ap1s1	594.073	639.793	709.752	506.764	528.987	506.309	564.615	567.302	577.199	0.176479	0.102029	1.72969	0.0836854	0.275197
26415	ENSMUSG00000004864	Mapk13	0	0	0	0	0	0	0	0	0	NA	NA	NA	NA	NA
20815	ENSMUSG00000004865	Srpk1	6980.81	6911.33	6670.39	7007.36	7448.54	7357.52	7390.45	7613.92	7172.54	-0.112842	0.0404904	-2.78689	0.00532168	0.0429196
18505	ENSMUSG00000004872	Pax3	0	0	0	0	0	0	0	0	0	NA	NA	NA	NA	NA
98386	ENSMUSG00000004880	Lbr	9124.96	8612.22	8279.02	9773	10900.6	9872.5	10204.9	10299.2	9633.31	-0.205804	0.0552979	-3.72174	0.000197855	0.0032796
12904	ENSMUSG00000004885	Crabp2	0	2.93932	4.25001	5.39111	3.28564	5.17698	1.07341	3.91783	3.25429	-0.122141	1.04851	-0.116489	0.907265	NA
18008	ENSMUSG00000004891	Nes	0	0	0	2.15644	0	0	0	0	0.269556	1.53324	3.52635	0.434796	0.663711	NA
12032	ENSMUSG00000004892	Bcan	0	0	1.0625	0	0	0	0	0	0.132813	0.747602	3.53381	0.211557	0.832453	NA
73940	ENSMUSG00000004894	Hapln2	0	0	0	0	0	0	0	0	0	NA	NA	NA	NA	NA
94315	ENSMUSG00000004895	Prcc	1538.19	1681.29	1713.82	1539.7	1498.25	1594.51	1642.32	1601.61	1601.21	0.0302218	0.0626953	0.482042	0.629776	0.82425
229503	ENSMUSG00000004896	Rrnad1	936.807	1016.03	897.815	913.254	883.836	901.83	932.796	908.154	923.815	0.0540481	0.070425	0.767457	0.44281	0.70578
15191	ENSMUSG00000004897	Hdgf	2849.72	2772.76	3128.01	2926.29	2630.7	2831.81	2784.43	2995.57	2864.91	0.0535575	0.058186	0.920454	0.357335	0.63521
71803	ENSMUSG00000004902	Slc25a18	256.822	269.438	213.563	287.885	251.899	260.92	335.978	267.98	268.061	-0.118798	0.133581	-0.889331	0.373825	0.647631
50492	ENSMUSG00000004929	Thop1	383.862	380.153	381.439	309.45	239.851	366.53	317.73	255.443	329.307	0.305301	0.136211	2.24139	0.0250011	0.126744
57267	ENSMUSG00000004931	Apba3	450.581	594.723	624.752	532.642	628.652	542.547	472.302	487.378	541.697	0.0482898	0.115555	0.417894	0.676024	0.848297
17179	ENSMUSG00000004933	Matk	728.425	851.424	836.19	776.32	611.128	469.034	608.625	452.901	666.756	0.578828	0.105772	5.47241	4.44e-08	2.05e-06
59004	ENSMUSG00000004934	Pias4	680.899	705.438	748.002	688.984	620.985	601.565	558.175	623.719	653.471	0.230249	0.0799512	2.87986	0.00397847	0.034721
26395	ENSMUSG00000004936	Map2k1	1579.32	1437.33	1560.82	1533.23	1682.25	1586.23	1483.46	1738.73	1575.17	-0.0880614	0.0660834	-1.33258	0.18267	0.438079
52551	ENSMUSG00000004937	Sgta	1118.68	1132.62	1345.13	1065.28	1076.59	1051.96	1180.75	1162.81	1141.73	0.0590076	0.0801692	0.736038	0.461707	0.720336
69564	ENSMUSG00000004939	Nmrk2	1.82792	5.87865	8.50002	0	0	1.0354	0	2.3507	2.44909	2.16305	1.4218	1.52135	0.128172	NA
70544	ENSMUSG00000004945	Tmem242	444.184	438.939	588.627	447.462	357.039	456.61	486.256	379.246	449.795	0.193186	0.12359	1.56312	0.118025	0.339167
74198	ENSMUSG00000004947	Dtx2	804.283	795.577	890.377	839.935	669.175	679.22	612.919	772.597	758.01	0.281189	0.0853882	3.29306	0.000991033	0.0118738
22788	ENSMUSG00000004948	Zp3	0	0	0	0	0	0	0	0	0	NA	NA	NA	NA	NA
15507	ENSMUSG00000004951	Hspb1	9.13958	13.7168	2.12501	9.704	5.47606	5.17698	6.44048	7.0521	7.35388	0.521832	0.687966	0.758514	0.448143	0.709238
54153	ENSMUSG00000004952	Rasa4	110.589	154.804	124.313	127.23	145.663	187.407	161.012	144.96	144.497	-0.304732	0.1657	-1.83906	0.0659069	0.238988
53420	ENSMUSG00000004961	Syt5	5.48375	0.979775	0	0	2.19042	0	0	1.56713	1.27764	0.791838	1.85202	0.427554	0.668976	NA
53379	ENSMUSG00000004980	Hnrnpa2b1	12484.7	11813.1	12214.5	13508	12699	12086.2	13073.1	13569.8	12681	-0.0402599	0.0522378	-0.770704	0.440882	0.70438
108017	ENSMUSG00000004988	Fxyd4	120.642	148.926	127.5	141.247	107.331	111.823	107.341	112.834	122.206	0.291183	0.164039	1.77509	0.0758835	0.260464
67736	ENSMUSG00000004994	Ccdc130	341.82	397.788	403.751	325.623	415.085	410.017	376.768	426.26	387.139	-0.149729	0.10585	-1.41454	0.157204	0.40131
67873	ENSMUSG00000004996	Mri1	1325.24	1359.93	1417.38	1284.16	1312.06	1154.47	1080.93	1080.54	1251.84	0.220288	0.0741681	2.97011	0.00297691	0.0278424
18749	ENSMUSG00000005034	Prkacb	9851.55	9104.07	9518.96	10202.1	10480.1	10071.3	10464.7	10282	9996.85	-0.0946188	0.0455595	-2.07682	0.0378183	0.166894
27029	ENSMUSG00000005043	Sgsh	2259.3	2311.29	2323.69	2392.57	2500.37	2407.3	2569.75	2065.48	2353.72	-0.0380057	0.0671541	-0.565948	0.571429	0.789884
269610	ENSMUSG00000005045	Chd5	112.417	193.995	126.438	222.114	100.76	98.3626	125.589	159.064	142.342	0.429768	0.221663	1.93883	0.0525215	0.207665
13014	ENSMUSG00000005054	Cstb	253.166	175.38	253.938	158.499	173.044	158.416	203.949	203.727	197.515	0.185687	0.170272	1.09053	0.275481	0.551526
23921	ENSMUSG00000005057	Sh2b2	0	4.89887	7.43752	3.23467	6.57127	0	4.29365	0.783566	3.40244	0.436092	1.16405	0.374633	0.707933	NA
19305	ENSMUSG00000005069	Pex5	1136.96	1218.84	1098.63	1077.14	1172.97	1063.35	944.604	1173.78	1110.79	0.0567191	0.079919	0.709707	0.477886	0.73083
104771	ENSMUSG00000005078	Jkamp	429.56	423.263	507.876	439.915	469.846	463.857	430.439	483.461	456.027	-0.039401	0.0963009	-0.409144	0.682434	0.851981
12505	ENSMUSG00000005087	Cd44	1472.39	1220.8	1339.82	1275.54	1924.29	2161.91	1713.17	1873.51	1622.68	-0.530917	0.0784156	-6.77055	1.28e-11	1.01e-09
20511	ENSMUSG00000005089	Slc1a2	0	0	0	0	0	0	0	2.3507	0.293837	-1.7104	3.50735	-0.487664	0.625788	NA
27103	ENSMUSG00000005102	Eif2ak4	896.593	973.896	763.94	795.728	955.025	861.449	915.621	879.945	880.275	-0.0727845	0.0850457	-0.855828	0.392093	0.663664
22388	ENSMUSG00000005103	Wdr1	14093.2	13205.4	14881.4	13731.2	13328.7	13696.2	13972.6	13706.1	13826.9	0.0314421	0.0453606	0.69316	0.488209	0.738123
117591	ENSMUSG00000005107	Slc2a9	510.903	609.42	568.439	574.692	487.369	514.592	460.494	426.26	519.021	0.262782	0.0949686	2.76704	0.00565674	0.0450828
22402	ENSMUSG00000005124	Ccn4	3.65583	0	0	2.15644	0	0	0	0	0.726535	3.00489	2.54327	1.18151	0.237402	NA
17988	ENSMUSG00000005125	Ndrg1	308.918	340.962	330.438	269.556	109.521	86.9733	71.9187	76.0059	199.287	1.86625	0.156766	11.9047	1.12e-32	6.07e-30
75311	ENSMUSG00000005131	4930550C14Rik	20.1071	26.4539	19.1251	19.408	2.19042	13.4601	15.0278	16.4549	16.5284	0.836523	0.495799	1.68722	0.0915609	0.291345
17159	ENSMUSG00000005142	Man2b1	4551.51	4683.32	4259.57	4291.32	4000.81	4087.74	4073.6	3992.27	4242.52	0.139208	0.0481962	2.88836	0.00387262	0.0339387
12224	ENSMUSG00000005148	Klf5	3.65583	0	0	0	0	2.07079	0	3.13427	1.10761	-0.50699	2.06342	-0.245704	0.805911	NA
67836	ENSMUSG00000005150	Wdr83	314.402	350.759	461.126	332.092	408.514	313.725	290.895	372.194	355.463	0.0720767	0.137633	0.523686	0.600497	0.8077
21672	ENSMUSG00000005161	Prdx2	996.214	923.927	1261.19	976.869	1005.4	1041.61	1170.02	968.488	1042.97	-0.00917772	0.0946004	-0.0970156	0.922714	0.968973
20020	ENSMUSG00000005198	Polr2a	10414.6	11274.3	10229.8	10746.6	10545.8	10609.7	10547.4	10419.1	10598.4	0.0185644	0.0429715	0.432015	0.66573	0.842032
20415	ENSMUSG00000005202	Shbg	0	0	0	0	0	0	0	0.783566	0.0979458	-0.695071	3.53381	-0.196691	0.844069	NA
80886	ENSMUSG00000005204	Senp3	2031.73	1982.08	2160.07	2103.61	1858.58	1961.04	1876.33	1938.54	1989	0.115867	0.054862	2.11198	0.0346886	0.158248
53419	ENSMUSG00000005220	Corin	106.933	76.4224	98.8128	81.9449	67.9032	69.3715	65.4782	90.8937	82.22	0.303884	0.21286	1.42762	0.153401	0.395565
231999	ENSMUSG00000005225	Plekha8	44.7839	41.1505	52.0626	51.7547	71.1888	144.955	95.5338	141.826	80.4069	-1.26473	0.251444	-5.02986	4.91e-07	1.83e-05
14378	ENSMUSG00000005232	G6pc2	0	0	0	0	0	0	0	0	0	NA	NA	NA	NA	NA
66442	ENSMUSG00000005233	Spc25	17.3652	23.5146	51.0001	28.0338	13.1425	24.8495	9.66072	18.8056	23.2965	0.839144	0.439846	1.90781	0.0564154	0.217409
327954	ENSMUSG00000005237	Dnah2	31.0746	37.2314	15.9375	28.0338	19.7138	33.1327	27.9087	35.2605	28.5366	-0.0504796	0.362984	-0.139069	0.889396	0.952655
72388	ENSMUSG00000005251	Ripk4	2.74187	0	0	2.15644	0	0	0	0	0.61229	2.75618	2.69805	1.02154	0.306998	NA
22230	ENSMUSG00000005262	Ufd1	1278.63	1387.36	1364.25	1243.19	1285.78	1350.16	1340.69	1411.99	1332.76	-0.0321566	0.0645098	-0.498476	0.618149	0.817671
170740	ENSMUSG00000005267	Zfp287	719.285	664.287	687.439	698.688	959.406	875.945	903.814	898.751	800.952	-0.392659	0.072633	-5.40607	6.44e-08	2.88e-06
19116	ENSMUSG00000005268	Prlr	0	0	0	0	0	0	0	0	0	NA	NA	NA	NA	NA
56384	ENSMUSG00000005299	Letm1	1816.95	1775.35	1763.75	1688.5	1769.86	1700.12	1640.18	1621.98	1722.09	0.0666021	0.0576046	1.15619	0.247602	0.52073
56085	ENSMUSG00000005312	Ubqln1	3638.47	3486.04	3755.95	3820.14	3739.05	3910.69	3753.73	3976.6	3760.08	-0.0658979	0.0496719	-1.32666	0.18462	0.440809
14186	ENSMUSG00000005320	Fgfr4	0	6.85842	1.0625	0	2.19042	4.14158	2.14683	6.26853	2.83354	-0.905034	1.23054	-0.73548	0.462047	NA
94332	ENSMUSG00000005338	Cadm3	0	0	0	2.15644	0	0	0	0	0.269556	1.53324	3.52635	0.434796	0.663711	NA
14125	ENSMUSG00000005339	Fcer1a	0	0	0	0	0	0	0	0	0	NA	NA	NA	NA	NA
56551	ENSMUSG00000005354	Txn2	1817.86	1811.6	2365.13	1767.21	1747.96	1803.66	1826.95	1842.16	1872.82	0.103651	0.0819411	1.26494	0.205891	0.469269
12365	ENSMUSG00000005355	Casp14	0	0	0	0	0	0	0	0	0	NA	NA	NA	NA	NA
20513	ENSMUSG00000005357	Slc1a6	0	0	0	0	0	2.07079	0	0	0.258849	-1.49647	3.52398	-0.424653	0.67109	NA
20512	ENSMUSG00000005360	Slc1a3	3.65583	0	0	4.31289	0	10.354	0	4.7014	2.87801	-0.923941	1.42822	-0.646919	0.517684	NA
58799	ENSMUSG00000005362	Crbn	2687.04	2505.28	2536.19	2801.22	3164.07	2887.72	2767.26	2874.12	2777.86	-0.151008	0.0591004	-2.55511	0.0106154	0.0703836
16192	ENSMUSG00000005364	Il5ra	3.65583	3.9191	0	2.15644	2.19042	4.14158	4.29365	3.13427	2.93641	-0.4821	1.05548	-0.456758	0.647845	NA
17688	ENSMUSG00000005370	Msh6	2214.52	1946.81	1832.82	2183.4	1929.76	1897.88	1836.61	1970.67	1976.56	0.098963	0.0674649	1.46688	0.142408	0.380354
225055	ENSMUSG00000005371	Fbxo11	3026.12	3095.11	2933.57	3364.05	2871.65	2947.77	2929.34	3248.67	3052.03	0.0487578	0.0596391	0.817548	0.413615	0.682282
58805	ENSMUSG00000005373	Mlxipl	0	0	0	0	0	0	0	0	0	NA	NA	NA	NA	NA
27368	ENSMUSG00000005374	Tbl2	744.876	678.984	675.752	707.314	597.986	646.087	659.076	637.04	668.389	0.144353	0.0786924	1.83439	0.0665955	0.240766
66138	ENSMUSG00000005378	Bud23	786.918	865.141	906.315	837.779	785.267	811.75	771.784	821.178	823.266	0.0887737	0.0742323	1.19589	0.231739	0.502332
18073	ENSMUSG00000005397	Nid1	0	0	0	2.15644	4.38085	0	0	3.13427	1.20894	-1.8708	2.05607	-0.909892	0.362879	NA
17218	ENSMUSG00000005410	Mcm5	1444.97	1421.65	1735.07	1472.85	1285.78	1323.24	1278.44	1271.73	1404.21	0.235219	0.0714346	3.29279	0.000991992	0.0118755
15368	ENSMUSG00000005413	Hmox1	130.696	159.703	98.8128	66.8498	72.284	124.248	118.075	122.236	111.613	0.0627641	0.24362	0.257631	0.796692	0.912453
26936	ENSMUSG00000005417	Mprip	1893.72	1845.9	1731.88	1758.58	1910.05	1904.09	2021.24	1958.92	1878.05	-0.107876	0.0564157	-1.91216	0.055856	0.215668
71722	ENSMUSG00000005442	Cic	6261.53	7413.95	6767.08	7165.86	5861.58	6040.5	6046.54	6250.51	6475.94	0.189794	0.054983	3.45186	0.000556732	0.00748421
18476	ENSMUSG00000005447	Pafah1b3	104.191	121.492	126.438	83.0231	140.187	126.318	135.25	162.982	124.985	-0.379004	0.179438	-2.11217	0.0346719	0.158221
50931	ENSMUSG00000005465	Il27ra	9206.3	10091.7	9483.9	9117.45	8751.84	8450.9	8822.38	8911.5	9104.49	0.117369	0.0457268	2.56676	0.0102655	0.0689054
18747	ENSMUSG00000005469	Prkaca	761.327	695.64	743.752	728.878	708.602	586.034	706.306	684.054	701.824	0.125933	0.0836772	1.50499	0.132328	0.364679
66929	ENSMUSG00000005470	Asf1b	150.803	123.452	196.563	172.516	129.235	155.309	133.103	190.407	156.423	0.0732156	0.17971	0.407409	0.683708	0.852337
59310	ENSMUSG00000005474	Myl10	12.7954	14.6966	6.37502	9.704	3.28564	2.07079	10.7341	0.783566	7.55565	1.40964	0.758639	1.85812	0.0631519	0.23227
68278	ENSMUSG00000005481	Ddx39a	1911.09	1829.24	2077.19	1685.26	1654.87	1693.91	1668.08	1895.45	1801.89	0.117155	0.0720309	1.62645	0.103854	0.314546
81489	ENSMUSG00000005483	Dnajb1	1627.76	1396.18	1924.19	1854.54	1604.49	1746.71	1731.42	1941.68	1728.37	-0.0477546	0.0891627	-0.535589	0.592243	0.802883
55993	ENSMUSG00000005493	Msh4	34.7304	22.5348	40.3751	53.9111	40.5229	34.1681	18.248	20.3727	33.1079	0.423753	0.366876	1.15503	0.248079	0.521191
227334	ENSMUSG00000005501	Usp40	1647.87	1639.16	1450.32	1587.14	1579.3	1538.6	1513.51	1605.53	1570.18	0.020181	0.0618813	0.326125	0.74433	0.885425
14028	ENSMUSG00000005503	Evx1	0	0	0	0	0	0	0	0	0	NA	NA	NA	NA	NA
67136	ENSMUSG00000005505	Kbtbd4	703.748	752.467	722.502	664.185	688.888	676.113	710.6	753.791	709.037	0.00565386	0.0787421	0.0718022	0.942759	0.977919
13046	ENSMUSG00000005506	Celf1	8805.99	8402.55	7747.77	9183.22	9395.83	8947.89	9501.85	9469.4	8931.81	-0.128315	0.0536819	-2.39029	0.0168352	0.0968336
68349	ENSMUSG00000005510	Ndufs3	871.002	887.676	976.44	867.969	790.743	891.476	867.318	839.983	874.076	0.0876739	0.0745519	1.17601	0.23959	0.511915
18984	ENSMUSG00000005514	Por	1363.63	1459.86	1268.63	1204.37	1089.74	1413.32	1424.42	1244.3	1308.53	0.0350628	0.0877681	0.399493	0.68953	0.855229
16001	ENSMUSG00000005533	Igf1r	1446.8	1321.72	1418.44	1495.49	2258.33	1939.3	2265.98	2349.92	1812	-0.63393	0.0696372	-9.10333	8.76e-20	1.81e-17
16337	ENSMUSG00000005534	Insr	2280.33	2158.44	2072.94	2202.81	2564.99	2458.03	2455.97	2509.76	2337.91	-0.19653	0.0526866	-3.73018	0.000191345	0.00320798
14128	ENSMUSG00000005540	Fcer2a	167.254	145.007	189.126	133.7	117.188	172.911	138.47	126.154	148.726	0.19677	0.172668	1.13958	0.254459	0.529554
13087	ENSMUSG00000005547	Cyp2a5	0	0	0	0	0	0	0	0	0	NA	NA	NA	NA	NA
11944	ENSMUSG00000005553	Atp4a	18.2792	12.7371	27.6251	22.6427	13.1425	16.5663	22.5417	28.2084	20.2179	-0.00265366	0.424469	-0.00625172	0.995012	0.997872
21849	ENSMUSG00000005566	Trim28	5350.31	5240.81	5554.76	5351.22	4985.41	5367.49	5045.04	5111.2	5250.78	0.0677326	0.0450977	1.50191	0.133121	0.365901
22192	ENSMUSG00000005575	Ube2m	1399.27	1562.74	1778.63	1490.1	1354.78	1426.78	1358.94	1271.73	1455.37	0.203334	0.0758868	2.67944	0.00737446	0.0543551
11515	ENSMUSG00000005580	Adcy9	18.2792	19.5955	17	22.6427	10.9521	28.9911	17.1746	12.5371	18.3965	0.159074	0.439951	0.361573	0.717671	0.871399
17260	ENSMUSG00000005583	Mef2c	11.8815	5.87865	12.75	4.31289	2.19042	23.8141	10.7341	9.4028	10.1206	-0.402798	0.668413	-0.602618	0.546763	0.774914
22083	ENSMUSG00000005609	Ctr9	1720.98	1630.34	1824.32	1828.66	1648.29	1781.92	1797.97	1820.22	1756.59	-0.0101992	0.0617988	-0.165039	0.868913	0.943563
13690	ENSMUSG00000005610	Eif4g2	24454.8	23396	25027.3	26904.9	24531.7	24041.9	24989.1	25972.1	24914.7	0.00346028	0.0487452	0.070987	0.943408	0.978327
17540	ENSMUSG00000005611	Irag1	164.512	171.461	179.563	181.141	180.71	218.469	218.976	175.519	186.294	-0.186291	0.140496	-1.32595	0.184855	0.440855
13026	ENSMUSG00000005615	Pcyt1a	377.465	383.092	434.564	375.221	467.656	402.769	522.752	437.23	425.094	-0.220319	0.105593	-2.08649	0.0369339	0.164297
233410	ENSMUSG00000005621	Zfp592	5112.68	5332.91	4706.89	5278.97	5085.07	5193.55	4962.39	5292.99	5120.68	-0.00740348	0.0511342	-0.144785	0.88488	0.950816
19185	ENSMUSG00000005625	Psmd4	1467.82	1624.47	1752.07	1429.72	1451.16	1412.28	1480.24	1525.6	1517.92	0.0954435	0.0714273	1.33623	0.181473	0.436614
50874	ENSMUSG00000005628	Tmod4	90.4819	100.917	92.4377	75.4755	96.3787	74.5485	77.2858	87.7594	86.9105	0.0976315	0.198346	0.492229	0.622557	0.820354
23920	ENSMUSG00000005640	Insrr	1.82792	1.95955	0	0	4.38085	5.17698	0	1.56713	1.86405	-1.51092	1.49941	-1.00767	0.313612	NA
29865	ENSMUSG00000005649	Cabp5	0	0	0	0	0	0	0	0	0	NA	NA	NA	NA	NA
72183	ENSMUSG00000005656	Snx6	1464.16	1394.22	1392.94	1445.9	1550.82	1461.98	1609.05	1732.47	1506.44	-0.158693	0.0655611	-2.42054	0.0154973	0.091381
17768	ENSMUSG00000005667	Mthfd2	796.057	776.961	1011.5	850.717	850.98	896.653	951.044	811.775	868.211	-0.0311528	0.0905597	-0.344003	0.730844	0.877792
16590	ENSMUSG00000005672	Kit	23.7629	18.6157	15.9375	10.7822	13.1425	13.4601	3.22024	16.4549	14.422	0.569455	0.522014	1.09088	0.275325	0.55129
641376	ENSMUSG00000005674	Tomm40l	790.574	646.651	894.627	548.815	623.176	608.813	621.506	684.054	677.277	0.182425	0.119165	1.53086	0.125803	0.352735
12355	ENSMUSG00000005677	Nr1i3	45.6979	37.2314	29.7501	30.1902	38.3324	24.8495	30.0556	21.9399	32.2559	0.325412	0.330051	0.985944	0.324161	0.60179
11807	ENSMUSG00000005681	Apoa2	1.82792	2.93932	1.0625	0	2.19042	7.24777	0	1.56713	2.10438	-0.894411	1.36216	-0.656612	0.511431	NA
103135	ENSMUSG00000005682	Pan2	1737.43	1780.25	1543.82	1596.85	1572.72	1386.4	1634.81	1571.83	1603.01	0.111397	0.0701816	1.58727	0.112451	0.329548
12974	ENSMUSG00000005683	Cs	4469.26	4577.51	4376.45	4323.67	4378.66	4518.47	4417.1	4170.92	4404	0.0220803	0.0466126	0.473697	0.635716	0.827526
11717	ENSMUSG00000005686	Ampd3	800.627	799.496	695.939	769.851	771.029	792.078	710.6	775.731	764.419	0.00806418	0.0784823	0.102752	0.91816	0.966649
68183	ENSMUSG00000005687	Bcas2	1143.36	1148.3	1261.19	1206.53	1175.16	1057.14	1137.82	1200.42	1166.24	0.0569852	0.0683759	0.833411	0.404613	0.674634
20400	ENSMUSG00000005696	Sh2d1a	713.801	611.379	889.315	671.732	664.794	704.069	724.554	691.889	708.942	0.0507152	0.101788	0.498242	0.618313	0.817671
13018	ENSMUSG00000005698	Ctcf	4288.29	4561.83	4272.32	4567.35	4935.03	4591.98	4730.53	4659.09	4575.8	-0.0966055	0.0478749	-2.01787	0.0436046	0.184026
56513	ENSMUSG00000005699	Pard6a	113.331	119.532	139.188	127.23	150.044	106.646	140.617	119.102	126.961	-0.0471541	0.171678	-0.274666	0.783573	0.904711
11604	ENSMUSG00000005705	Agrp	147.147	121.492	141.313	104.588	124.854	143.92	113.782	151.228	131.041	-0.0551952	0.173977	-0.317256	0.75105	0.888972
19293	ENSMUSG00000005716	Pvalb	0	0	0	0	0	0	0	0	0	NA	NA	NA	NA	NA
83383	ENSMUSG00000005718	Tfap4	882.884	999.37	879.752	892.768	850.98	884.228	855.51	837.633	885.391	0.092955	0.0726099	1.2802	0.200476	0.46152
19385	ENSMUSG00000005732	Ranbp1	1030.94	986.633	1295.19	1027.55	890.408	827.281	944.604	911.288	989.237	0.279625	0.0883925	3.16345	0.00155912	0.0168355
12503	ENSMUSG00000005763	Cd247	7212.04	7271.89	8144.08	6991.19	7006.07	6739.39	7284.18	7176.69	7228.19	0.0703674	0.0536199	1.31234	0.189406	0.446704
53970	ENSMUSG00000005774	Rfx5	871.002	920.988	848.94	911.098	811.552	978.449	806.133	860.356	876.065	0.0389848	0.0795212	0.490244	0.623961	0.821318
19172	ENSMUSG00000005779	Psmb4	2084.74	2132.97	2442.69	1852.39	1864.05	1847.15	1810.85	1748.92	1972.97	0.227874	0.0737703	3.08897	0.00200851	0.0205235
17394	ENSMUSG00000005800	Mmp8	0	0	0	0	0	0	0	0	0	NA	NA	NA	NA	NA
22785	ENSMUSG00000005802	Slc30a4	1060.19	844.566	920.127	1050.19	1014.17	1030.22	1014.38	1030.39	995.528	-0.0776036	0.0800473	-0.969472	0.33231	0.609963
59010	ENSMUSG00000005803	Sqor	94.1377	104.836	97.7503	83.0231	75.5696	64.1945	52.5972	75.2224	80.9163	0.501803	0.208231	2.40984	0.0159596	0.0931696
18457	ENSMUSG00000005804	Bloc1s6	920.356	842.606	989.19	934.818	936.406	967.06	1057.31	1030.39	959.767	-0.115579	0.0750132	-1.54078	0.12337	0.348313
75624	ENSMUSG00000005813	Metap1	1370.94	1192.39	1227.19	1183.89	1194.88	1277.68	1230.13	1245.87	1240.37	0.00807754	0.0678832	0.118992	0.905282	0.960682
78308	ENSMUSG00000005823	Gpr108	1107.72	1198.26	1197.44	1031.86	1199.26	1105.8	1126.01	1068	1129.29	0.0128254	0.0720894	0.17791	0.858794	0.939588
50930	ENSMUSG00000005824	Tnfsf14	199.243	192.036	251.813	276.025	208.09	235.035	229.71	263.278	231.904	-0.0323379	0.144602	-0.223634	0.823042	0.924004
14465	ENSMUSG00000005836	Gata6	0	0	0	0	0	7.24777	0	0	0.905971	-3.28564	2.63598	-1.24646	0.212596	NA
66409	ENSMUSG00000005846	Rsl1d1	2450.32	2031.07	2779.51	2166.15	2177.28	2192.97	2385.12	2287.23	2308.71	0.0598872	0.0811758	0.737747	0.460668	0.719251
12789	ENSMUSG00000005864	Cnga2	0	0	0	0	0	0	0	0	0	NA	NA	NA	NA	NA
11789	ENSMUSG00000005871	Apc	4682.21	4623.56	4251.07	4770.05	4372.09	4210.95	4352.69	4371.52	4454.27	0.0826355	0.0493734	1.67369	0.0941921	0.296227
13476	ENSMUSG00000005873	Reep5	1270.4	1324.66	1678.75	1362.87	1372.3	1323.24	1289.17	1303.85	1365.66	0.0914055	0.0812914	1.12442	0.260836	0.536199
66366	ENSMUSG00000005881	Ergic3	1079.38	1227.66	1378.07	1094.4	978.024	1067.49	990.76	1083.67	1112.43	0.212806	0.0831981	2.55782	0.010533	0.0700908
56046	ENSMUSG00000005882	Uqcc1	783.262	774.022	790.502	722.409	725.03	759.981	842.629	808.641	775.809	-0.0311296	0.0775631	-0.401346	0.688166	0.854623
26972	ENSMUSG00000005883	Spo11	176.394	173.42	147.688	150.951	107.331	159.451	135.25	147.31	149.724	0.237823	0.163009	1.45896	0.144576	0.383504
17978	ENSMUSG00000005886	Ncoa2	7441.45	7161.17	7214.39	8178.31	7944.67	7678.5	7368.98	7772.2	7594.96	-0.036682	0.0515131	-0.712091	0.476409	0.729691
19110	ENSMUSG00000005891	Prl4a1	0	0	0	0	0	0	0	0	0	NA	NA	NA	NA	NA
22044	ENSMUSG00000005892	Trh	0	0	0	0	0	0	0	0	0	NA	NA	NA	NA	NA
22026	ENSMUSG00000005893	Nr2c2	4567.96	4353.14	4224.51	4473.54	4729.13	4177.82	4643.59	4443.61	4451.66	-0.0300241	0.0523668	-0.573343	0.566413	0.786473
22025	ENSMUSG00000005897	Nr2c1	587.675	567.289	574.814	672.811	731.602	663.689	772.858	726.366	662.138	-0.269369	0.0862807	-3.12201	0.00179623	0.0188405
77626	ENSMUSG00000005899	Smpd4	1072.99	1102.25	976.44	1028.62	947.359	1025.04	959.631	986.51	1012.35	0.0935899	0.0691323	1.35378	0.175806	0.429134
71382	ENSMUSG00000005907	Pex1	542.891	504.584	474.939	546.659	675.746	518.733	536.707	509.318	538.697	-0.112388	0.103582	-1.08501	0.277918	0.55421
18423	ENSMUSG00000005917	Otx1	0	0	0	0	0	0	0	0	0	NA	NA	NA	NA	NA
66989	ENSMUSG00000005936	Kctd20	1535.45	1523.55	1439.69	1389.83	1394.21	1494.08	1398.66	1503.66	1459.89	0.0239628	0.0626309	0.382604	0.702013	0.861733
16407	ENSMUSG00000005947	Itgae	4059.8	4220.87	4161.82	4230.94	2673.41	3180.74	2710.37	2653.94	3486.49	0.571948	0.0608682	9.3965	5.64e-21	1.35e-18
83429	ENSMUSG00000005949	Ctns	467.947	385.051	414.376	380.612	405.229	489.742	455.127	414.507	426.574	-0.096382	0.105356	-0.914823	0.360284	0.637708
94045	ENSMUSG00000005950	P2rx5	137.094	109.735	123.25	167.124	132.521	113.894	83.7262	112.834	122.522	0.276771	0.190399	1.45364	0.146046	0.385726
74637	ENSMUSG00000005951	Shpk	384.776	366.436	334.688	283.572	363.61	361.353	338.125	293.837	340.8	0.0182479	0.121024	0.15078	0.88015	0.949021
193034	ENSMUSG00000005952	Trpv1	0	0	0	0	0	2.07079	0	0	0.258849	-1.49647	3.52398	-0.424653	0.67109	NA
13845	ENSMUSG00000005958	Ephb3	0	0	0	0	0	0	0	0	0	NA	NA	NA	NA	NA
22156	ENSMUSG00000005968	Tuft1	114.245	80.3415	81.8127	91.6489	70.0936	74.5485	75.1389	90.1101	84.7424	0.245157	0.206677	1.18619	0.235548	0.507628
19672	ENSMUSG00000005973	Rcn1	1075.73	1075.79	954.128	981.182	940.787	888.37	983.247	851.737	968.871	0.159954	0.0755372	2.11755	0.0342128	0.157105
13419	ENSMUSG00000005980	Dnase1	342.734	372.314	338.938	384.925	393.181	322.008	362.814	325.18	355.262	0.0383226	0.108004	0.354825	0.72272	0.872684
68015	ENSMUSG00000005981	Trap1	2638.6	2745.33	2625.44	2528.43	2534.32	2506.69	2455.97	2274.69	2538.68	0.110112	0.0551962	1.99493	0.0460509	0.190348
74763	ENSMUSG00000005982	Naa60	2742.79	2708.1	2775.26	2706.34	2809.22	2855.62	2853.13	2899.98	2793.8	-0.0629981	0.0465055	-1.35464	0.175533	0.42868
73261	ENSMUSG00000005983	1700037C18Rik	159.029	193.995	190.188	191.924	186.186	148.062	141.691	179.437	173.814	0.161963	0.150195	1.07835	0.280879	0.557308
68423	ENSMUSG00000005986	Ankrd13d	301.606	308.629	280.501	324.545	238.756	212.256	291.968	255.443	276.713	0.283264	0.123606	2.29167	0.0219247	0.115895
22178	ENSMUSG00000005994	Tyrp1	0	0	0	0	0	0	0	0	0	NA	NA	NA	NA	NA
108989	ENSMUSG00000006005	Tpr	11190.5	11597.6	11268.9	12522.5	12462.4	12734.3	12356.1	12754.9	12110.9	-0.111266	0.0457216	-2.43356	0.014951	0.0890559
20028	ENSMUSG00000006007	Pdc	0.913958	0	0	0	0	0	0	0	0.114245	0.747602	3.53381	0.211557	0.832453	NA
226499	ENSMUSG00000006010	Odr4	709.231	631.955	624.752	690.062	639.604	618.131	739.582	680.919	666.78	-0.0118391	0.0862161	-0.137319	0.890779	0.953369
96875	ENSMUSG00000006014	Prg4	241.285	202.813	180.625	236.131	226.709	209.15	159.939	196.675	206.666	0.120629	0.148287	0.813484	0.415941	0.684461
71723	ENSMUSG00000006019	Dhx34	1434.91	1410.88	1315.38	1305.73	1469.77	1464.05	1411.54	1302.29	1389.32	-0.0448732	0.0660686	-0.679191	0.497017	0.742762
70394	ENSMUSG00000006021	Kptn	387.518	356.638	417.564	435.602	358.134	356.176	427.218	328.314	383.396	0.121529	0.111529	1.08967	0.275859	0.551981
108124	ENSMUSG00000006024	Napa	2087.48	2064.39	2324.76	1844.84	2020.67	2074.93	2161.85	2080.37	2082.41	-0.00276577	0.0674623	-0.0409973	0.967298	0.987038
24068	ENSMUSG00000006050	Sra1	704.662	798.516	818.127	717.018	672.46	780.688	686.984	821.178	749.954	0.0343689	0.0891493	0.385521	0.699852	0.860457
76815	ENSMUSG00000006056	Calcoco2	0	0	0	0	0	0	0	0	0	NA	NA	NA	NA	NA
11951	ENSMUSG00000006057	Atp5g1	861.862	952.341	1146.44	740.739	955.025	800.361	819.014	785.134	882.615	0.140527	0.109674	1.28132	0.200082	0.461048
27681	ENSMUSG00000006058	Snf8	601.384	578.067	708.689	673.889	682.317	624.344	611.846	708.344	648.61	-0.0387458	0.0910682	-0.425459	0.670502	0.845441
66411	ENSMUSG00000006095	Tbcb	359.186	366.436	412.251	341.796	331.849	350.999	310.216	392.567	358.163	0.0907973	0.110872	0.818942	0.41282	0.681499
19062	ENSMUSG00000006127	Inpp5k	2059.15	1959.55	1805.19	1843.76	1859.67	1969.32	1975.08	1973.02	1930.59	-0.0200223	0.0598435	-0.334577	0.737944	0.88191
12929	ENSMUSG00000006134	Crkl	2726.34	2680.66	2686.01	3000.69	2925.31	3070.98	2887.48	2994.01	2871.44	-0.0989996	0.0542584	-1.82459	0.0680624	0.243843
69665	ENSMUSG00000006143	Upk3bl	0	0	0	0	0	0	0	0	0	NA	NA	NA	NA	NA
67425	ENSMUSG00000006154	Eps8l1	722.027	783.82	682.127	760.147	422.752	436.937	417.558	494.43	589.975	0.731272	0.0896877	8.15354	3.53e-16	5.03e-14
216705	ENSMUSG00000006169	Clint1	5884.98	5970.75	5704.58	6213.79	6026.95	5982.52	6286.98	6147.86	6027.3	-0.0402045	0.0446682	-0.900069	0.368084	0.643425
54373	ENSMUSG00000006179	Prss16	10.0535	1.95955	4.25001	3.23467	12.0473	8.28317	7.51389	17.2385	8.07258	-1.20449	0.690014	-1.7456	0.0808801	0.270517
68916	ENSMUSG00000006191	Cdkal1	1095.84	1167.89	1004.07	1072.83	1204.73	1182.42	972.512	1085.24	1098.19	-0.0334874	0.079865	-0.419301	0.674997	0.848146
19202	ENSMUSG00000006200	Rhox6	0	0	0	0	0	0	0	0	0	NA	NA	NA	NA	NA
71395	ENSMUSG00000006204	Cdcp3	0	0	0	0	0	0	0	0	0	NA	NA	NA	NA	NA
56213	ENSMUSG00000006205	Htra1	0	0	0	0	0	0	0	0	0	NA	NA	NA	NA	NA
22642	ENSMUSG00000006215	Zbtb17	758.585	856.323	830.877	794.65	628.652	728.919	721.334	825.095	768.054	0.155044	0.0886242	1.74945	0.0802126	0.269206
56365	ENSMUSG00000006216	Clcnkb	0	0	0	0	0	0	0	0	0	NA	NA	NA	NA	NA
277743	ENSMUSG00000006218	Fam131c	0	0	0	0	0	0	0	0	0	NA	NA	NA	NA	NA
74202	ENSMUSG00000006219	Fblim1	10.9675	9.79775	10.625	15.0951	12.0473	3.10619	9.66072	12.5371	10.4796	0.304293	0.572065	0.531921	0.59478	0.804441
29818	ENSMUSG00000006221	Hspb7	1.82792	4.89887	11.6875	0	3.28564	5.17698	0	0	3.35962	1.14472	1.27581	0.897244	0.369589	NA
13857	ENSMUSG00000006235	Epor	14.6233	39.191	22.3126	18.3298	20.809	32.0973	32.2024	21.9399	25.1882	-0.176678	0.397111	-0.444909	0.656385	0.837452
67119	ENSMUSG00000006241	Ccdc159	0	0	0	0	0	0	0	0	0	NA	NA	NA	NA	NA
68473	ENSMUSG00000006262	Mob1b	740.306	698.579	597.127	784.946	842.218	674.043	719.187	767.112	727.94	-0.0897338	0.0965417	-0.929482	0.352639	0.631522
110935	ENSMUSG00000006269	Atp6v1b1	4.56979	1.95955	4.25001	3.23467	0	4.14158	2.14683	3.13427	2.92959	0.554227	1.05907	0.523313	0.600756	NA
22326	ENSMUSG00000006270	Vax1	0	0	0	0	0	0	0	0	0	NA	NA	NA	NA	NA
11966	ENSMUSG00000006273	Atp6v1b2	1253.95	1271.75	1513	1363.95	1332.87	1240.4	1258.04	1330.5	1320.56	0.0645471	0.0718214	0.898717	0.368803	0.643763
13859	ENSMUSG00000006276	Eps15l1	3318.58	3458.6	3052.57	3084.79	3325.06	3372.28	3295.38	3616.94	3315.53	-0.0758892	0.0568349	-1.33526	0.181792	0.43686
21745	ENSMUSG00000006281	Tep1	1737.43	1882.15	1484.32	1569.89	1879.38	1814.01	1917.12	1657.24	1742.69	-0.121399	0.0768501	-1.57969	0.114179	0.332515
219022	ENSMUSG00000006288	Ttc5	1754.8	1739.1	1761.63	1663.7	1715.1	1560.34	1868.81	1867.24	1741.34	-0.019705	0.0668681	-0.294684	0.768235	0.898257
66246	ENSMUSG00000006289	Osgep	771.381	792.638	875.502	607.039	765.553	782.759	755.683	792.186	767.843	-0.023261	0.0963526	-0.241415	0.809233	0.91714
227290	ENSMUSG00000006299	Aamp	2298.6	2360.28	2725.32	2254.56	2050.24	2166.05	2109.26	2231.6	2274.49	0.170879	0.0657969	2.59707	0.00940219	0.0647417
69660	ENSMUSG00000006301	Tmbim1	304.348	290.013	257.126	302.98	312.135	289.911	328.464	261.711	293.336	-0.0421746	0.117937	-0.357602	0.720641	0.872292
76709	ENSMUSG00000006304	Arpc2	11192.3	11035.2	12263.4	11404.4	10465.8	10495.8	10926.3	10706.7	11061.2	0.107544	0.0451091	2.38408	0.0171219	0.0977736
75410	ENSMUSG00000006307	Kmt2b	5862.13	6464.55	6007.39	6439.14	5501.25	5267.06	5509.83	6121.22	5896.57	0.144692	0.0562249	2.57346	0.0100688	0.0679585
58206	ENSMUSG00000006310	Zbtb32	196.501	133.249	107.313	118.604	137.997	160.486	134.177	130.856	139.898	-0.0146213	0.191264	-0.0764453	0.939065	0.976102
14008	ENSMUSG00000006311	Etv2	0	0	0	0	0	0	0	0	0	NA	NA	NA	NA	NA
109637	ENSMUSG00000006313	Upk1a	15.5373	4.89887	10.625	11.8604	2.19042	6.21238	15.0278	9.4028	9.46938	0.38306	0.64537	0.593552	0.552812	0.77963
69804	ENSMUSG00000006315	Tmem147	627.889	549.654	701.252	542.346	514.75	537.37	535.633	498.348	563.405	0.215749	0.0969268	2.22589	0.0260212	0.130668
76846	ENSMUSG00000006333	Rps9	4644.73	5149.7	6660.83	4811.03	5296.45	5176.98	5423.96	5430.9	5324.32	-0.00444367	0.0838581	-0.0529904	0.95774	0.983102
69714	ENSMUSG00000006335	Tfpt	239.457	252.782	258.188	227.505	234.375	264.026	228.637	224.884	241.232	0.0402841	0.121326	0.332033	0.739864	0.882958
71733	ENSMUSG00000006342	Susd2	95.9656	50.9483	74.3752	80.8667	54.7606	46.5928	56.8909	42.3126	62.8391	0.598127	0.252348	2.37024	0.0177764	0.100236
23887	ENSMUSG00000006344	Ggt5	467.033	534.957	533.376	553.128	574.986	462.822	475.522	465.438	508.408	0.0785769	0.0996603	0.788448	0.430435	0.696149
14598	ENSMUSG00000006345	Ggt1	1356.31	1406.96	1311.13	1446.97	912.312	881.122	952.118	909.721	1147.08	0.595174	0.0652935	9.11536	7.84e-20	1.67e-17
68337	ENSMUSG00000006356	Crip2	28.3327	28.4135	29.7501	17.2516	29.5707	41.4158	31.129	39.1783	30.6302	-0.446588	0.331724	-1.34626	0.178217	0.432211
12925	ENSMUSG00000006360	Crip1	1773.08	1810.62	2463.94	1641.05	1596.82	1834.72	1932.14	1811.61	1858	0.0995157	0.146756	0.678102	0.497707	0.743339
12398	ENSMUSG00000006362	Cbfa2t3	9.13958	6.85842	18.0625	2.15644	10.9521	19.6725	5.36707	18.022	11.2788	-0.586118	0.631301	-0.92843	0.353185	0.632126
14114	ENSMUSG00000006369	Fbln1	12.7954	31.3528	10.625	16.1733	4.38085	6.21238	2.14683	1.56713	10.6567	2.34103	0.66573	3.51648	0.000437312	0.00616147
53328	ENSMUSG00000006373	Pgrmc1	790.574	609.42	733.127	725.643	760.077	730.989	752.463	705.993	726.036	-0.0439347	0.0873642	-0.502892	0.61504	0.815796
26912	ENSMUSG00000006378	Gcat	40.2142	42.1303	69.0627	44.2071	47.0941	61.0884	32.2024	31.3427	45.9177	0.19108	0.306399	0.62363	0.532871	0.764756
21687	ENSMUSG00000006386	Tek	3.65583	0	2.12501	3.23467	2.19042	1.0354	3.22024	1.56713	2.12859	0.181058	1.23289	0.146857	0.883245	NA
17480	ENSMUSG00000006389	Mpl	0	0	0	0	0	0	0	0	0	NA	NA	NA	NA	NA
54325	ENSMUSG00000006390	Elovl1	1004.44	1016.03	1114.57	949.914	876.17	950.493	811.5	854.871	947.247	0.225941	0.0769282	2.93704	0.00331359	0.0300272
80509	ENSMUSG00000006392	Med8	881.056	985.653	947.753	797.884	789.648	820.034	828.675	816.476	858.397	0.150591	0.0791831	1.90181	0.0571964	0.219225
68180	ENSMUSG00000006395	Hyi	248.597	293.932	226.313	186.532	219.042	235.035	251.179	186.489	230.89	0.104792	0.151366	0.692308	0.488744	0.73823
107995	ENSMUSG00000006398	Cdc20	125.212	174.4	122.188	125.074	137.997	167.734	139.544	130.072	140.278	-0.0702409	0.171759	-0.40895	0.682576	0.852086
240913	ENSMUSG00000006403	Adamts4	0	1.95955	0	0	0	0	0	0	0.244944	1.47271	3.52924	0.417289	0.676467	NA
71740	ENSMUSG00000006411	Nectin4	30.1606	14.6966	17	29.112	8.7617	3.10619	7.51389	21.1563	16.4384	1.13249	0.538439	2.10328	0.0354416	0.159743
18637	ENSMUSG00000006412	Pfdn2	230.317	284.135	238.001	224.27	234.375	244.353	228.637	257.793	242.735	0.0156499	0.125526	0.124674	0.900782	0.958684
81018	ENSMUSG00000006418	Rnf114	4482.05	4477.57	5054.33	4435.81	4452.04	4735.9	4425.68	4589.35	4581.59	0.0191309	0.053864	0.355171	0.722461	0.872684
77644	ENSMUSG00000006423	C330007P06Rik	1016.32	1012.11	963.69	972.556	1044.83	1011.58	1132.45	1200.42	1044.25	-0.148061	0.0729833	-2.02869	0.0424896	0.180812
18011	ENSMUSG00000006435	Neurl1a	42.956	61.7258	66.9377	79.7884	52.5702	44.522	42.9365	42.3126	54.2187	0.461503	0.261907	1.76209	0.0780542	0.264605
20810	ENSMUSG00000006442	Srm	1051.05	1033.66	1013.63	921.88	723.935	831.423	787.885	689.538	881.625	0.408928	0.0805026	5.07969	3.78e-07	1.45e-05
13836	ENSMUSG00000006445	Epha2	0	0	4.25001	1.07822	0	0	0	0	0.666029	2.8632	2.65238	1.07948	0.280372	NA
56275	ENSMUSG00000006456	Rbm14	2321.45	2457.27	2189.82	2438.94	2440.13	2522.22	2555.8	2498.79	2428.05	-0.0905076	0.054754	-1.65299	0.0983337	0.304305
11474	ENSMUSG00000006457	Actn3	1.82792	0	2.12501	2.15644	3.28564	6.21238	0	3.13427	2.34271	-1.05875	1.27195	-0.83238	0.405194	NA
329562	ENSMUSG00000006462	A530013C23Rik	6.39771	3.9191	3.18751	0	6.57127	3.10619	11.8075	6.26853	5.15723	-1.01398	0.866723	-1.1699	0.242039	0.514224
70605	ENSMUSG00000006463	Zdhhc24	444.184	425.222	381.439	389.238	396.467	406.911	490.55	418.424	419.054	-0.060253	0.10364	-0.58137	0.560991	0.783398
52028	ENSMUSG00000006464	Bbs1	111.503	114.634	106.25	119.683	91.9978	142.885	112.708	115.968	114.454	-0.0376946	0.179887	-0.209546	0.834022	0.928556
142681	ENSMUSG00000006469	Slc34a3	0	0.979775	0	0	1.09521	0	0	0	0.259373	0.026268	3.53381	0.00743333	0.994069	NA
78797	ENSMUSG00000006471	Ndor1	2430.21	2474.91	2201.51	2348.37	2495.99	2308.93	2279.93	2297.42	2354.66	0.0119174	0.0576285	0.206798	0.836168	0.929142
56876	ENSMUSG00000006476	Nsmf	276.929	285.114	255.001	272.79	187.281	163.593	157.792	170.034	221.067	0.684212	0.125844	5.43701	5.42e-08	2.47e-06
19113	ENSMUSG00000006488	Prl7a1	0	0	0	0	0	0	0	0	0	NA	NA	NA	NA	NA
67310	ENSMUSG00000006490	Prl8a9	0	0	0	0	0	0	0	0	0	NA	NA	NA	NA	NA
228026	ENSMUSG00000006494	Pdk1	7938.64	7594.23	7384.39	7686.64	8348.8	7434.14	8159.01	7360.04	7738.24	-0.0320827	0.0520305	-0.616613	0.53749	0.768133
19205	ENSMUSG00000006498	Ptbp1	7410.37	7648.12	7585.21	7476.39	6895.46	7549.07	6988.99	6852.29	7300.74	0.0907791	0.0452873	2.00451	0.045015	0.187922
192156	ENSMUSG00000006517	Mvd	467.033	600.602	527.001	544.502	442.466	598.459	513.092	470.923	520.51	0.0793112	0.109229	0.726099	0.467778	0.724624
13057	ENSMUSG00000006519	Cyba	2112.16	2366.16	2663.69	2102.53	2147.71	2063.54	2059.88	2122.68	2204.79	0.138901	0.0721502	1.92516	0.0542093	0.211878
16426	ENSMUSG00000006522	Itih3	1.82792	0	0	0	0	0	0	0	0.22849	1.4164	3.53165	0.40106	0.688376	NA
69179	ENSMUSG00000006526	Stimate	537.407	492.827	589.689	545.58	442.466	475.247	475.522	481.11	504.981	0.206641	0.0904389	2.28487	0.0223207	0.117312
54650	ENSMUSG00000006527	Sfmbt1	851.809	742.669	736.314	829.153	876.17	902.865	895.227	958.302	849.064	-0.201811	0.0770615	-2.61883	0.00882317	0.0618889
16424	ENSMUSG00000006529	Itih1	0	0	0	0	0	0	0	1.56713	0.195892	-1.29313	3.5287	-0.36646	0.714022	NA
16147	ENSMUSG00000006538	Ihh	0	0.979775	0	0	0	2.07079	2.14683	0	0.649674	-1.77306	2.47967	-0.715041	0.474584	NA
241113	ENSMUSG00000006542	Prkag3	0	0	0	0	0	0	0	0.783566	0.0979458	-0.695071	3.53381	-0.196691	0.844069	NA
12958	ENSMUSG00000006546	Cryba2	0	0	0	0	0	0	0	0	0	NA	NA	NA	NA	NA
11979	ENSMUSG00000006567	Atp7b	3.65583	5.87865	14.875	5.39111	14.2378	16.5663	2.14683	3.91783	8.33367	-0.303273	0.738447	-0.410691	0.681299	0.851904
13215	ENSMUSG00000006570	Defb2	0	0	0	0	0	0	0	0	0	NA	NA	NA	NA	NA
20533	ENSMUSG00000006574	Slc4a1	10.9675	1.95955	8.50002	2.15644	1.09521	0	2.14683	0	3.35319	2.94932	1.27394	2.31512	0.0206064	NA
51799	ENSMUSG00000006575	Rundc3a	148.975	159.703	155.125	116.448	153.33	103.54	158.865	130.072	140.757	0.091811	0.17656	0.519997	0.603065	0.808788
20536	ENSMUSG00000006576	Slc4a3	0	1.95955	0	0	0	0	0	0	0.244944	1.47271	3.52924	0.417289	0.676467	NA
67177	ENSMUSG00000006585	Cdt1	1476.96	1400.1	1639.44	1379.05	1592.44	1584.16	1587.58	1478.59	1517.29	-0.081903	0.0677674	-1.20859	0.22682	0.496429
12395	ENSMUSG00000006586	Runx1t1	0	0	0	2.15644	0	0	0	0	0.269556	1.53324	3.52635	0.434796	0.663711	NA
30927	ENSMUSG00000006587	Snai3	938.635	917.069	857.44	835.622	694.365	686.467	667.663	666.032	782.912	0.388132	0.0744953	5.21016	1.89e-07	7.79e-06
11821	ENSMUSG00000006589	Aprt	964.226	943.523	1095.44	972.556	800.6	911.148	746.022	839.983	909.187	0.268569	0.0811656	3.3089	0.000936646	0.0113521
14884	ENSMUSG00000006599	Gtf2h1	1452.28	1448.11	1465.19	1548.33	1489.49	1563.45	1531.76	1544.41	1505.38	-0.0522279	0.057532	-0.907807	0.36398	0.641342
15216	ENSMUSG00000006611	Hfe	9.13958	13.7168	10.625	8.62578	0	2.07079	7.51389	3.91783	6.95122	1.63248	0.763184	2.13903	0.0324329	0.151363
57742	ENSMUSG00000006638	Abhd1	16.4512	15.6764	12.75	31.2684	19.7138	14.4955	5.36707	28.2084	17.9914	0.148035	0.502559	0.294562	0.768329	0.89829
330064	ENSMUSG00000006641	Slc5a6	315.316	317.447	311.313	326.701	338.421	280.592	258.693	264.062	301.568	0.156898	0.116323	1.34881	0.177397	0.431079
69852	ENSMUSG00000006642	Tcf23	2.74187	0	0	0	1.09521	0	0	0	0.479636	1.21675	3.01417	0.403678	0.686449	NA
54631	ENSMUSG00000006649	Nphs1	0	2.93932	2.12501	0	1.09521	0	0	0.783566	0.867889	1.39681	2.12834	0.656287	0.511639	NA
11803	ENSMUSG00000006651	Aplp1	16.4512	16.6562	19.1251	9.704	22.9995	14.4955	40.7897	39.9619	22.5229	-0.937113	0.432255	-2.16797	0.0301613	0.144662
69232	ENSMUSG00000006673	Qrich1	4822.96	4948.84	5069.2	4839.06	4535.27	4853.94	4986	4730.39	4848.21	0.042703	0.0469498	0.909545	0.363063	0.640727
74443	ENSMUSG00000006675	P4htm	143.491	166.562	188.063	161.733	177.424	161.522	159.939	195.108	169.23	-0.0780606	0.148696	-0.524968	0.599606	0.807004
71472	ENSMUSG00000006676	Usp19	5003.92	5329.97	5024.58	4646.06	4712.7	4867.4	5115.89	5284.37	4998.11	0.00148332	0.0551864	0.0268784	0.978557	0.992016
18968	ENSMUSG00000006678	Pola1	648.91	612.359	660.877	688.984	633.033	727.883	630.094	637.823	654.995	-0.00997615	0.0833985	-0.11962	0.904784	0.960223
12540	ENSMUSG00000006699	Cdc42	12672	11891.5	13863.5	13087.5	13451.4	13364.9	13552.9	13877	13220.1	-0.0747221	0.0492303	-1.51781	0.129063	0.359467
18771	ENSMUSG00000006705	Pknox1	3369.76	3258.73	3104.63	3589.4	3049.07	3231.47	3140.81	3582.47	3290.79	0.0339918	0.0628096	0.541188	0.588378	0.800547
210108	ENSMUSG00000006711	D130043K22Rik	1.82792	3.9191	2.12501	4.31289	15.333	2.07079	0	7.0521	4.5801	-1.00926	0.997822	-1.01147	0.311793	NA
57441	ENSMUSG00000006715	Gmnn	97.7935	102.876	140.25	98.1182	99.6643	124.248	99.8274	101.08	107.982	0.0462706	0.188679	0.245235	0.806275	0.915889
66834	ENSMUSG00000006717	Acot13	230.317	220.449	278.376	239.365	222.328	265.061	218.976	238.204	239.135	0.0339368	0.128422	0.264259	0.79158	0.909732
193452	ENSMUSG00000006720	Zfp184	18.2792	27.4337	29.7501	33.4249	27.3803	34.1681	18.248	23.507	26.5239	0.0722632	0.363578	0.198756	0.842454	0.931519
13115	ENSMUSG00000006724	Cyp27b1	14.6233	20.5753	19.1251	16.1733	10.9521	11.3894	4.29365	16.4549	14.1984	0.688451	0.498631	1.38068	0.167376	0.417106
12567	ENSMUSG00000006728	Cdk4	2656.88	2584.65	3021.76	2486.38	2656.98	2859.76	2750.08	2592.04	2701.07	-0.0143481	0.0645941	-0.222127	0.824215	0.924212
14421	ENSMUSG00000006731	B4galnt1	23008.9	24674.6	24511.9	23148.3	22659.9	22518.8	20935.9	21000.4	22807.4	0.130288	0.0455001	2.86347	0.00419031	0.0359278
17299	ENSMUSG00000006732	Mettl1	379.293	395.829	392.064	404.333	392.086	410.017	399.31	351.038	390.496	0.0198284	0.0980076	0.202315	0.839671	0.92985
67125	ENSMUSG00000006736	Tspan31	615.094	645.671	585.439	590.866	900.264	1033.33	1022.96	767.112	770.092	-0.609003	0.0960486	-6.34057	2.29e-10	1.57e-08
16573	ENSMUSG00000006740	Kif5b	6165.56	5644.48	5955.33	6605.19	6628.22	6308.67	6182.86	6387.63	6234.74	-0.065882	0.0531029	-1.24065	0.214736	0.480752
78935	ENSMUSG00000006763	Saal1	629.717	620.197	623.689	568.223	566.225	601.565	647.268	688.755	618.205	-0.0379903	0.0875572	-0.433891	0.664367	0.841974
216343	ENSMUSG00000006764	Tph2	0	0	0	0	0	0	0	0	0	NA	NA	NA	NA	NA
94179	ENSMUSG00000006777	Krt23	0	0	0	0	0	0	0	0	0	NA	NA	NA	NA	NA
12799	ENSMUSG00000006782	Cnp	7067.64	7280.7	8115.4	6802.5	6839.6	7428.97	6982.55	7240.15	7219.69	0.0385274	0.0565699	0.681059	0.495834	0.741752
74407	ENSMUSG00000006784	Ttc25	0	0.979775	1.0625	2.15644	4.38085	8.28317	4.29365	0	2.64455	-2.02635	1.3222	-1.53256	0.125384	NA
72043	ENSMUSG00000006800	Sulf2	53.9235	52.9078	27.6251	30.1902	36.142	30.0265	21.4683	28.992	35.1594	0.504247	0.336666	1.49777	0.134193	0.367677
20656	ENSMUSG00000006818	Sod2	1443.14	1347.19	1415.25	1386.59	1534.39	1537.56	1378.26	1290.53	1416.62	-0.0361928	0.0700806	-0.516446	0.605543	0.809438
71983	ENSMUSG00000006850	Tmco6	719.285	832.808	719.314	594.1	664.794	721.671	670.883	719.314	705.271	0.0456185	0.095818	0.476095	0.634006	0.826898
70527	ENSMUSG00000006906	Stambp	465.205	475.191	466.439	455.01	536.654	532.193	557.101	503.05	498.855	-0.191603	0.085917	-2.23009	0.0257415	0.129529
14055	ENSMUSG00000006920	Ezh1	2880.8	2794.32	2885.76	2712.81	2960.36	3070.98	3326.51	2961.88	2949.18	-0.127438	0.0546436	-2.33216	0.0196922	0.107636
15114	ENSMUSG00000006930	Hap1	1.82792	15.6764	0	0	0	4.14158	0	3.13427	3.09752	1.24765	1.45924	0.854999	0.392552	NA
66180	ENSMUSG00000006931	P3h4	7.31166	20.5753	20.1876	33.4249	18.6186	2.07079	2.14683	13.3206	14.707	1.15882	0.639969	1.81074	0.070181	0.248097
12387	ENSMUSG00000006932	Ctnnb1	5561.43	5520.05	5710.95	5731.83	5611.87	5246.35	5593.56	5637.76	5576.73	0.0278548	0.044337	0.628252	0.529839	0.763471
68969	ENSMUSG00000006941	Eif1b	719.285	715.235	876.565	763.381	648.366	587.069	693.425	654.278	707.201	0.250225	0.0890111	2.81117	0.00493617	0.0406118
56640	ENSMUSG00000006948	Klk4	0	0	0	0	0	0	0	0	0	NA	NA	NA	NA	NA
12667	ENSMUSG00000006958	Chrd	0	0	0	0	0	0	0	0	0	NA	NA	NA	NA	NA
21762	ENSMUSG00000006998	Psmd2	3414.55	3338.09	3420.2	3385.62	3072.07	3006.79	3063.52	3067.66	3221.06	0.151069	0.0447045	3.37928	0.000726752	0.00930052
20974	ENSMUSG00000007021	Syngr3	12.7954	0.979775	2.12501	3.23467	9.85691	4.14158	0	1.56713	4.33756	0.329098	1.05943	0.310638	0.756076	NA
22321	ENSMUSG00000007029	Vars	6297.17	6575.27	6590.71	6413.26	7344.49	7638.12	7172.55	6862.48	6861.75	-0.165018	0.0463234	-3.5623	0.000367618	0.00536705
27762	ENSMUSG00000007030	Vwa7	65.805	71.5235	68.0002	69.0062	61.3319	63.1591	45.0834	58.7675	62.8346	0.26304	0.226334	1.16217	0.245165	0.51801
15482	ENSMUSG00000007033	Hspa1l	119.729	148.926	127.5	108.9	132.521	127.354	94.4604	109.699	121.136	0.124638	0.178871	0.6968	0.485928	0.73624
70129	ENSMUSG00000007034	Slc44a4	6.39771	1.95955	4.25001	0	0	0	1.07341	1.56713	1.90598	2.19126	1.54313	1.42001	0.155605	NA
17687	ENSMUSG00000007035	Msh5	43.87	84.2606	66.9377	72.2409	45.9989	56.9468	84.7996	49.3647	63.0524	0.174539	0.270494	0.645261	0.518758	0.757658
193742	ENSMUSG00000007036	Abhd16a	1220.13	1289.38	1501.32	1259.36	1204.73	1183.46	1177.53	1209.04	1255.62	0.141571	0.0726298	1.94922	0.0512696	0.204441
18010	ENSMUSG00000007038	Neu1	1519.91	1439.29	1531.07	1283.08	1287.97	1293.21	1365.38	1213.74	1366.71	0.163429	0.0712426	2.29398	0.0217915	0.115316
51793	ENSMUSG00000007039	Ddah2	53.9235	47.0292	54.1876	40.9724	26.2851	46.5928	41.8631	44.6633	44.4396	0.294663	0.280867	1.04912	0.294123	0.572273
114584	ENSMUSG00000007041	Clic1	3638.47	3765.27	4600.64	3399.63	3344.78	3392.99	3273.91	3412.43	3603.52	0.198227	0.0746515	2.65537	0.00792222	0.0573256
27756	ENSMUSG00000007050	Lsm2	417.679	362.517	453.689	401.099	354.849	379.99	379.988	330.665	385.059	0.17938	0.10545	1.70108	0.0889272	0.286511
18973	ENSMUSG00000007080	Pole	608.696	598.642	599.252	676.045	590.319	650.229	539.927	603.346	608.307	0.0574276	0.0873402	0.657516	0.510849	0.75195
98660	ENSMUSG00000007097	Atp1a2	0.913958	0	0	1.07822	0	0	0	1.56713	0.444914	0.124839	2.88035	0.0433417	0.965429	NA
27222	ENSMUSG00000007107	Atp1a4	4.56979	1.95955	0	2.15644	0	1.0354	1.07341	0.783566	1.44727	1.58896	1.58835	1.00039	0.317123	NA
12372	ENSMUSG00000007122	Casq1	22.849	15.6764	8.50002	28.0338	12.0473	14.4955	18.248	33.6934	19.1929	-0.0810294	0.477856	-0.169569	0.865349	0.942188
20907	ENSMUSG00000007207	Stx1a	534.665	498.705	457.939	481.965	698.745	695.786	722.407	826.663	614.609	-0.578089	0.0901966	-6.40921	1.46e-10	1.04e-08
26368	ENSMUSG00000007209	Ceacam9	0	0	0	0	0	0	2.14683	0	0.268353	-1.51498	3.52315	-0.430007	0.667191	NA
243372	ENSMUSG00000007216	Zfp775	353.702	396.809	347.438	318.075	329.659	338.574	270.5	331.449	335.776	0.156425	0.11457	1.36533	0.172151	0.423922
56788	ENSMUSG00000007279	Scube2	0	0	0	0	0	0	0	0	0	NA	NA	NA	NA	NA
18120	ENSMUSG00000007338	Mrpl49	436.872	529.078	586.502	458.244	456.703	460.751	427.218	502.266	482.204	0.119793	0.106954	1.12004	0.262699	0.537991
329727	ENSMUSG00000007379	Dennd2c	136.18	137.168	142.375	140.169	153.33	112.858	151.351	135.557	138.624	0.00842595	0.159397	0.0528614	0.957842	0.983102
17169	ENSMUSG00000007411	Mark3	2285.81	2518.02	2332.19	2397.97	2178.38	2360.7	2494.61	2343.65	2363.92	0.0237502	0.0583611	0.406953	0.684043	0.852344
67210	ENSMUSG00000007415	Gatad1	698.264	679.964	787.315	761.225	804.981	733.06	659.076	738.12	732.75	-0.0050817	0.0852674	-0.0595973	0.952476	0.98088
12943	ENSMUSG00000007440	Pcdha10	0	0	0	0	2.19042	0	4.29365	0	0.81051	-3.11544	2.4637	-1.26454	0.206037	NA
17113	ENSMUSG00000007458	M6pr	4163.99	3852.47	4491.2	4150.08	4385.23	4158.15	4324.78	4322.15	4231.01	-0.0455984	0.053265	-0.856067	0.391961	0.663516
241296	ENSMUSG00000007476	Lrrc8a	3165.04	3380.22	3074.88	3341.41	2432.47	2363.81	2548.28	2403.98	2838.76	0.411237	0.0531995	7.7301	1.07e-14	1.28e-12
17203	ENSMUSG00000007480	Mc5r	0	0	1.0625	0	0	0	0	0	0.132813	0.747602	3.53381	0.211557	0.832453	NA
51792	ENSMUSG00000007564	Ppp2r1a	3858.73	4014.14	4145.89	4004.52	4259.28	4328.99	4299.02	4125.48	4129.5	-0.0863382	0.0457611	-1.88671	0.0591988	0.223657
72775	ENSMUSG00000007570	Fance	561.17	661.348	598.189	513.234	569.51	514.592	532.413	464.655	551.889	0.168308	0.0996526	1.68895	0.091229	0.290684
28113	ENSMUSG00000007589	Tinf2	1082.13	1081.67	1063.57	971.478	877.265	1020.9	1122.79	1131.47	1043.91	0.0149613	0.0840807	0.177939	0.858771	0.939588
71099	ENSMUSG00000007591	Tssk4	144.405	115.613	79.6877	123.996	146.758	112.858	121.296	123.02	120.954	-0.115818	0.192891	-0.600434	0.548217	0.775829
330790	ENSMUSG00000007594	Hapln4	0	0	0	0	0	0	2.14683	0	0.268353	-1.51498	3.52315	-0.430007	0.667191	NA
224907	ENSMUSG00000007603	Dus3l	1568.35	1591.15	1480.07	1286.32	1499.35	1324.27	1513.51	1469.97	1466.62	0.0299777	0.0755387	0.396852	0.691477	0.855761
70359	ENSMUSG00000007610	Gtpbp3	702.834	687.802	616.252	546.659	608.938	627.45	699.865	589.242	634.88	0.0186824	0.0961463	0.194312	0.845932	0.93312
21812	ENSMUSG00000007613	Tgfbr1	1698.13	1701.87	1594.82	1779.07	1643.91	1589.33	1585.43	1605.53	1649.76	0.0765371	0.0577463	1.3254	0.185038	0.440943
26556	ENSMUSG00000007617	Homer1	362.841	418.364	371.876	448.54	405.229	451.433	442.246	455.252	419.473	-0.133512	0.101868	-1.31064	0.18998	0.447265
114714	ENSMUSG00000007646	Rad51c	48.4398	61.7258	26.5626	49.5982	47.0941	45.5574	34.3492	73.6552	48.3728	-0.114802	0.313291	-0.366439	0.714037	0.869075
14401	ENSMUSG00000007653	Gabrb2	0	0	0	0	0	0	0	0	0	NA	NA	NA	NA	NA
12389	ENSMUSG00000007655	Cav1	0	0	0	0	0	0	0	0	0	NA	NA	NA	NA	NA
59046	ENSMUSG00000007656	Arpp19	859.121	847.505	822.377	942.366	896.979	896.653	893.08	952.033	888.764	-0.0694031	0.0724908	-0.957407	0.338362	0.616812
12048	ENSMUSG00000007659	Bcl2l1	447.839	357.618	464.314	437.758	447.942	558.078	370.328	458.386	442.783	-0.104489	0.122971	-0.849706	0.395489	0.667023
16549	ENSMUSG00000007670	Khsrp	7383.87	7622.65	7019.96	7416.01	7215.26	6949.58	6877.36	7028.59	7189.16	0.0689338	0.0433929	1.5886	0.112151	0.329132
13371	ENSMUSG00000007682	Dio2	0	0	0	0	0	0	0	1.56713	0.195892	-1.29313	3.5287	-0.36646	0.714022	NA
234388	ENSMUSG00000007721	Ccdc124	410.367	443.838	512.126	324.545	419.466	410.017	397.163	453.685	421.401	0.00785432	0.122069	0.0643433	0.948697	0.980135
12464	ENSMUSG00000007739	Cct4	4963.71	4629.43	5470.83	4749.57	5399.4	5298.12	5327.35	5453.62	5161.5	-0.116611	0.0547438	-2.13012	0.0331618	0.153774
66050	ENSMUSG00000007777	0610009B22Rik	127.954	81.3213	113.688	65.7715	90.9026	82.8317	83.7262	68.9538	89.3936	0.259244	0.227793	1.13807	0.255091	0.530342
78070	ENSMUSG00000007783	Cpt1c	7.31166	6.85842	2.12501	4.31289	0	8.28317	4.29365	6.26853	4.93167	0.12287	0.88117	0.13944	0.889102	0.952638
13345	ENSMUSG00000007805	Twist2	0	0	0	0	0	0	0	0	0	NA	NA	NA	NA	NA
72611	ENSMUSG00000007812	Zfp655	2277.58	2101.62	2049.57	2337.59	2328.42	2275.8	2181.18	2298.2	2231.24	-0.0513638	0.0587196	-0.874731	0.38172	0.654632
11848	ENSMUSG00000007815	Rhoa	8924.8	8891.45	10297.8	9101.27	9439.63	9835.23	9525.47	9340.11	9419.47	-0.0354979	0.0524177	-0.677211	0.498272	0.743804
328365	ENSMUSG00000007817	Zmiz1	3757.28	4207.15	3898.32	4243.88	3638.29	4113.63	3703.28	3855.15	3927.12	0.0727745	0.0577935	1.25922	0.207953	0.472863
232339	ENSMUSG00000007827	Ankrd26	705.576	658.409	596.064	673.889	720.65	644.016	638.681	689.538	665.853	-0.0314295	0.0840263	-0.374044	0.708372	0.86527
69748	ENSMUSG00000007833	Aldh16a1	603.212	608.44	570.564	473.339	587.034	549.795	539.927	575.921	563.529	0.00290684	0.0947798	0.0306694	0.975533	0.990678
77134	ENSMUSG00000007836	Hnrnpa0	6159.16	6711.46	6940.27	6428.36	6375.23	6028.07	5979.99	5301.61	6240.52	0.148208	0.059675	2.48359	0.0130065	0.0808168
65116	ENSMUSG00000007837	Prrg2	58.4933	45.0696	36.1251	51.7547	39.4276	35.2035	37.5695	50.9318	44.3219	0.225597	0.280786	0.803448	0.421716	0.689455
59013	ENSMUSG00000007850	Hnrnph1	5535.84	5493.6	4882.2	5439.63	5460.73	5014.42	5182.44	5699.66	5338.57	-0.000608076	0.0566116	-0.0107412	0.99143	0.99641
76411	ENSMUSG00000007867	Ift43	0	0	0	0	0	0	0	0	0	NA	NA	NA	NA	NA
15903	ENSMUSG00000007872	Id3	2219.09	2413.18	2883.63	2271.81	1217.88	1224.87	957.485	1020.2	1776.02	1.14733	0.0917858	12.5001	7.45e-36	4.75e-33
21393	ENSMUSG00000007877	Tcap	1.82792	3.9191	2.12501	5.39111	2.19042	1.0354	3.22024	6.26853	3.24722	0.022118	0.997326	0.0221773	0.982307	NA
93760	ENSMUSG00000007880	Arid1a	17012.4	20210.8	18078.5	18848.4	15837.9	17111	17700.6	18883.2	17960.3	0.0925772	0.060684	1.52556	0.127119	0.355607
12931	ENSMUSG00000007888	Crlf1	11.8815	13.7168	30.8126	23.7209	5.47606	20.7079	13.9544	32.1262	19.0495	0.122951	0.510214	0.240979	0.809571	0.917381
13033	ENSMUSG00000007891	Ctsd	9134.1	8963.96	10024.7	8894.25	10703.5	10801.2	10100.8	9831.41	9806.75	-0.1626	0.0516801	-3.14627	0.00165367	0.0176253
56040	ENSMUSG00000007892	Rplp1	28413.1	31988.7	42929.4	30081.3	31791.8	31505	31190.2	30276.2	32272	0.0966925	0.141025	0.685642	0.492939	0.740143
70977	ENSMUSG00000007907	Cabs1	0	0	0	0	0	0	0	0	0	NA	NA	NA	NA	NA
208982	ENSMUSG00000007908	Hmgcll1	0	0	0	0	0	0	0	0	0	NA	NA	NA	NA	NA
73032	ENSMUSG00000007944	Ttc9b	1.82792	0	0	2.15644	2.19042	4.14158	0	0	1.28955	-0.646577	1.82579	-0.354136	0.723237	NA
11859	ENSMUSG00000007946	Phox2a	0.913958	0	0	0	0	0	0	0	0.114245	0.747602	3.53381	0.211557	0.832453	NA
64296	ENSMUSG00000007950	Abhd8	2827.79	2827.63	2985.63	2705.26	2718.32	2663.04	2662.06	2412.6	2725.29	0.118912	0.0565481	2.10285	0.035479	0.159863
67286	ENSMUSG00000007987	Ift22	74.0306	46.0494	48.8751	35.5813	72.284	47.6282	48.3036	58.7675	53.94	-0.144252	0.278829	-0.517351	0.604911	0.809071
14365	ENSMUSG00000007989	Fzd3	1.82792	0	0	2.15644	2.19042	2.07079	2.14683	0	1.29905	-0.655131	1.68252	-0.389374	0.696999	NA
69349	ENSMUSG00000008028	1700008O03Rik	2.74187	4.89887	2.12501	12.9387	7.66649	8.28317	9.66072	10.9699	7.41059	-0.706944	0.705984	-1.00136	0.316653	0.594403
68041	ENSMUSG00000008035	Mid1ip1	427.732	545.734	405.876	470.105	503.798	540.477	513.092	427.044	479.232	-0.0990185	0.110984	-0.892191	0.372291	0.646731
232910	ENSMUSG00000008036	Ap2s1	926.753	826.93	1101.82	847.483	796.219	779.653	792.179	781.216	856.531	0.233465	0.0892695	2.61529	0.00891528	0.0623673
116701	ENSMUSG00000008090	Fgfrl1	18.2792	43.1101	29.7501	31.2684	82.1409	42.4512	38.6429	46.2304	41.4842	-0.774155	0.338006	-2.29036	0.0220006	0.116255
74666	ENSMUSG00000008129	4930432K21Rik	200.157	178.319	207.188	251.226	226.709	188.442	252.252	203.727	213.502	-0.0576197	0.145577	-0.395803	0.69225	0.856021
14200	ENSMUSG00000008136	Fhl2	109.675	73.4831	115.813	87.336	52.5702	76.6193	74.0655	72.8717	82.8042	0.481844	0.220647	2.18378	0.0289787	0.140931
69683	ENSMUSG00000008140	Emc10	2879.88	3267.55	3278.88	2987.75	3133.4	3088.59	2822	2522.3	2997.54	0.102848	0.0711605	1.4453	0.148373	0.38858
232370	ENSMUSG00000008153	Clstn3	5.48375	0	8.50002	2.15644	1.09521	6.21238	3.22024	5.48497	4.01913	-0.00409386	1.00058	-0.00409147	0.996735	NA
68628	ENSMUSG00000008167	Fbxw9	90.4819	100.917	75.4377	86.2578	95.2835	80.7609	71.9187	72.0881	84.1432	0.147188	0.203008	0.725036	0.46843	0.724624
272382	ENSMUSG00000008193	Spib	10.9675	18.6157	19.1251	6.46933	7.66649	21.7433	7.51389	18.022	13.7654	-0.00472886	0.544157	-0.00869026	0.993066	0.99733
55935	ENSMUSG00000008200	Fnbp4	4586.24	4825.39	4284.01	4572.74	4241.76	4256.51	4419.24	4472.6	4457.31	0.0709732	0.0499034	1.42221	0.154965	0.397741
67260	ENSMUSG00000008206	Cers4	344.562	401.708	378.251	361.204	596.891	539.441	562.469	506.968	461.437	-0.568438	0.0961875	-5.90969	3.43e-09	1.95e-07
74616	ENSMUSG00000008226	Scrn3	95.0516	147.946	117.938	118.604	206.995	183.265	159.939	170.034	149.972	-0.586563	0.168513	-3.48082	0.000499872	0.00690351
56698	ENSMUSG00000008301	Phax	606.868	602.561	668.314	575.771	544.32	630.556	542.074	691.106	607.696	0.0236871	0.0969456	0.244334	0.806972	0.915929
21885	ENSMUSG00000008305	Tle1	502.677	611.379	603.502	528.329	628.652	656.441	640.828	662.897	604.338	-0.206271	0.0883357	-2.33509	0.019539	0.107351
77036	ENSMUSG00000008307	1700109H08Rik	220.264	270.418	172.125	224.27	173.044	225.716	262.986	232.719	222.693	-0.0119842	0.158315	-0.0756981	0.939659	0.976305
320100	ENSMUSG00000008318	Relt	1445.88	1513.75	1488.57	1337	1396.4	1317.02	1349.28	1311.69	1394.95	0.107192	0.0630888	1.69907	0.0893058	0.286828
20639	ENSMUSG00000008333	Snrpb2	701.006	644.692	775.627	659.872	628.652	717.529	656.929	687.971	684.035	0.0464197	0.0854932	0.542964	0.587155	0.800184
22190	ENSMUSG00000008348	Ubc	3.65583	3.9191	5.31251	6.46933	4.38085	8.28317	5.36707	6.26853	5.45705	-0.339258	0.742308	-0.457031	0.647649	0.833626
68988	ENSMUSG00000008373	Prpf31	1110.46	1211.98	1368.5	1122.43	1234.3	1283.89	1252.67	1170.65	1219.36	-0.0376979	0.0756903	-0.498055	0.618445	0.817671
55942	ENSMUSG00000008384	Sertad1	337.251	355.658	484.501	437.758	285.85	340.645	306.996	307.942	357.075	0.377293	0.125549	3.00513	0.00265467	0.0255489
52502	ENSMUSG00000008393	Carhsp1	404.883	389.95	386.751	444.227	427.133	461.787	479.816	510.102	438.081	-0.211481	0.0977849	-2.16272	0.0305627	0.145827
13713	ENSMUSG00000008398	Elk3	2672.41	2819.79	2640.32	2996.38	2430.28	2407.3	2590.15	2387.53	2618.02	0.18136	0.0573709	3.16119	0.00157128	0.0169045
80517	ENSMUSG00000008429	Herpud2	1667.06	1551.96	1774.38	1927.86	1734.82	1863.71	1781.87	1831.98	1766.7	-0.0604533	0.0689195	-0.877157	0.380401	0.653558
108841	ENSMUSG00000008435	Rdh13	409.453	400.728	421.814	476.574	476.417	418.3	382.135	365.926	418.918	0.0584094	0.108369	0.538989	0.589895	0.801458
56622	ENSMUSG00000008438	Adam21	1.82792	8.81797	12.75	12.9387	17.5234	13.4601	4.29365	22.7234	11.7919	-0.69865	0.629764	-1.10938	0.267264	0.542706
68051	ENSMUSG00000008450	Nutf2	145.319	133.249	194.438	156.342	170.853	128.389	128.81	144.176	150.197	0.135733	0.168362	0.806199	0.420128	0.688144
14343	ENSMUSG00000008461	Fut1	0	0	0	0	0	0	0	0	0	NA	NA	NA	NA	NA
67771	ENSMUSG00000008475	Arpc5	5926.1	5413.25	6384.58	6007.85	5283.3	5090.01	5321.98	5349.41	5597.06	0.173106	0.0534365	3.23946	0.00119756	0.0137738
67504	ENSMUSG00000008482	Rnf151	17.3652	16.6562	7.43752	12.9387	24.0947	2.07079	12.881	22.7234	14.5209	-0.185501	0.580871	-0.319351	0.749461	0.888021
15569	ENSMUSG00000008489	Elavl2	0	0	0	0	0	0	0	0	0	NA	NA	NA	NA	NA
18987	ENSMUSG00000008496	Pou2f2	628.803	588.845	573.752	644.777	643.985	693.715	654.782	717.747	643.301	-0.15533	0.0818637	-1.89742	0.0577726	0.22029
56615	ENSMUSG00000008540	Mgst1	3.65583	0	0	0	0	2.07079	0	0	0.715828	0.837692	2.64936	0.316187	0.751861	NA
18028	ENSMUSG00000008575	Nfib	0	0	0	0	0	0	0	0	0	NA	NA	NA	NA	NA
57014	ENSMUSG00000008590	Htr3b	0	0	0	0	0	0	0	0	0	NA	NA	NA	NA	NA
53868	ENSMUSG00000008601	Rab25	18.2792	14.6966	7.43752	12.9387	10.9521	31.0619	8.58731	10.1864	14.2675	-0.177531	0.541797	-0.32767	0.743161	0.884771
94232	ENSMUSG00000008604	Ubqln4	1734.69	1650.92	1759.5	1760.74	1681.15	1748.78	1749.66	1869.59	1744.38	-0.0310181	0.0583071	-0.531978	0.594741	0.804441
268859	ENSMUSG00000008658	Rbfox1	0	0	0	0	0	0	0	0	0	NA	NA	NA	NA	NA
20084	ENSMUSG00000008668	Rps18	15989.7	17361.6	22902.2	15060.6	16715.1	16665.7	16637.9	16245.7	17197.3	0.105944	0.142339	0.74431	0.456689	0.715388
110954	ENSMUSG00000008682	Rpl10	18454.6	17807.4	23381.4	17449.9	19679.9	20435.6	20902.6	20179.2	19786.3	-0.074861	0.0726554	-1.03036	0.302843	0.580893
267019	ENSMUSG00000008683	Rps15a	17782.9	17388.1	21701.6	16053.6	18480.6	18366.9	19054.2	19399.5	18528.4	-0.0462926	0.0700899	-0.660475	0.508949	0.750491
52683	ENSMUSG00000008690	Ncaph2	2248.34	2028.13	2365.13	2077.73	2124.71	2280.98	2181.18	2173.61	2184.98	-0.00680463	0.0611346	-0.111306	0.911374	0.963653
15257	ENSMUSG00000008730	Hipk1	14396.7	13945.1	13849.7	15556.6	18161.9	17938.2	17409.7	18302.5	16195.1	-0.314565	0.0462912	-6.79536	1.08e-11	8.51e-10
64297	ENSMUSG00000008734	Gprc5b	242.199	216.53	232.688	135.856	106.236	128.389	97.6806	137.124	162.088	0.814554	0.187964	4.33356	1.47e-05	0.000364383
17156	ENSMUSG00000008763	Man1a2	3988.51	4035.69	3767.64	4305.34	4111.43	4064.96	3914.74	4058.09	4030.8	-0.0047823	0.0512757	-0.0932665	0.925692	0.970324
73250	ENSMUSG00000008789	Ceacam5	0	0	0	0	0	0	0	0	0	NA	NA	NA	NA	NA
219038	ENSMUSG00000008813	Tppp2	0	0.979775	0	2.15644	1.09521	2.07079	2.14683	3.13427	1.44791	-1.47002	1.55728	-0.943968	0.345186	NA
66204	ENSMUSG00000008822	Acyp1	349.132	392.89	384.626	310.528	369.087	344.787	310.216	356.523	352.224	0.0576612	0.111223	0.51843	0.604158	0.808988
57255	ENSMUSG00000008843	Cldn13	0	0	0	0	0	0	0	0	0	NA	NA	NA	NA	NA
93671	ENSMUSG00000008845	Cd163	172.738	134.229	107.313	168.203	141.282	158.416	198.581	173.168	156.741	-0.204284	0.176539	-1.15716	0.247205	0.520221
15184	ENSMUSG00000008855	Hdac5	1726.47	1896.84	1857.25	1672.32	1605.58	1625.57	1715.31	1611.01	1713.8	0.125734	0.0614069	2.04755	0.0406038	0.175403
56044	ENSMUSG00000008859	Rala	708.318	760.305	843.627	804.354	803.886	774.476	828.675	943.414	808.382	-0.107598	0.0858321	-1.25358	0.209994	0.475806
403395	ENSMUSG00000008874	Clec3a	0	0	0	0	0	0	0	0	0	NA	NA	NA	NA	NA
22335	ENSMUSG00000008892	Vdac3	869.174	838.687	952.003	845.326	892.598	754.804	912.401	940.28	875.659	0.000821037	0.0833665	0.00984853	0.992142	0.996973
242607	ENSMUSG00000008932	Slc1a7	0	0	0	0	0	0	2.14683	0	0.268353	-1.51498	3.52315	-0.430007	0.667191	NA
21427	ENSMUSG00000008958	Vps72	833.53	984.673	1004.07	891.69	871.789	957.741	959.631	989.644	936.595	-0.0266183	0.079464	-0.334973	0.737646	0.881769
14390	ENSMUSG00000008976	Gabpa	2524.35	2228.01	2190.88	2557.54	2551.84	2443.53	2649.18	2717.41	2482.84	-0.125503	0.0646242	-1.94204	0.0521318	0.206579
12162	ENSMUSG00000008999	Bmp7	34.7304	17.6359	17	45.2853	24.0947	17.6017	36.496	14.8878	25.9665	0.310444	0.424962	0.730522	0.465071	0.722737
56455	ENSMUSG00000009013	Dynll1	1477.87	1354.05	1826.44	1632.43	1408.44	1556.2	1530.69	1732.47	1564.82	0.0127572	0.0874597	0.145864	0.884029	0.950816
67466	ENSMUSG00000009030	Pdcl	803.369	682.903	786.252	877.673	894.788	804.503	792.179	919.907	820.197	-0.116641	0.0883792	-1.31978	0.186907	0.443092
223693	ENSMUSG00000009035	Tmem184b	899.335	979.775	1064.63	886.298	1034.98	1083.02	1069.12	1151.06	1021.03	-0.181284	0.07622	-2.37844	0.0173863	0.0987828
546672	ENSMUSG00000009047	Gm5965	0	0	0	0	0	0	0	0	0	NA	NA	NA	NA	NA
71236	ENSMUSG00000009070	Rsph14	0	0	0	0	0	0	0	0	0	NA	NA	NA	NA	NA
18016	ENSMUSG00000009073	Nf2	2119.47	2187.84	1977.32	2021.67	2118.14	2352.42	2448.46	2486.26	2213.95	-0.179676	0.0632435	-2.84102	0.00449698	0.037785
192650	ENSMUSG00000009075	Cabp7	18.2792	24.4944	19.1251	24.7991	32.8564	25.8849	37.5695	22.7234	25.7165	-0.4511	0.358987	-1.25659	0.208902	0.4744
67178	ENSMUSG00000009076	Zmat5	536.493	561.411	680.002	489.513	468.751	552.901	426.145	489.729	525.618	0.225904	0.111392	2.02801	0.042559	0.180951
14030	ENSMUSG00000009079	Ewsr1	6353.84	6894.67	6789.39	6248.3	6226.28	6126.44	6276.25	5896.34	6351.44	0.100336	0.0482752	2.07841	0.0376716	0.166516
11764	ENSMUSG00000009090	Ap1b1	4124.69	4371.75	4138.45	4168.41	4003	4159.19	4134.79	3844.18	4118.06	0.0585435	0.0478532	1.2234	0.221179	0.489518
70377	ENSMUSG00000009092	Derl3	53.9235	72.5033	58.4377	46.3635	33.9516	40.3804	60.1111	54.8497	52.5651	0.284875	0.27105	1.051	0.293256	0.571269
75886	ENSMUSG00000009093	Gstt4	3.65583	0	4.25001	0	2.19042	2.07079	0	1.56713	1.71677	0.442004	1.51785	0.291203	0.770896	NA
21380	ENSMUSG00000009097	Tbx1	0	0	0	0	0	0	0	0	0	NA	NA	NA	NA	NA
14686	ENSMUSG00000009108	Gnat2	19.1931	28.4135	18.0625	25.8773	16.4282	8.28317	12.881	14.1042	17.9054	0.82249	0.433218	1.89856	0.0576221	0.219856
94044	ENSMUSG00000009112	Bcl2l13	2359.84	2305.41	2264.19	2325.72	2201.38	2194	2232.7	2204.17	2260.93	0.0677011	0.0492361	1.37503	0.169122	0.419812
76964	ENSMUSG00000009114	2610028H24Rik	0	3.9191	3.18751	0	6.57127	2.07079	0	0.783566	2.06653	-0.392194	1.47592	-0.265728	0.790448	NA
76573	ENSMUSG00000009115	Spatc1l	1.82792	0.979775	2.12501	0	10.9521	2.07079	0	7.83566	3.22391	-2.07477	1.2347	-1.68038	0.0928838	NA
93838	ENSMUSG00000009145	Dqx1	261.392	305.69	205.063	296.511	367.991	311.654	349.933	278.95	297.148	-0.288682	0.138053	-2.0911	0.0365193	0.163096
20307	ENSMUSG00000009185	Ccl8	0	0	0	0	0	0	0	0	0	NA	NA	NA	NA	NA
69605	ENSMUSG00000009207	Lnpk	1405.67	1380.5	1254.82	1383.36	1588.06	1510.64	1555.38	1501.31	1447.47	-0.181361	0.0615758	-2.94534	0.00322603	0.0294523
75573	ENSMUSG00000009210	Prr29	100.535	113.654	91.3752	149.873	85.4266	103.54	55.8175	102.647	100.359	0.383904	0.22499	1.70631	0.0879498	0.284261
66139	ENSMUSG00000009214	Mymk	0	0	0	0	0	0	0	0	0	NA	NA	NA	NA	NA
109349	ENSMUSG00000009216	Fam163b	5.48375	0	0	0	0	0	0	0	0.685469	2.92832	2.88297	1.01573	0.309759	NA
56843	ENSMUSG00000009246	Trpm5	9.13958	22.5348	26.5626	16.1733	24.0947	33.1327	6.44048	8.61923	18.3372	0.0474288	0.533273	0.0889391	0.92913	0.971496
17173	ENSMUSG00000009248	Ascl2	0	0	0	0	0	0	0	0	0	NA	NA	NA	NA	NA
71660	ENSMUSG00000009281	Rarres2	9.13958	3.9191	11.6875	17.2516	13.1425	4.14158	13.9544	21.1563	11.7991	-0.339762	0.600386	-0.565907	0.571457	0.789884
108705	ENSMUSG00000009291	Pttg1ip	1341.69	1274.69	1551.25	1327.29	1488.39	1261.11	1410.46	1520.9	1396.97	-0.0490893	0.078181	-0.627892	0.530075	0.76351
28240	ENSMUSG00000009292	Trpm2	23.7629	10.7775	20.1876	6.46933	13.1425	16.5663	4.29365	6.26853	12.6835	0.618881	0.585033	1.05786	0.290121	0.56803
22213	ENSMUSG00000009293	Ube2g2	1052.88	1146.34	1161.32	1177.42	1112.74	1128.58	1180.75	1185.54	1143.19	-0.0234171	0.0661217	-0.354152	0.723225	0.872721
17523	ENSMUSG00000009350	Mpo	6.39771	5.87865	0	0	0	1.0354	0	0	1.66397	3.36775	1.87591	1.79527	0.0726114	NA
76113	ENSMUSG00000009356	Lpo	0	0	0	0	0	0	0	3.13427	0.391783	-2.11584	3.47743	-0.608449	0.54289	NA
17295	ENSMUSG00000009376	Met	0	0	0	0	0	0	3.22024	0	0.40253	-2.10811	3.47793	-0.606139	0.544423	NA
240638	ENSMUSG00000009378	Slc16a12	0	0	1.0625	0	0	0	0	0	0.132813	0.747602	3.53381	0.211557	0.832453	NA
20965	ENSMUSG00000009394	Syn2	0	0	0	0	0	0	0	0	0	NA	NA	NA	NA	NA
13712	ENSMUSG00000009406	Elk1	509.075	521.24	544.001	535.876	436.99	460.751	430.439	566.519	500.611	0.150499	0.101754	1.47905	0.139128	0.375027
215690	ENSMUSG00000009418	Nav1	8.22562	4.89887	6.37502	12.9387	8.7617	10.354	8.58731	9.4028	8.69299	-0.199968	0.601147	-0.332643	0.739403	0.882937
238799	ENSMUSG00000009470	Tnpo1	6874.79	6536.08	6361.2	7174.49	7548.2	7570.81	6876.29	6842.89	6973.09	-0.0976412	0.0544207	-1.79419	0.0727825	0.253562
17927	ENSMUSG00000009471	Myod1	0	1.95955	0	0	0	0	2.14683	0	0.513297	-0.0568895	2.98449	-0.0190617	0.984792	NA
18419	ENSMUSG00000009487	Otog	0	0	0	0	0	0	0	0	0	NA	NA	NA	NA	NA
67897	ENSMUSG00000009535	Rnmt	1685.34	1591.15	1556.57	1581.75	1724.96	1536.53	1675.6	1580.45	1616.54	-0.0217201	0.0613093	-0.354271	0.723136	0.872721
16535	ENSMUSG00000009545	Kcnq1	1.82792	0	0	0	0	0	0	0	0.22849	1.4164	3.53165	0.40106	0.688376	NA
20813	ENSMUSG00000009549	Srp14	735.736	848.485	1003	759.068	722.84	759.981	779.298	790.619	799.879	0.131047	0.0945274	1.38634	0.165643	0.414052
70730	ENSMUSG00000009551	6330409D20Rik	304.348	296.872	268.813	299.746	246.423	274.38	309.143	296.188	286.989	0.0538194	0.116102	0.463552	0.642969	0.830722
107951	ENSMUSG00000009555	Cdk9	1816.03	1883.13	1870.01	1886.89	1735.91	1678.38	1805.48	1828.84	1813.08	0.0801913	0.0555902	1.44255	0.149149	0.389846
30933	ENSMUSG00000009563	Tor2a	647.996	684.862	760.752	654.481	704.221	648.158	619.359	621.368	667.65	0.0842724	0.0849472	0.992055	0.321171	0.599276
14287	ENSMUSG00000009566	Fpgs	583.105	673.105	702.314	526.172	545.416	517.698	596.818	529.691	584.29	0.183169	0.100556	1.82156	0.0685211	0.245067
239719	ENSMUSG00000009569	Mrtfb	1692.65	1636.22	1533.19	1751.03	1471.97	1532.39	1540.35	1546.76	1588.07	0.11828	0.0609645	1.94015	0.0523614	0.207251
12419	ENSMUSG00000009575	Cbx5	4315.71	3860.31	3623.13	4374.35	4448.75	4473.95	4598.5	4468.68	4270.42	-0.153385	0.0605355	-2.5338	0.0112834	0.0734173
69592	ENSMUSG00000009580	Odam	0	0	0	0	0	0	0	0	0	NA	NA	NA	NA	NA
80287	ENSMUSG00000009585	Apobec3	5887.72	6057.95	5528.2	5840.73	6669.84	6553.02	7061.99	6610.17	6276.2	-0.205822	0.0469189	-4.38676	1.15e-05	0.000299974
20445	ENSMUSG00000009588	St6galnac1	0	0	0	0	0	1.0354	0	0	0.129424	-0.695071	3.53381	-0.196691	0.844069	NA
74469	ENSMUSG00000009596	Taf7l	0	0	0	1.07822	0	0	0	0	0.134778	0.747602	3.53381	0.211557	0.832453	NA
192166	ENSMUSG00000009614	Sardh	18.2792	15.6764	17	6.46933	17.5234	21.7433	15.0278	10.1864	15.2382	-0.150894	0.485638	-0.310714	0.756018	0.891535
22325	ENSMUSG00000009621	Vav2	264.134	256.701	277.313	268.477	154.425	190.513	156.718	181.787	218.759	0.638564	0.128713	4.96115	7.01e-07	2.5e-05
104271	ENSMUSG00000009628	Tex15	14.6233	13.7168	12.75	20.4862	0	18.6371	4.29365	15.6713	12.5223	0.652007	0.657658	0.991407	0.321487	0.599286
19053	ENSMUSG00000009630	Ppp2cb	1277.71	1261.95	1317.5	1302.49	1382.16	1233.16	1319.22	1373.59	1308.47	-0.0416709	0.0629599	-0.661863	0.508059	0.749802
14373	ENSMUSG00000009633	G0s2	0	0	0	0	0	0	0	0	0	NA	NA	NA	NA	NA
66233	ENSMUSG00000009640	Dmap1	448.753	568.269	608.814	505.686	512.559	509.415	502.357	539.877	524.466	0.0441452	0.101158	0.436401	0.662546	0.840749
69836	ENSMUSG00000009646	Pla2g12b	0	0	0	0	0	0	0	0	0	NA	NA	NA	NA	NA
215999	ENSMUSG00000009647	Mcu	375.637	353.699	378.251	348.266	284.755	352.035	340.272	390.216	352.891	0.0867978	0.112789	0.76956	0.441561	0.705102
18302	ENSMUSG00000009654	Oit3	6.39771	1.95955	2.12501	1.07822	1.09521	0	1.07341	3.13427	2.10792	1.08356	1.29391	0.837437	0.402347	NA
83558	ENSMUSG00000009670	Tex11	0	0	0	0	0	0	0	0	0	NA	NA	NA	NA	NA
110279	ENSMUSG00000009681	Bcr	1200.94	1263.91	1286.69	1165.56	1366.82	1562.41	1332.11	1520.12	1337.32	-0.234672	0.0706882	-3.31982	0.000900769	0.0110637
18301	ENSMUSG00000009687	Fxyd5	4170.39	5012.53	5872.45	4527.45	4367.71	4732.79	4465.4	4413.05	4695.22	0.123087	0.0796429	1.54549	0.122229	0.346291
16506	ENSMUSG00000009731	Kcnd1	10.0535	0	0	2.15644	1.09521	8.28317	7.51389	4.7014	4.22546	-0.797717	1.10385	-0.722665	0.469886	NA
21422	ENSMUSG00000009733	Tfcp2	470.688	483.029	419.689	450.697	489.56	465.928	449.76	499.132	466.06	-0.0624158	0.0919946	-0.678473	0.497472	0.743291
218030	ENSMUSG00000009734	Pou6f2	0.913958	0	0	0	0	1.0354	0	0	0.243669	0.026268	3.53381	0.00743333	0.994069	NA
19009	ENSMUSG00000009739	Pou6f1	1140.62	1419.69	1113.5	1206.53	2062.28	2222.99	2026.6	2179.88	1671.51	-0.799205	0.0754604	-10.591	3.28e-26	1.17e-23
22221	ENSMUSG00000009741	Ubp1	3389.87	3349.85	3013.26	3104.2	3190.35	2990.22	3022.73	3125.65	3148.27	0.0609061	0.0547208	1.11303	0.265694	0.541326
74137	ENSMUSG00000009772	Nuak2	141.664	89.1595	122.188	114.292	167.567	152.203	194.288	166.9	143.533	-0.541123	0.171264	-3.15959	0.00157989	0.0169598
56542	ENSMUSG00000009828	Cilk1	415.851	436.979	385.689	408.646	468.751	459.716	455.127	383.948	426.838	-0.0978286	0.100338	-0.97499	0.329565	0.60736
67680	ENSMUSG00000009863	Sdhb	1359.06	1223.74	1537.44	1231.33	1118.21	1063.35	1259.11	1153.41	1243.21	0.220085	0.0823821	2.67151	0.007551	0.0553501
84682	ENSMUSG00000009876	Cox4i2	0	3.9191	1.0625	0	0	0	0	0	0.6227	2.77828	2.70916	1.02551	0.305121	NA
67826	ENSMUSG00000009894	Snap47	398.486	353.699	420.751	397.864	399.752	402.769	415.411	423.909	401.58	-0.0653769	0.0972556	-0.672218	0.501445	0.745407
22416	ENSMUSG00000009900	Wnt3a	0	0	0	0	2.19042	0	0	0	0.273803	-1.51498	3.52315	-0.430007	0.667191	NA
70750	ENSMUSG00000009905	Kdsr	1603.08	1617.61	1488.57	1629.19	1640.63	1503.39	1575.77	1417.47	1559.46	0.048154	0.0646979	0.74429	0.456701	0.715388
20479	ENSMUSG00000009907	Vps4b	3122.99	3165.65	3393.63	3182.91	3183.78	3247	3193.4	2960.31	3181.21	0.03231	0.0522672	0.618169	0.536464	0.767356
75617	ENSMUSG00000009927	Rps25	10337.8	10097.6	14529.7	9738.5	10356.3	9882.85	9941.95	10617.3	10687.8	0.131831	0.147164	0.895814	0.370352	0.644816
83454	ENSMUSG00000009941	Nxf2	1.82792	1.95955	17	0	0	4.14158	6.44048	2.3507	4.21503	0.681259	1.14577	0.594585	0.552121	NA
66826	ENSMUSG00000009995	Taz	1230.19	1342.29	1292	1224.86	1354.78	1166.89	1269.85	1337.55	1277.3	-0.01172	0.0686566	-0.170705	0.864456	0.942031
286942	ENSMUSG00000010021	Kif19a	1.82792	2.93932	0	0	0	0	0	0	0.595905	2.72278	2.7221	1.00025	0.317188	NA
11671	ENSMUSG00000010025	Aldh3a2	1114.11	1019.95	1128.38	1223.78	1355.87	1244.55	1177.53	1206.69	1183.86	-0.15196	0.0738998	-2.0563	0.039754	0.172804
114602	ENSMUSG00000010044	Zmynd10	113.331	173.42	162.563	182.22	173.044	172.911	156.718	167.683	162.736	-0.0893536	0.163663	-0.545961	0.585093	0.798711
56395	ENSMUSG00000010045	Tmem115	871.002	959.199	1018.94	934.818	1067.83	966.024	909.181	985.727	964.09	-0.0548004	0.0764212	-0.717083	0.473323	0.727705
15587	ENSMUSG00000010047	Hyal2	220.264	163.622	176.375	209.175	219.042	166.699	118.075	142.609	176.983	0.254726	0.180263	1.41308	0.157632	0.402218
15983	ENSMUSG00000010048	Ifrd2	892.023	967.038	1004.07	831.309	906.836	791.042	905.961	729.5	878.472	0.150674	0.089571	1.68217	0.0925361	0.293229
15586	ENSMUSG00000010051	Hyal1	17.3652	7.8382	6.37502	16.1733	18.6186	10.354	3.22024	12.5371	11.5602	0.0955329	0.59519	0.160508	0.872481	0.945247
80385	ENSMUSG00000010054	Tusc2	661.706	747.568	828.752	746.13	657.127	669.901	780.371	793.753	735.664	0.038085	0.0926937	0.41087	0.681168	0.851904
56032	ENSMUSG00000010057	Nprl2	606.868	532.997	643.877	629.682	611.128	496.99	551.734	632.338	588.202	0.0720805	0.0979058	0.736223	0.461595	0.720315
76257	ENSMUSG00000010064	Slc38a3	0	0	0	0	0	0	2.14683	0	0.268353	-1.51498	3.52315	-0.430007	0.667191	NA
56808	ENSMUSG00000010066	Cacna2d2	159.029	127.371	156.188	91.6489	160.996	149.097	119.149	129.288	136.596	-0.0601213	0.18896	-0.318169	0.750357	0.888627
56289	ENSMUSG00000010067	Rassf1	1322.5	1288.4	1448.19	1308.96	1383.25	1415.39	1326.74	1357.92	1356.42	-0.0308782	0.0630798	-0.48951	0.624481	0.821755
71889	ENSMUSG00000010080	Epn3	0	1.95955	0	0	0	0	0	0	0.244944	1.47271	3.52924	0.417289	0.676467	NA
22671	ENSMUSG00000010086	Rnf112	0	0	0	0	0	0	0	0	0	NA	NA	NA	NA	NA
17254	ENSMUSG00000010095	Slc3a2	2623.97	2765.9	2993.07	2929.53	2594.56	2634.05	2434.5	2320.92	2662.06	0.180527	0.0613001	2.94496	0.00322993	0.0294696
53319	ENSMUSG00000010097	Nxf1	4184.1	4310.03	3879.2	4174.88	4119.09	3804.04	4296.87	4373.87	4142.76	-0.00420379	0.0562127	-0.0747837	0.940387	0.976746
56389	ENSMUSG00000010110	Stx5a	1781.3	1702.85	1744.63	1590.38	1543.15	1638	1770.06	1883.69	1706.76	-0.00435095	0.0702822	-0.0619068	0.950637	0.980553
67473	ENSMUSG00000010122	Slc47a1	0	0	0	0	0	0	0	0	0	NA	NA	NA	NA	NA
100503311	ENSMUSG00000010136	Pifo	45.6979	48.9887	61.6252	51.7547	62.4271	81.7963	67.625	86.1923	63.2634	-0.526601	0.233865	-2.25174	0.024339	0.124438
57916	ENSMUSG00000010142	Tnfrsf13b	154.459	91.119	116.875	122.917	70.0936	66.2653	91.2401	72.0881	98.1322	0.698716	0.208468	3.35168	0.000803239	0.0101116
234857	ENSMUSG00000010154	Spire2	0	0	0	0	2.19042	2.07079	0	3.13427	0.924435	-3.33109	2.12906	-1.56458	0.11768	NA
19130	ENSMUSG00000010175	Prox1	0	0	0	0	0	0	0	0	0	NA	NA	NA	NA	NA
71766	ENSMUSG00000010205	Raver1	5386.87	5829.66	5390.08	5681.15	5030.31	5558	5403.56	5501.42	5472.63	0.052056	0.049952	1.04212	0.297356	0.576094
72503	ENSMUSG00000010277	2610507B11Rik	8492.5	8074.32	7891.21	8569.71	7655.53	7506.62	7541.8	7696.19	7928.49	0.119564	0.0433961	2.75517	0.00586609	0.0463189
98404	ENSMUSG00000010290	AI597479	823.476	735.811	808.565	833.466	852.075	812.786	797.546	930.877	824.325	-0.0861747	0.0791525	-1.08872	0.276279	0.55252
67893	ENSMUSG00000010307	Tmem86a	71.2887	86.2202	74.3752	49.5982	71.1888	75.5839	86.9465	76.7895	73.9989	-0.13872	0.223074	-0.621859	0.534035	0.765705
269120	ENSMUSG00000010311	Optc	0	0	0	0	0	0	0	0	0	NA	NA	NA	NA	NA
83560	ENSMUSG00000010342	Tex14	42.0421	41.1505	17	23.7209	13.1425	17.6017	28.9822	14.1042	24.718	0.760601	0.418246	1.81855	0.0689804	0.246003
70110	ENSMUSG00000010358	Ifi35	1161.64	1356.01	1462	1132.13	1192.69	1385.36	1357.87	1481.72	1316.18	-0.0851908	0.0884741	-0.962889	0.335603	0.613855
66599	ENSMUSG00000010362	Rdm1	374.723	320.386	274.126	212.41	344.992	339.61	352.08	388.649	325.872	-0.268707	0.142983	-1.8793	0.0602037	0.225964
18002	ENSMUSG00000010376	Nedd8	224.834	314.508	347.438	245.835	246.423	248.495	186.774	187.272	250.197	0.383849	0.15749	2.43729	0.0147978	0.0885752
53334	ENSMUSG00000010392	Gosr1	3551.64	3273.43	3345.82	3655.17	3469.63	3545.2	3576.61	3292.55	3463.76	-0.0055371	0.0536549	-0.103198	0.917806	0.966649
68836	ENSMUSG00000010406	Mrpl52	605.04	600.602	776.69	622.134	537.749	628.485	630.094	656.629	632.178	0.0840483	0.100374	0.837348	0.402397	0.673448
78634	ENSMUSG00000010435	Spaca7	0	0	0	0	0	0	0	0.783566	0.0979458	-0.695071	3.53381	-0.196691	0.844069	NA
226976	ENSMUSG00000010453	Kansl3	2414.68	2615.02	2238.69	2413.06	2169.62	2450.78	2360.44	2600.66	2407.87	0.014203	0.0665585	0.213392	0.831022	0.926951
14051	ENSMUSG00000010461	Eya4	0	0	0	0	0	0	0	0	0	NA	NA	NA	NA	NA
13593	ENSMUSG00000010476	Ebf3	0	0	0	0	0	0	0	0	0	NA	NA	NA	NA	NA
100271841	ENSMUSG00000010492	Uckl1os	436.872	453.636	388.876	422.663	401.943	400.698	417.558	409.022	416.408	0.0639346	0.0946123	0.675754	0.499197	0.744019
17932	ENSMUSG00000010505	Myt1	0	3.9191	0	0	0	0	0	0	0.489887	2.43455	3.25396	0.748182	0.45435	NA
14084	ENSMUSG00000010517	Faf1	1607.65	1641.12	1673.44	1576.36	1701.96	1753.96	1686.33	1510.72	1643.94	-0.0324207	0.0628655	-0.515715	0.606054	0.809446
212539	ENSMUSG00000010529	Gm266	0	0	0	0	0	0	0	0	0	NA	NA	NA	NA	NA
76927	ENSMUSG00000010538	Tsacc	91.3958	100.917	96.6878	92.7271	100.76	107.681	95.5338	102.647	98.5436	-0.0919233	0.177675	-0.517369	0.604899	0.809071
67493	ENSMUSG00000010554	Mettl16	825.304	899.433	850.002	954.226	1003.21	959.812	996.127	1054.68	942.85	-0.187437	0.0729803	-2.56832	0.0102192	0.0687203
13164	ENSMUSG00000010592	Dazl	3.65583	1.95955	4.25001	0	4.38085	4.14158	0	4.7014	2.88615	-0.426364	1.15112	-0.370389	0.711092	NA
75761	ENSMUSG00000010601	Apol7a	1.82792	4.89887	2.12501	4.31289	2.19042	3.10619	9.66072	3.91783	4.00498	-0.518549	0.911945	-0.568618	0.569615	NA
66268	ENSMUSG00000010607	Pigyl	168.168	191.056	163.625	117.526	125.949	118.035	121.296	141.826	143.435	0.335644	0.17268	1.94373	0.051928	0.206095
67039	ENSMUSG00000010608	Rbm25	4383.34	4368.81	4242.57	4823.97	4702.84	4443.92	4977.42	4831.47	4596.79	-0.0894755	0.0549483	-1.62836	0.103449	0.313838
19165	ENSMUSG00000010609	Psen2	868.26	859.262	923.315	830.231	1113.83	1193.81	1089.51	1093.86	996.51	-0.367201	0.0692479	-5.3027	1.14e-07	4.87e-06
235674	ENSMUSG00000010651	Acaa1b	0.913958	1.95955	1.0625	4.31289	5.47606	1.0354	2.14683	1.56713	2.30929	-0.30512	1.18066	-0.258433	0.796073	NA
18799	ENSMUSG00000010660	Plcd1	1.82792	0	0	0	4.38085	4.14158	0	5.48497	1.97941	-2.8422	1.65146	-1.72102	0.0852474	NA
76267	ENSMUSG00000010663	Fads1	479.828	443.838	459.001	473.339	432.609	403.804	420.778	582.973	462.021	0.00782424	0.11563	0.0676663	0.946051	0.979335
56873	ENSMUSG00000010721	Lmbr1	90.4819	159.703	158.313	161.733	202.614	206.044	231.857	174.735	173.185	-0.516931	0.179566	-2.87878	0.00399219	0.03482
79202	ENSMUSG00000010751	Tnfrsf22	605.04	596.683	499.376	572.536	716.269	623.308	715.967	671.516	625.087	-0.260624	0.0892631	-2.91972	0.00350343	0.0312451
27267	ENSMUSG00000010755	Cars	767.725	745.608	949.878	776.32	802.791	999.157	767.49	923.825	841.599	-0.1105	0.0989629	-1.11658	0.264175	0.539507
22113	ENSMUSG00000010760	Phlda2	0	0	0	0	0	0	0	0	0	NA	NA	NA	NA	NA
74068	ENSMUSG00000010796	Asz1	0	0	0	0	0	0	0	0	0	NA	NA	NA	NA	NA
22413	ENSMUSG00000010797	Wnt2	0	0	0	0	0	0	0	0	0	NA	NA	NA	NA	NA
14394	ENSMUSG00000010803	Gabra1	0	0	0	0	0	0	0	0	0	NA	NA	NA	NA	NA
170935	ENSMUSG00000010825	Grid2ip	0	0	0	0	0	0	0	0	0	NA	NA	NA	NA	NA
105785	ENSMUSG00000010830	Kdelr3	85.9121	98.9572	85.0002	95.9618	78.8553	84.9025	79.4326	83.8416	86.6079	0.160154	0.190187	0.842086	0.39974	0.670566
75437	ENSMUSG00000010841	Cfap97d1	0	0	0	0	0	0	0	0	0	NA	NA	NA	NA	NA
56369	ENSMUSG00000010911	Apip	110.589	125.411	116.875	118.604	131.425	118.035	105.194	155.93	122.758	-0.121514	0.174725	-0.695458	0.486768	0.736764
27402	ENSMUSG00000010914	Pdhx	443.27	431.101	436.689	433.445	512.559	440.043	393.943	400.402	436.432	0.000417634	0.102747	0.00406469	0.996757	0.998502
234729	ENSMUSG00000010936	Vac14	1837.06	1897.82	1896.57	1811.41	1900.19	2150.52	2083.5	1917.39	1936.81	-0.112865	0.059605	-1.89354	0.0582858	0.221432
68279	ENSMUSG00000011008	Mcoln2	1038.26	1118.9	980.69	1040.48	1214.59	1280.78	1267.7	1104.05	1130.68	-0.218283	0.0724667	-3.01218	0.00259377	0.0251033
20537	ENSMUSG00000011034	Slc5a1	0	0	0	0	0	0	0	0	0	NA	NA	NA	NA	NA
67605	ENSMUSG00000011096	Akt1s1	868.26	1044.44	1057.19	893.846	882.741	833.494	847.996	742.037	896.251	0.226288	0.0869003	2.604	0.00921426	0.0639801
21376	ENSMUSG00000011114	Tbrg1	2327.85	2244.66	2422.51	2031.37	2532.13	2566.75	2519.3	2432.97	2384.69	-0.154518	0.0604614	-2.55565	0.0105991	0.070307
208098	ENSMUSG00000011118	Panx3	2.74187	9.79775	19.1251	11.8604	18.6186	8.28317	10.7341	9.4028	11.3205	-0.116161	0.599344	-0.193814	0.846321	0.93312
11565	ENSMUSG00000011148	Adssl1	12.7954	20.5753	13.8125	15.0951	15.333	16.5663	11.8075	19.5892	15.6968	-0.0321531	0.448048	-0.0717627	0.942791	0.977919
75556	ENSMUSG00000011154	Cfap161	0	0	0	0	0	0	2.14683	0	0.268353	-1.51498	3.52315	-0.430007	0.667191	NA
72308	ENSMUSG00000011158	Brf1	2142.32	2192.74	2004.94	1877.18	1842.15	2030.41	1957.91	1907.98	1994.45	0.0872678	0.0631308	1.38233	0.166869	0.416405
22355	ENSMUSG00000011171	Vipr2	0.913958	0	0	2.15644	3.28564	8.28317	0	4.7014	2.41758	-2.42602	1.44108	-1.68348	0.0922823	NA
18263	ENSMUSG00000011179	Odc1	1446.8	1262.93	1553.38	1270.15	1298.92	1278.71	1127.08	1081.32	1289.91	0.210546	0.0841527	2.50195	0.012351	0.0781092
66628	ENSMUSG00000011254	Thg1l	256.822	281.195	277.313	229.661	228.899	210.185	247.958	232.719	245.594	0.18463	0.123514	1.49481	0.134964	0.368898
11492	ENSMUSG00000011256	Adam19	2773.86	2541.54	2531.94	2671.83	3179.4	3459.26	3170.86	3214.19	2942.86	-0.307833	0.0541072	-5.68932	1.28e-08	6.53e-07
230721	ENSMUSG00000011257	Pabpc4	2448.49	2426.9	2501.13	2353.76	2171.81	2236.46	2385.12	2082.72	2325.8	0.133526	0.0567938	2.35107	0.0187194	0.104018
74463	ENSMUSG00000011263	Exoc3l2	2.74187	0	2.12501	0	0	0	0	0	0.60836	2.74823	2.70372	1.01646	0.309409	NA
63872	ENSMUSG00000011267	Zfp296	148.975	118.553	157.25	111.057	214.662	239.176	201.802	199.809	173.911	-0.672587	0.15452	-4.35274	1.34e-05	0.000339084
66968	ENSMUSG00000011305	Plin5	37.4723	44.0899	47.8126	48.52	28.4755	33.1327	41.8631	35.2605	39.5783	0.355033	0.285198	1.24486	0.213182	0.479334
70616	ENSMUSG00000011306	Sugp1	1513.51	1727.34	1786.07	1713.29	1477.44	1390.54	1498.48	1350.87	1557.19	0.237813	0.0679137	3.50169	0.000462317	0.00647642
71241	ENSMUSG00000011349	Dmrtc2	1.82792	0	0	0	2.19042	0	1.07341	0	0.636469	-0.7157	2.54478	-0.281242	0.778525	NA
71755	ENSMUSG00000011382	Dhdh	56.6654	41.1505	63.7502	80.8667	87.617	51.7698	94.4604	63.4689	67.4686	-0.293639	0.264535	-1.11002	0.26699	0.542621
233056	ENSMUSG00000011427	Zfp790	918.528	916.089	937.128	979.026	855.361	943.246	899.52	859.572	913.559	0.076382	0.0699312	1.09224	0.274726	0.550315
76703	ENSMUSG00000011463	Cpb1	5.48375	4.89887	8.50002	14.0169	0	12.4248	25.7619	16.4549	10.9426	-0.744181	0.721311	-1.03171	0.30221	0.580383
103775	ENSMUSG00000011486	Slc25a41	1.82792	0.979775	7.43752	9.704	3.28564	6.21238	1.07341	3.13427	4.20686	0.525594	0.956449	0.549527	0.582644	NA
240121	ENSMUSG00000011589	Fsd1	0.913958	1.95955	0	1.07822	0	0	0	3.13427	0.885749	0.252842	2.0827	0.121401	0.903373	NA
641361	ENSMUSG00000011632	Pinlyp	0	0.979775	0	2.15644	0	0	0	0	0.392027	2.10115	3.20244	0.656109	0.511754	NA
70300	ENSMUSG00000011658	Fuz	867.346	942.543	872.315	793.571	814.838	748.591	832.969	758.492	828.833	0.141394	0.0783255	1.80521	0.0710419	0.250054
80297	ENSMUSG00000011751	Sptbn4	21.021	13.7168	7.43752	4.31289	2.19042	3.10619	6.44048	3.13427	7.66996	1.66208	0.73597	2.25835	0.0239241	0.12296
18648	ENSMUSG00000011752	Pgam1	946.861	909.231	1025.32	948.835	857.551	885.263	766.417	850.953	898.803	0.188062	0.0747448	2.51605	0.0118678	0.0759052
14020	ENSMUSG00000011831	Evi5	167.254	168.521	141.313	207.019	148.949	176.017	95.5338	145.743	156.294	0.271017	0.184746	1.46697	0.142385	0.380354
213027	ENSMUSG00000011832	Evi5l	137.094	187.137	155.125	156.342	228.899	194.654	213.609	187.272	182.517	-0.372889	0.146801	-2.54011	0.0110818	0.0725892
102209	ENSMUSG00000011837	Snapc2	357.358	318.427	449.439	370.908	355.944	320.973	403.603	367.493	368.018	0.045803	0.120033	0.381588	0.702767	0.862073
216963	ENSMUSG00000011877	Git1	1449.54	1507.87	1420.57	1560.19	1331.78	1473.37	1509.22	1479.37	1466.49	0.0347855	0.0639162	0.544236	0.586279	0.799652
56356	ENSMUSG00000011884	Gltp	3021.55	2982.43	3305.45	3053.52	2881.5	2949.84	3148.32	2999.49	3042.76	0.0452101	0.0536344	0.842931	0.399267	0.670079
12175	ENSMUSG00000011958	Bnip2	1637.81	1626.43	1802	1797.4	1631.87	1769.49	1662.72	1638.44	1695.77	0.0338231	0.0617458	0.547779	0.583843	0.798568
12455	ENSMUSG00000011960	Ccnt1	1463.25	1467.7	1452.44	1603.32	1579.3	1646.28	1550.01	1654.89	1552.15	-0.104219	0.0604163	-1.72501	0.0845263	0.277146
224024	ENSMUSG00000012017	Scarf2	3.65583	15.6764	6.37502	2.15644	5.47606	4.14158	1.07341	6.26853	5.60291	0.703781	0.842532	0.835317	0.403539	0.673826
67741	ENSMUSG00000012042	4930579F01Rik	0	0	0	0	0	0	0	0.783566	0.0979458	-0.695071	3.53381	-0.196691	0.844069	NA
52592	ENSMUSG00000012076	Brms1l	546.547	498.705	472.814	493.826	505.988	500.096	483.036	561.817	507.854	-0.0290622	0.0918027	-0.316572	0.751568	0.889199
94112	ENSMUSG00000012114	Med15	2831.44	2857.02	2679.63	2626.55	2577.03	2953.98	2844.55	2681.36	2756.45	-0.00761435	0.0580427	-0.131185	0.895629	0.95535
67422	ENSMUSG00000012117	Dhdds	1196.37	1133.6	1231.44	1183.89	1097.4	1264.22	1319.22	1173	1199.89	-0.0323914	0.0714379	-0.45342	0.650246	0.83426
230806	ENSMUSG00000012123	Crybg2	482.57	533.977	489.814	571.458	475.322	473.176	457.274	423.126	488.34	0.185288	0.0939869	1.97143	0.0486753	0.196707
67586	ENSMUSG00000012126	Ubxn11	709.231	780.88	840.44	745.051	744.744	560.149	621.506	619.018	702.628	0.273474	0.0943929	2.89719	0.0037652	0.0330963
68393	ENSMUSG00000012187	Mogat1	1.82792	1.95955	3.18751	1.07822	1.09521	2.07079	0	0	1.4024	1.39033	1.57779	0.881189	0.378216	NA
75671	ENSMUSG00000012211	Tex22	56.6654	69.564	78.6252	48.52	41.6181	38.3096	36.496	35.2605	50.6324	0.742868	0.263318	2.82118	0.00478474	0.0397004
20890	ENSMUSG00000012282	Wnt8a	0	1.95955	4.25001	0	1.09521	0	0	0	0.913097	2.36645	2.22565	1.06326	0.287663	NA
74094	ENSMUSG00000012296	Tjap1	722.941	833.788	750.127	604.883	610.033	713.388	720.26	792.186	718.451	0.0368617	0.102803	0.358565	0.71992	0.872055
13661	ENSMUSG00000012350	Ehf	0	0	0	0	0	2.07079	0	0	0.258849	-1.49647	3.52398	-0.424653	0.67109	NA
71950	ENSMUSG00000012396	Nanog	0	0	0	0	0	0	0	0	0	NA	NA	NA	NA	NA
66480	ENSMUSG00000012405	Rpl15	9116.73	9800.69	12538.6	8922.29	9550.25	9822.8	9969.86	9857.27	9947.31	0.0426186	0.079879	0.53354	0.59366	0.803445
66074	ENSMUSG00000012422	Tmem167	2919.18	2495.49	2518.13	3022.26	2888.07	2774.86	2943.3	2778.53	2792.48	-0.0552356	0.0666912	-0.82823	0.40754	0.677074
117167	ENSMUSG00000012428	Steap4	0	1.95955	0	0	0	0	0	0	0.244944	1.47271	3.52924	0.417289	0.676467	NA
66308	ENSMUSG00000012429	Mplkip	1589.37	1351.11	1463.07	1731.62	1729.34	1676.31	1680.97	1526.39	1593.52	-0.107569	0.0765263	-1.40565	0.159828	0.405583
16551	ENSMUSG00000012443	Kif11	83.1702	81.3213	91.3752	97.04	36.142	67.3007	22.5417	14.1042	61.6244	1.3451	0.338123	3.97815	6.95e-05	0.00139223
68240	ENSMUSG00000012483	Rpa3	245.855	220.449	325.126	229.661	239.851	209.15	261.913	227.234	244.905	0.122192	0.142577	0.857023	0.391432	0.663019
74568	ENSMUSG00000012519	Mlkl	13.7094	28.4135	12.75	23.7209	20.809	12.4248	30.0556	18.8056	20.0861	-0.0602052	0.438236	-0.137381	0.89073	0.953369
18935	ENSMUSG00000012520	Phox2b	0	0	0	0	0	0	0	0	0	NA	NA	NA	NA	NA
320938	ENSMUSG00000012535	Tnpo3	3269.23	3007.91	2916.57	2990.99	3379.82	3280.13	3129	3235.35	3151.12	-0.0955983	0.0532681	-1.79466	0.0727071	0.253478
320244	ENSMUSG00000012609	Ttll5	744.876	735.811	659.814	674.967	820.314	867.662	869.465	801.588	771.812	-0.252604	0.0769981	-3.28065	0.00103566	0.012278
69930	ENSMUSG00000012640	Zfp715	1288.68	1095.39	1122	1259.36	1312.06	1292.17	1329.96	1297.59	1249.65	-0.134218	0.069461	-1.93228	0.053325	0.209314
57264	ENSMUSG00000012705	Retn	1.82792	0.979775	0	0	0	0	0	0	0.350961	1.96313	3.33412	0.588801	0.555995	NA
100503991	ENSMUSG00000012777	Acp4	171.824	103.856	148.75	148.795	129.235	100.433	111.635	116.751	128.91	0.32424	0.182768	1.77405	0.0760546	0.260685
22295	ENSMUSG00000012819	Cdh23	663.534	817.132	527.001	618.899	648.366	633.662	619.359	605.697	641.706	0.0687577	0.109504	0.627899	0.53007	0.76351
20103	ENSMUSG00000012848	Rps5	5159.29	5367.21	8001.71	5584.11	5731.25	6165.78	5979.99	5661.27	5956.32	0.0347061	0.15163	0.228888	0.818956	0.922509
244550	ENSMUSG00000012889	Podnl1	799.713	925.887	726.752	717.018	1243.07	930.821	1137.82	1053.11	941.773	-0.460243	0.098444	-4.67518	2.94e-06	9.16e-05
330814	ENSMUSG00000013033	Adgrl1	2330.59	2618.94	2228.07	2571.56	1868.43	1795.38	1854.86	2201.82	2183.71	0.335176	0.0742521	4.51403	6.36e-06	0.000178547
75723	ENSMUSG00000013076	Amotl1	0	0	0	0	0	1.0354	0	1.56713	0.325316	-1.83588	3.43009	-0.535226	0.592494	NA
69147	ENSMUSG00000013083	2200002J24Rik	0	0	0	0	0	0	0	0	0	NA	NA	NA	NA	NA
104156	ENSMUSG00000013089	Etv5	110.589	78.382	100.938	88.4142	106.236	102.504	89.0933	82.2745	94.8038	-0.00135539	0.195588	-0.00692979	0.994471	0.997671
78052	ENSMUSG00000013091	Tmem190	19.1931	39.191	24.4376	39.8942	35.0468	46.5928	23.6151	45.4469	34.1772	-0.306099	0.349255	-0.876435	0.380794	0.653751
70575	ENSMUSG00000013150	Gfod2	176.394	273.357	266.688	162.812	242.042	232.964	235.077	235.07	228.051	-0.104472	0.162256	-0.643874	0.519657	0.758118
102124	ENSMUSG00000013155	Enkd1	35.6444	27.4337	27.6251	50.6764	26.2851	39.345	26.8353	30.5591	33.0505	0.197061	0.331519	0.594416	0.552234	0.779114
71046	ENSMUSG00000013158	4933405L10Rik	9.13958	5.87865	3.18751	9.704	6.57127	13.4601	12.881	5.48497	8.28838	-0.446204	0.648224	-0.688348	0.491234	0.739039
11972	ENSMUSG00000013160	Atp6v0d1	1179.01	1191.41	1273.94	1129.98	991.167	1095.45	1002.57	1116.58	1122.51	0.181345	0.0703788	2.5767	0.00997481	0.0675732
19280	ENSMUSG00000013236	Ptprs	780.52	828.889	721.439	886.298	501.607	480.424	466.935	434.879	637.624	0.774117	0.0895329	8.64617	5.33e-18	9.29e-16
98396	ENSMUSG00000013275	Slc41a1	1180.83	1308.98	1285.63	1209.77	1157.64	1197.95	1188.27	1220.8	1218.73	0.0644068	0.0639352	1.00738	0.313754	0.591767
74562	ENSMUSG00000013338	Fer1l4	3.65583	7.8382	4.25001	6.46933	4.38085	2.07079	7.51389	3.91783	5.01209	0.317915	0.795537	0.399623	0.689434	0.855194
74054	ENSMUSG00000013353	4931406B18Rik	7.31166	7.8382	4.25001	9.704	5.47606	7.24777	3.22024	4.7014	6.21867	0.497506	0.707708	0.702982	0.482067	0.733436
210094	ENSMUSG00000013367	Iglon5	3.65583	1.95955	2.12501	8.62578	0	1.0354	4.29365	0.783566	2.80985	1.43699	1.18015	1.21763	0.223363	NA
140486	ENSMUSG00000013415	Igf2bp1	0	0	0	0	0	0	0	0	0	NA	NA	NA	NA	NA
14422	ENSMUSG00000013418	B4galnt2	129.782	145.986	138.125	168.203	150.044	120.106	119.149	138.691	138.761	0.137957	0.162541	0.84875	0.396021	0.667725
270210	ENSMUSG00000013419	Zfp651	0	1.95955	0	6.46933	0	0	1.07341	3.13427	1.57957	0.930035	1.73626	0.535655	0.592197	NA
58202	ENSMUSG00000013465	Nelfb	2251.08	2233.89	2415.07	2203.89	2384.28	2450.78	2312.13	2287.23	2317.29	-0.051176	0.0542584	-0.943191	0.345583	0.624008
170720	ENSMUSG00000013483	Card14	106.019	111.694	107.313	117.526	129.235	131.495	150.278	94.8115	118.547	-0.186558	0.181322	-1.02888	0.303537	0.581392
72392	ENSMUSG00000013495	Tmem175	934.979	866.121	877.627	853.952	847.694	914.255	1033.7	789.051	889.672	-0.0187424	0.085987	-0.217968	0.827454	0.925504
76960	ENSMUSG00000013523	Bcas1	10.9675	4.89887	4.25001	6.46933	5.47606	4.14158	0	3.13427	4.9172	1.06759	0.867175	1.23111	0.218281	0.48526
27883	ENSMUSG00000013539	Tango2	461.549	444.818	470.689	383.847	404.133	471.105	470.155	466.222	446.565	-0.0411488	0.100381	-0.409926	0.68186	0.851917
19378	ENSMUSG00000013584	Aldh1a2	0	0	0	0	0	0	0	0	0	NA	NA	NA	NA	NA
226646	ENSMUSG00000013593	Ndufs2	2570.96	2422.98	2816.7	2070.19	2138.95	2292.37	2186.54	2215.14	2339.23	0.161823	0.0766541	2.11109	0.034765	0.15835
66696	ENSMUSG00000013611	Snx31	0	0	0	4.31289	0	0	0	0	0.539111	2.5579	3.14489	0.81335	0.416017	NA
381629	ENSMUSG00000013622	Atraid	418.593	464.413	474.939	379.534	424.942	412.088	469.082	453.685	437.159	-0.0188718	0.10149	-0.185948	0.852486	0.936106
69719	ENSMUSG00000013629	Cad	4854.03	4844.01	4737.7	5091.36	4315.14	3989.38	4019.93	3868.47	4465	0.270604	0.0498442	5.42899	5.67e-08	2.56e-06
70163	ENSMUSG00000013643	Lypd8	0	0	0	0	0	0	0	0	0	NA	NA	NA	NA	NA
79566	ENSMUSG00000013646	Sh3bp5l	796.057	898.453	727.814	801.119	803.886	738.237	767.49	685.621	777.335	0.108312	0.0850237	1.27391	0.202696	0.46466
69864	ENSMUSG00000013653	1810065E05Rik	0	0	0	0	0	0	2.14683	0	0.268353	-1.51498	3.52315	-0.430007	0.667191	NA
67979	ENSMUSG00000013662	Atad1	2825.96	2430.82	2682.82	2790.44	2801.55	2807.99	2797.31	2863.94	2750.1	-0.0711506	0.0568011	-1.25263	0.210341	0.476196
19211	ENSMUSG00000013663	Pten	7903.91	7840.16	7829.58	8777.81	7996.14	7995.33	8502.51	8371.62	8152.13	-0.0229766	0.0498367	-0.461037	0.644772	0.832116
233918	ENSMUSG00000013668	4933402N03Rik	0	0	0	0	0	0	0	0	0	NA	NA	NA	NA	NA
18611	ENSMUSG00000013698	Pea15a	1702.7	1666.6	1842.38	1684.18	1507.01	1523.07	1577.92	1795.93	1662.47	0.104846	0.0689767	1.52001	0.128507	0.358602
53600	ENSMUSG00000013701	Timm23	632.459	616.278	825.565	671.732	620.985	647.122	644.048	583.757	655.243	0.137741	0.0974781	1.41304	0.157643	0.402218
69769	ENSMUSG00000013707	Tnfaip8l2	1914.74	1922.32	2347.07	1842.68	1760.01	1776.74	1677.74	1665.86	1863.4	0.222371	0.0740044	3.00484	0.00265724	0.0255489
70047	ENSMUSG00000013736	Trnt1	1147.02	1107.15	1124.13	1190.36	1159.83	1143.08	1173.24	1312.47	1169.66	-0.0698733	0.0684785	-1.02037	0.307554	0.586032
70274	ENSMUSG00000013766	Ly6g6e	0	0	0	0	0	0	0	0	0	NA	NA	NA	NA	NA
110147	ENSMUSG00000013787	Ehmt2	3177.83	3362.59	3505.2	3123.61	3252.78	3244.93	3061.37	3099.79	3228.51	0.057151	0.0535986	1.06628	0.286297	0.563297
66126	ENSMUSG00000013822	Elof1	511.817	544.755	633.252	559.597	430.418	402.769	431.512	501.483	501.95	0.344775	0.100973	3.41453	0.00063892	0.00835155
216154	ENSMUSG00000013833	Med16	1094.01	1102.25	1088	980.104	923.264	811.75	786.812	795.32	947.688	0.364035	0.0766222	4.75104	2.02e-06	6.46e-05
20442	ENSMUSG00000013846	St3gal1	5582.46	6004.06	5897.95	5757.71	4339.23	4394.22	4281.85	4427.15	5085.58	0.41383	0.0441478	9.37374	7e-21	1.58e-18
216157	ENSMUSG00000013858	Tmem259	2631.29	3081.39	2820.95	2554.31	2671.22	2508.76	2467.78	2601.44	2667.14	0.113473	0.0635405	1.78585	0.0741243	0.256529
77733	ENSMUSG00000013878	Rnf170	769.553	749.528	582.252	674.967	831.266	711.317	836.189	829.013	748.011	-0.207304	0.0951691	-2.17828	0.0293855	0.142328
76686	ENSMUSG00000013921	Clip3	12.7954	19.5955	25.5001	16.1733	17.5234	9.31856	10.7341	13.3206	15.6201	0.537645	0.464351	1.15784	0.246928	0.520086
17906	ENSMUSG00000013936	Myl2	0	0	0	0	0	0	0	0	0	NA	NA	NA	NA	NA
21945	ENSMUSG00000013973	Dedd	856.379	756.386	808.565	823.762	768.839	793.113	735.288	776.514	789.856	0.0780902	0.0742942	1.0511	0.293215	0.571264
69189	ENSMUSG00000013974	Mcemp1	1.82792	3.9191	0	2.15644	2.19042	0	0	1.56713	1.45763	1.05906	1.6094	0.65805	0.510506	NA
27045	ENSMUSG00000013997	Nit1	349.132	375.254	470.689	409.724	456.703	377.919	426.145	512.452	422.252	-0.148049	0.118851	-1.24568	0.212884	0.4788
18507	ENSMUSG00000014030	Pax5	18.2792	15.6764	5.31251	3.23467	0	7.24777	2.14683	17.2385	8.64197	0.645307	0.835907	0.771984	0.440124	0.703739
114604	ENSMUSG00000014039	Prdm15	1161.64	1155.15	1086.94	1121.35	1122.59	1134.79	1091.66	1259.97	1141.76	-0.0280251	0.0686579	-0.408185	0.683138	0.852134
70238	ENSMUSG00000014074	Rnf168	1085.78	1057.18	1027.44	1101.94	1106.16	1077.85	1057.31	1114.23	1078.49	-0.0282586	0.0639938	-0.441583	0.658791	0.838869
66061	ENSMUSG00000014075	Tctex1d2	5.48375	10.7775	4.25001	4.31289	16.4282	12.4248	3.22024	15.6713	9.07108	-0.944513	0.657935	-1.43557	0.151124	0.39258
56398	ENSMUSG00000014077	Chp1	1468.73	1271.75	1390.82	1511.67	1544.25	1576.91	1522.1	1443.33	1466.19	-0.108589	0.0677261	-1.60336	0.108856	0.323215
84543	ENSMUSG00000014104	Sval2	0	0	0	0	0	0	0	0	0	NA	NA	NA	NA	NA
63873	ENSMUSG00000014158	Trpv4	14.6233	14.6966	8.50002	12.9387	13.1425	19.6725	9.66072	4.7014	12.242	0.12602	0.548935	0.229571	0.818425	0.922445
100503085	ENSMUSG00000014164	Klhl3	255.908	299.811	285.813	250.148	251.899	236.07	269.427	280.517	266.199	0.0707115	0.120253	0.588022	0.556517	0.780939
67510	ENSMUSG00000014177	Tvp23b	527.354	436.979	500.439	487.356	564.034	440.043	538.853	543.012	504.759	-0.0957296	0.101347	-0.944572	0.344878	0.623345
56354	ENSMUSG00000014195	Dnajc7	2973.11	3118.62	3033.45	2969.42	2940.64	3084.44	3196.62	3246.32	3070.33	-0.0444573	0.0510581	-0.87072	0.383907	0.65637
278304	ENSMUSG00000014198	Zfp385c	80.4283	84.2606	88.1877	66.8498	64.6175	62.1238	65.4782	67.3867	72.4166	0.300086	0.210246	1.42731	0.153491	0.395691
12301	ENSMUSG00000014226	Cacybp	1309.7	1134.58	1233.57	1231.33	1214.59	1270.43	1279.51	1508.37	1272.76	-0.104945	0.0779031	-1.34713	0.17794	0.431823
76779	ENSMUSG00000014232	Cluap1	832.616	835.748	691.689	824.84	834.552	932.892	771.784	824.312	818.554	-0.0779848	0.0862222	-0.904463	0.36575	0.642529
69747	ENSMUSG00000014243	Zswim7	63.0631	70.5438	52.0626	44.2071	74.4744	61.0884	57.9643	63.4689	60.8591	-0.155909	0.240211	-0.649052	0.516305	0.755792
327942	ENSMUSG00000014245	Pigl	404.883	405.627	357.001	398.942	306.659	310.619	370.328	303.24	357.162	0.281661	0.107567	2.61846	0.00883275	0.0619264
17991	ENSMUSG00000014294	Ndufa2	510.903	563.37	716.127	478.731	557.463	430.725	534.56	494.43	535.789	0.16989	0.121027	1.40374	0.160398	0.406417
66449	ENSMUSG00000014301	Pam16	236.715	301.771	343.188	225.348	255.184	268.168	326.318	296.188	281.61	-0.0511296	0.143384	-0.356593	0.721396	0.872322
83396	ENSMUSG00000014303	Glis2	130.696	170.481	128.563	209.175	128.14	145.991	130.956	119.886	145.486	0.283264	0.179633	1.57691	0.114817	0.333505
12864	ENSMUSG00000014313	Cox6c	434.13	571.209	600.314	483.043	453.418	548.76	471.228	451.334	501.68	0.117739	0.112566	1.04596	0.29558	0.574047
83675	ENSMUSG00000014329	Bicc1	0	0	0	0	0	0	0	0	0	NA	NA	NA	NA	NA
268470	ENSMUSG00000014349	Ube2z	2594.73	2406.33	2537.26	2523.04	2443.42	2580.21	2545.06	2746.4	2547.05	-0.03686	0.0549389	-0.670928	0.502266	0.746118
14607	ENSMUSG00000014351	Gip	3.65583	0	3.18751	0	0	0	3.22024	1.56713	1.45384	0.515612	1.73216	0.297671	0.765955	NA
72477	ENSMUSG00000014353	Tmem87b	1401.1	1297.22	1246.32	1278.77	1474.16	1290.1	1318.15	1344.6	1331.3	-0.0541096	0.0674687	-0.801996	0.422555	0.690149
17222	ENSMUSG00000014355	Anapc1	7089.57	6673.24	6409.02	7054.81	6926.12	6681.41	7148.93	6715.16	6837.28	-0.0126488	0.0483717	-0.261492	0.793713	0.91112
17289	ENSMUSG00000014361	Mertk	7.31166	7.8382	7.43752	0	10.9521	20.7079	8.58731	12.5371	9.42147	-1.21338	0.670493	-1.80968	0.0703457	0.248354
22088	ENSMUSG00000014402	Tsg101	1039.17	1037.58	1047.63	1001.67	947.359	1104.77	918.842	1067.22	1020.53	0.0297516	0.075077	0.39628	0.691898	0.855849
246694	ENSMUSG00000014418	Hps5	1635.07	1554.9	1382.32	1396.3	1626.39	1546.88	1703.51	1731.68	1572.13	-0.146539	0.070136	-2.08935	0.0366764	0.163449
26407	ENSMUSG00000014426	Map3k4	2068.29	2372.03	2038.94	1986.08	2363.47	2334.82	2327.16	2367.15	2232.24	-0.149695	0.0619488	-2.41643	0.0156735	0.0920865
234839	ENSMUSG00000014444	Piezo1	3681.42	3680.03	3601.88	3827.69	3863.91	3962.46	3733.33	3837.91	3773.58	-0.0580661	0.046164	-1.25782	0.208457	0.473716
12143	ENSMUSG00000014453	Blk	11.8815	10.7775	9.56253	10.7822	4.38085	24.8495	10.7341	32.1262	14.3868	-0.761649	0.565589	-1.34665	0.178094	0.431983
68718	ENSMUSG00000014470	Rnf166	2396.4	2689.48	2543.63	2397.97	2340.47	2414.54	2487.1	2545.02	2476.83	0.0344302	0.0572096	0.601825	0.547291	0.775197
105522	ENSMUSG00000014496	Ankrd28	2001.57	1777.31	1595.88	2009.81	1704.15	1521	1816.22	1574.19	1750.01	0.159534	0.0802739	1.98737	0.0468809	0.19253
237615	ENSMUSG00000014498	Ankrd52	3097.4	3218.56	2860.26	3246.53	2743.51	3058.56	2813.42	2950.91	2998.64	0.102755	0.057884	1.77519	0.0758669	0.260464
53871	ENSMUSG00000014503	Pkd2l2	325.369	403.667	411.189	364.439	321.992	406.911	434.732	423.126	386.428	-0.0793104	0.118022	-0.672	0.501584	0.745407
66384	ENSMUSG00000014504	Srp19	408.539	386.031	595.002	440.993	442.466	506.309	476.595	455.252	463.898	-0.040184	0.122733	-0.327411	0.743357	0.884771
75010	ENSMUSG00000014529	Tmbim7	10.0535	11.7573	18.0625	10.7822	19.7138	10.354	11.8075	11.7535	13.0356	-0.0800606	0.500192	-0.16006	0.872834	0.94556
51811	ENSMUSG00000014542	Clec4f	3.65583	0.979775	4.25001	0	4.38085	2.07079	0	0	1.91716	0.500787	1.49481	0.335018	0.737611	NA
170733	ENSMUSG00000014543	Klra17	0	0	0	0	0	0	0	0	0	NA	NA	NA	NA	NA
268752	ENSMUSG00000014547	Wdfy2	276.929	328.224	360.188	200.549	297.898	341.681	297.335	293.054	299.482	-0.0762455	0.149563	-0.509787	0.610201	0.812031
78287	ENSMUSG00000014550	Rbsn	1333.46	1320.74	1305.82	1166.64	1247.45	1344.98	1355.72	1364.19	1304.87	-0.0513049	0.0667687	-0.768397	0.442251	0.705455
64658	ENSMUSG00000014551	Mrps25	739.392	684.862	565.252	596.257	597.986	574.645	679.471	656.629	636.812	0.0445541	0.0987144	0.451343	0.651742	0.835007
27369	ENSMUSG00000014554	Dguok	902.991	969.977	939.253	839.935	1049.21	899.759	959.631	930.093	936.356	-0.070631	0.076394	-0.924563	0.355193	0.633429
100072	ENSMUSG00000014592	Camta1	476.172	387.011	372.938	390.316	456.703	506.309	432.586	452.901	434.367	-0.182638	0.104897	-1.74111	0.0816642	0.272034
12977	ENSMUSG00000014599	Csf1	36.5583	22.5348	28.6876	18.3298	21.9042	24.8495	38.6429	26.6413	27.2685	-0.0717879	0.364223	-0.197099	0.84375	0.932226
229707	ENSMUSG00000014601	Strip1	1776.73	1647	1731.88	1655.07	1752.34	1739.47	1708.87	1704.26	1714.45	-0.0192594	0.0557689	-0.345343	0.729837	0.877245
16560	ENSMUSG00000014602	Kif1a	1.82792	0	0	0	0	2.07079	0	0	0.487338	-0.100426	3.03722	-0.0330652	0.973623	NA
11694	ENSMUSG00000014603	Alx3	0	0	0	0	0	0	0	0	0	NA	NA	NA	NA	NA
67863	ENSMUSG00000014606	Slc25a11	2129.52	2090.84	2378.94	2090.67	2016.29	2015.92	2007.28	1901.72	2078.9	0.130374	0.0596422	2.18593	0.0288204	0.140441
11448	ENSMUSG00000014609	Chrne	24.6769	35.2719	51.0001	21.5644	26.2851	22.7787	21.4683	13.3206	27.0458	0.670736	0.388604	1.72602	0.0843445	0.276821
66531	ENSMUSG00000014633	Cmc2	106.019	96.0179	145.563	127.23	136.902	182.23	120.222	145.743	132.491	-0.304937	0.185347	-1.64522	0.0999236	0.30793
231600	ENSMUSG00000014668	Chfr	1701.79	1589.19	1683	1690.65	1485.11	1535.49	1609.05	1555.38	1606.21	0.107523	0.057795	1.86042	0.0628257	0.231535
330483	ENSMUSG00000014686	Ceacam16	21.935	11.7573	17	16.1733	7.66649	11.3894	15.0278	14.8878	14.4796	0.442669	0.476683	0.928644	0.353073	0.632081
15399	ENSMUSG00000014704	Hoxa2	5.48375	0.979775	4.25001	0	2.19042	2.07079	4.29365	3.13427	2.80033	-0.114236	1.11577	-0.102383	0.918453	NA
13522	ENSMUSG00000014725	Adam28	0	0	0	0	0	0	0	0	0	NA	NA	NA	NA	NA
75305	ENSMUSG00000014747	Ankrd53	61.2352	56.8269	62.6877	67.928	38.3324	61.0884	70.8453	46.2304	58.1468	0.202464	0.252669	0.801303	0.422956	0.69023
21766	ENSMUSG00000014748	Tex261	1311.53	1190.43	1340.88	1308.96	1298.92	1190.71	1303.12	1125.2	1258.72	0.0684618	0.0710831	0.963124	0.335485	0.613716
67544	ENSMUSG00000014763	Fam120b	2496.93	2598.36	2490.51	2556.46	3064.4	3095.83	3008.78	3017.51	2791.1	-0.264799	0.0472896	-5.59953	2.15e-08	1.05e-06
21374	ENSMUSG00000014767	Tbp	873.744	846.525	904.19	919.723	848.789	969.131	995.054	1007.67	920.603	-0.110153	0.075749	-1.45418	0.145895	0.385587
19170	ENSMUSG00000014769	Psmb1	2470.43	2518.02	3310.76	2408.75	2708.46	2598.84	2501.05	2540.32	2632.08	0.0490656	0.0834857	0.587713	0.556725	0.780939
18567	ENSMUSG00000014771	Pdcd2	631.545	651.55	804.315	627.525	638.509	639.875	692.352	647.226	666.612	0.0519014	0.0923507	0.562003	0.574114	0.791838
13388	ENSMUSG00000014773	Dll1	4.56979	5.87865	4.25001	1.07822	6.57127	2.07079	2.14683	6.26853	4.10426	-0.116173	0.901034	-0.128933	0.897411	NA
78688	ENSMUSG00000014776	Nol3	2.74187	2.93932	4.25001	3.23467	2.19042	0	5.36707	1.56713	2.78631	0.542799	1.09664	0.494965	0.620625	NA
234686	ENSMUSG00000014778	Fhod1	1217.39	1441.25	1191.07	1164.48	1302.21	1385.36	1401.88	1354.79	1307.3	-0.118234	0.0743851	-1.58948	0.111951	0.328871
102075	ENSMUSG00000014782	Plekhg4	3.65583	0	0	5.39111	0	0	4.29365	3.13427	2.05936	0.268228	1.5481	0.173263	0.862445	NA
277973	ENSMUSG00000014786	Slc9a5	51.1817	37.2314	45.6876	42.0507	19.7138	20.7079	31.129	38.3948	35.7621	0.666737	0.320955	2.07736	0.0377688	0.166795
234683	ENSMUSG00000014791	Elmo3	603.212	733.851	697.002	623.212	733.792	690.609	667.663	666.815	677.02	-0.0536295	0.0863285	-0.621226	0.534451	0.76593
20855	ENSMUSG00000014813	Stc1	0	0	0	0	0	0	0	0	0	NA	NA	NA	NA	NA
74356	ENSMUSG00000014837	4931428F04Rik	133.438	140.108	145.563	144.482	158.806	123.212	124.516	147.31	139.679	0.0228955	0.157839	0.145056	0.884667	0.950816
67971	ENSMUSG00000014846	Tppp3	6.39771	3.9191	4.25001	8.62578	2.19042	16.5663	7.51389	0.783566	6.28085	-0.207953	0.842598	-0.2468	0.805063	0.915173
17686	ENSMUSG00000014850	Msh3	1104.06	1180.63	1136.88	1241.03	1084.26	1072.67	1110.98	1194.94	1140.68	0.0611824	0.0685466	0.892567	0.372089	0.646508
279028	ENSMUSG00000014852	Adamts13	9.13958	7.8382	9.56253	2.15644	2.19042	0	4.29365	3.91783	4.88733	1.44994	0.900203	1.61068	0.107249	NA
66320	ENSMUSG00000014856	Tmem208	604.126	558.472	659.814	660.95	665.889	610.884	558.175	651.144	621.182	-0.00345921	0.0904046	-0.0382637	0.969477	0.988111
104394	ENSMUSG00000014859	E2f4	2255.65	2371.05	2381.07	2239.47	2164.14	2450.78	2385.12	2491.74	2342.38	-0.0385277	0.0586793	-0.656581	0.51145	0.752513
20932	ENSMUSG00000014867	Surf4	3524.22	3506.61	3939.76	3752.21	3437.87	3231.47	3399.5	3205.57	3499.65	0.149488	0.0543206	2.75196	0.00592396	0.0465187
20931	ENSMUSG00000014873	Surf2	649.824	702.498	616.252	532.642	547.606	613.99	577.496	576.705	602.127	0.112202	0.0942484	1.1905	0.233851	0.505327
27362	ENSMUSG00000014905	Dnajb9	535.579	583.946	678.939	622.134	664.794	592.246	566.762	579.839	603.03	0.00963457	0.0939104	0.102593	0.918286	0.966649
234344	ENSMUSG00000014907	Naf1	521.87	444.818	488.751	590.866	534.464	539.441	539.927	481.11	517.656	-0.0329295	0.0999589	-0.32943	0.74183	0.883743
22612	ENSMUSG00000014932	Yes1	16.4512	9.79775	18.0625	35.5813	50.3798	62.1238	46.1568	45.4469	35.5	-1.36205	0.359926	-3.78423	0.000154182	0.00270891
19046	ENSMUSG00000014956	Ppp1cb	4911.61	4476.59	4995.89	5550.69	4894.5	4722.44	5181.37	5174.67	4988.47	-0.00317482	0.0623711	-0.0509022	0.959403	0.983843
70231	ENSMUSG00000014959	Gorasp2	1937.59	1965.43	1772.25	1859.93	1783.01	2059.4	1981.52	1976.15	1916.91	-0.0498234	0.0623282	-0.799371	0.424075	0.691056
66637	ENSMUSG00000014980	Tsen15	232.145	217.51	263.501	260.93	245.328	191.548	239.371	192.757	230.386	0.167054	0.13579	1.23024	0.218609	0.485589
18256	ENSMUSG00000015001	Oc90	52.0956	27.4337	38.2501	42.0507	68.9984	40.3804	61.1846	42.3126	46.5883	-0.405064	0.295978	-1.36856	0.171137	0.422593
76740	ENSMUSG00000015002	Efr3a	7684.56	7065.15	6562.02	7999.33	8598.51	7841.05	8238.45	8002.56	7748.95	-0.156838	0.0600952	-2.60982	0.00905893	0.0631206
59005	ENSMUSG00000015013	Trappc2l	273.273	334.103	357.001	256.617	279.279	312.69	272.647	264.062	293.709	0.114211	0.128416	0.889387	0.373795	0.647631
257633	ENSMUSG00000015016	Acsf3	337.251	363.496	309.188	307.293	323.088	308.548	319.877	281.3	318.755	0.0995051	0.110307	0.90207	0.36702	0.643064
13680	ENSMUSG00000015023	Ddx19a	1150.67	1192.39	1187.88	1165.56	1147.78	1218.66	1076.63	1122.85	1157.8	0.0407486	0.0648475	0.628376	0.529758	0.763471
50917	ENSMUSG00000015027	Galns	677.243	717.195	769.252	792.493	606.748	730.989	690.205	629.204	701.666	0.153526	0.0872383	1.75985	0.0784336	0.265547
14461	ENSMUSG00000015053	Gata2	0	0	0	0	2.19042	0	0	0	0.273803	-1.51498	3.52315	-0.430007	0.667191	NA
69379	ENSMUSG00000015083	C8g	18.2792	20.5753	10.625	28.0338	6.57127	10.354	13.9544	11.7535	15.0183	0.856444	0.489513	1.74958	0.0801904	0.269206
12496	ENSMUSG00000015085	Entpd2	0	0	0	0	0	1.0354	1.07341	0.783566	0.361547	-1.96939	3.01283	-0.653668	0.513326	NA
227624	ENSMUSG00000015087	Rabl6	2198.07	2110.43	2148.38	2037.84	2018.48	2012.81	2027.68	2154.81	2088.56	0.0479622	0.0543543	0.882399	0.377561	0.650412
19215	ENSMUSG00000015090	Ptgds	15.5373	3.9191	3.18751	1.07822	8.7617	2.07079	18.248	2.3507	6.89417	-0.372738	0.878193	-0.424437	0.671247	0.845571
59022	ENSMUSG00000015092	Edf1	604.126	812.233	966.878	626.447	688.888	815.892	726.701	654.278	736.93	0.0607281	0.124623	0.487294	0.62605	0.822722
69454	ENSMUSG00000015093	Clic3	200.157	263.559	153	188.689	201.519	123.212	182.48	179.437	186.507	0.231656	0.181262	1.27802	0.201243	0.462559
18146	ENSMUSG00000015094	Npdc1	10.9675	16.6562	7.43752	4.31289	20.809	14.4955	19.3214	25.8577	14.9822	-1.02647	0.502881	-2.04117	0.0412335	0.177235
30839	ENSMUSG00000015095	Fbxw5	1242.98	1212.96	1215.5	1243.19	1263.87	1189.67	1124.94	1118.93	1201.51	0.0664012	0.0650179	1.02128	0.307124	0.585517
50799	ENSMUSG00000015112	Slc25a13	146.233	232.207	210.376	205.94	150.044	126.318	141.691	131.639	168.056	0.531674	0.163843	3.24503	0.00117438	0.0135604
22196	ENSMUSG00000015120	Ube2i	3983.94	3824.06	3976.95	3719.87	3891.29	4025.62	4146.6	4102.75	3958.88	-0.0603231	0.0475187	-1.26946	0.204277	0.467116
68327	ENSMUSG00000015126	Tsr3	448.753	515.361	595.002	444.227	416.181	404.84	399.31	470.14	461.727	0.241953	0.110248	2.19463	0.0281903	0.138013
74154	ENSMUSG00000015127	Unkl	1632.33	1736.16	1367.44	1534.31	1543.15	1724.97	1746.44	1683.88	1621.09	-0.094832	0.0748898	-1.26629	0.20541	0.468901
233328	ENSMUSG00000015133	Lrrk1	81.3423	91.119	87.1252	79.7884	188.376	248.495	216.829	202.16	149.405	-1.33376	0.161023	-8.28303	1.2e-16	1.78e-14
56847	ENSMUSG00000015134	Aldh1a3	1.82792	0	0	0	0	0	0	0	0.22849	1.4164	3.53165	0.40106	0.688376	NA
109711	ENSMUSG00000015143	Actn1	15220.1	15267.8	16088.4	15305.4	14110.7	14949	14688.6	14167.7	14974.7	0.0955732	0.0407763	2.34384	0.0190862	0.105576
64383	ENSMUSG00000015149	Sirt2	750.36	752.467	795.815	763.381	763.363	811.75	815.794	820.394	784.165	-0.0698091	0.0718991	-0.970932	0.331582	0.609238
15388	ENSMUSG00000015165	Hnrnpl	9233.72	9535.17	9862.15	9313.68	8373.99	8266.6	8589.45	7844.28	8877.38	0.198466	0.0448848	4.42168	9.79e-06	0.000260919
70769	ENSMUSG00000015176	Nolc1	1663.4	1708.73	1834.94	1831.9	1629.68	1639.03	1711.02	1632.95	1706.46	0.0896729	0.0587564	1.52618	0.126965	0.355313
213819	ENSMUSG00000015189	Casd1	1654.26	1577.44	1482.19	1718.69	1620.91	1526.17	1519.95	1643.14	1592.84	0.0272047	0.0642875	0.423172	0.67217	0.846232
215748	ENSMUSG00000015202	Cnksr3	315.316	300.791	308.126	328.858	389.896	337.539	376.768	387.865	343.145	-0.252881	0.103482	-2.44371	0.014537	0.0873384
53332	ENSMUSG00000015214	Mtmr1	2473.17	2218.21	2160.07	2284.75	2007.52	2097.71	2077.05	1991.83	2163.79	0.161351	0.0581423	2.7751	0.0055185	0.0441149
15354	ENSMUSG00000015217	Hmgb3	85.9121	93.0786	95.6253	62.5369	96.3787	78.6901	60.1111	97.1622	83.6869	0.0179871	0.222856	0.0807114	0.935671	0.97426
17756	ENSMUSG00000015222	Map2	44.7839	60.746	41.4376	64.6933	39.4276	42.4512	61.1846	48.5811	50.4132	0.141525	0.270424	0.523343	0.600736	0.807799
74519	ENSMUSG00000015224	Cyp2j9	0	0	0	0	0	0	0	0	0	NA	NA	NA	NA	NA
73398	ENSMUSG00000015242	Nipsnap3a	0	0	0	0	0	0	0	0	0	NA	NA	NA	NA	NA
11303	ENSMUSG00000015243	Abca1	973.365	910.211	958.378	1072.83	1284.68	1146.18	1141.04	1120.5	1075.9	-0.260995	0.0746417	-3.49664	0.000471156	0.00655637
66536	ENSMUSG00000015247	Nipsnap3b	488.054	509.483	565.252	506.764	516.94	523.91	632.24	547.713	536.295	-0.102167	0.0944637	-1.08155	0.279451	0.555764
66192	ENSMUSG00000015289	Lage3	314.402	324.305	402.689	340.718	268.327	280.592	269.427	284.435	310.612	0.323071	0.114309	2.8263	0.00470893	0.0391822
27643	ENSMUSG00000015290	Ubl4a	682.727	683.883	865.94	763.381	643.985	562.22	577.496	608.831	673.558	0.323142	0.0931755	3.4681	0.000524143	0.00717782
14567	ENSMUSG00000015291	Gdi1	3352.4	3602.63	3308.63	3215.26	3403.92	3235.61	3459.61	3590.3	3396.05	-0.022611	0.0542901	-0.416484	0.677056	0.848905
70097	ENSMUSG00000015305	Sash1	10.9675	52.9078	19.1251	8.62578	17.5234	31.0619	21.4683	14.1042	21.973	0.130139	0.519402	0.250556	0.802157	0.914005
17873	ENSMUSG00000015312	Gadd45b	180.964	107.775	153	152.029	85.4266	110.787	114.855	98.7294	125.446	0.536162	0.188785	2.84006	0.00451053	0.0378322
30925	ENSMUSG00000015314	Slamf6	2431.13	2282.87	1957.13	2295.53	1988.91	1828.51	1760.4	1897.01	2055.19	0.262914	0.0699058	3.76098	0.000169252	0.00290403
27218	ENSMUSG00000015316	Slamf1	241.285	200.854	223.126	227.505	159.901	203.973	176.04	148.094	197.597	0.379681	0.142566	2.66319	0.00774031	0.0562314
66220	ENSMUSG00000015335	Zdhhc12	279.671	298.831	231.626	306.215	307.755	203.973	187.847	216.264	254.023	0.287776	0.154018	1.86846	0.0616981	0.229051
13804	ENSMUSG00000015337	Endog	125.212	123.452	165.75	127.23	139.092	136.672	82.6528	107.349	125.926	0.218206	0.192502	1.13352	0.256995	0.532037
13058	ENSMUSG00000015340	Cybb	18.2792	17.6359	15.9375	8.62578	15.333	13.4601	2.14683	32.9098	15.541	-0.0958707	0.580802	-0.165066	0.868892	0.943563
57437	ENSMUSG00000015341	Golga7	1387.39	1463.78	1653.25	1448.05	1255.11	1341.87	1304.2	1382.99	1404.58	0.170302	0.0690078	2.46787	0.013592	0.0833621
22439	ENSMUSG00000015342	Xk	93.2237	121.492	102	141.247	210.281	206.044	182.48	214.697	158.933	-0.833262	0.161552	-5.15786	2.5e-07	1e-05
76477	ENSMUSG00000015354	Pcolce2	2.74187	1.95955	1.0625	0	0	0	0	6.26853	1.50406	-0.171174	1.75327	-0.0976314	0.922225	NA
12506	ENSMUSG00000015355	Cd48	2742.79	2570.93	3200.26	2988.83	3008.55	2754.15	2833.81	2893.71	2874.13	0.00111095	0.0664463	0.0167195	0.98666	0.994328
270166	ENSMUSG00000015357	Clpx	844.497	824.97	817.065	863.656	1019.64	893.547	875.905	937.145	884.553	-0.153388	0.0737015	-2.0812	0.0374152	0.16572
67976	ENSMUSG00000015363	Trabd	1782.22	1617.61	1855.13	1555.87	1532.2	1621.43	1572.55	1664.3	1650.16	0.0914053	0.0676074	1.352	0.176375	0.429806
83456	ENSMUSG00000015365	Mov10l1	0	0	0	0	0	0	0	0	0	NA	NA	NA	NA	NA
69440	ENSMUSG00000015377	Dennd6b	745.79	752.467	784.127	567.145	669.175	599.494	801.84	679.352	699.924	0.0523895	0.108237	0.484023	0.628369	0.824009
12522	ENSMUSG00000015396	Cd83	200.157	135.209	159.375	116.448	124.854	135.637	124.516	205.294	150.186	0.0454465	0.20252	0.224405	0.822442	0.923892
57394	ENSMUSG00000015401	Cltrn	0	1.95955	0	0	0	0	0	0	0.244944	1.47271	3.52924	0.417289	0.676467	NA
70008	ENSMUSG00000015405	Ace2	0	0	0	0	0	0	0	0	0	NA	NA	NA	NA	NA
14939	ENSMUSG00000015437	Gzmb	107.847	42.1303	73.3127	56.0675	5.47606	45.5574	12.881	17.2385	45.0638	1.78358	0.434385	4.10598	4.03e-05	0.000877876
14943	ENSMUSG00000015441	Gzmf	0	0	0	0	0	0	0	0	0	NA	NA	NA	NA	NA
245839	ENSMUSG00000015443	Gzmn	0	0	0	0	0	0	0	0	0	NA	NA	NA	NA	NA
625018	ENSMUSG00000015451	C4a	95.9656	74.4629	37.1876	57.1458	37.2372	55.9114	38.6429	29.7755	53.2911	0.723341	0.309864	2.33438	0.0195756	0.107427
11596	ENSMUSG00000015452	Ager	101.449	82.3011	104.125	141.247	72.284	95.2564	89.0933	99.5129	98.1587	0.262227	0.207143	1.26592	0.205541	0.469127
12915	ENSMUSG00000015461	Atf6b	2103.02	2146.69	2273.76	2114.39	1898	1989	1939.66	2045.89	2063.8	0.1328	0.0549683	2.41593	0.015695	0.0921388
81701	ENSMUSG00000015467	Egfl8	74.9446	80.3415	66.9377	133.7	75.5696	77.6547	56.8909	58.7675	78.1008	0.404861	0.247215	1.63769	0.101487	0.310903
18132	ENSMUSG00000015468	Notch4	290.639	389.95	318.751	300.824	307.755	291.982	334.905	281.3	314.513	0.0987549	0.121534	0.812568	0.416466	0.684825
54397	ENSMUSG00000015474	Ppt2	542.891	614.319	565.252	645.855	656.032	583.963	708.453	658.979	621.968	-0.139538	0.0903333	-1.5447	0.122418	0.346664
260297	ENSMUSG00000015476	Prrt1	333.595	319.407	223.126	313.763	338.421	306.477	216.829	271.114	290.341	0.0729787	0.15082	0.483878	0.628472	0.824009
54197	ENSMUSG00000015478	Rnf5	519.128	531.038	589.689	542.346	525.702	612.954	554.955	634.689	563.813	-0.0966729	0.0912691	-1.05921	0.289506	0.567357
329274	ENSMUSG00000015484	Fam163a	1.82792	0	0	2.15644	2.19042	0	2.14683	0	1.0402	-0.0859659	1.95418	-0.0439908	0.964912	NA
381356	ENSMUSG00000015488	Cacfd1	719.285	713.276	584.377	794.65	855.361	770.335	836.189	727.15	750.078	-0.180061	0.0951472	-1.89244	0.0584318	0.221699
15273	ENSMUSG00000015501	Hivep2	7042.96	6877.04	6124.27	7513.05	6894.36	6653.45	6944.98	6932.21	6872.79	0.00693916	0.0573887	0.120915	0.903758	0.959739
67719	ENSMUSG00000015519	2310057J18Rik	0	0	0	0	1.09521	0	0	0	0.136902	-0.695071	3.53381	-0.196691	0.844069	NA
11863	ENSMUSG00000015522	Arnt	2648.65	2449.44	2485.19	2559.7	2718.32	2535.68	2610.54	2559.13	2570.83	-0.0387945	0.0520661	-0.745102	0.45621	0.715034
16398	ENSMUSG00000015533	Itga2	114.245	56.8269	83.9377	83.0231	133.616	86.9733	120.222	94.8115	96.7069	-0.360236	0.227121	-1.5861	0.112717	0.329627
17434	ENSMUSG00000015536	Mocs2	409.453	398.768	324.063	346.109	420.561	368.601	384.282	321.262	371.638	-0.0107237	0.116478	-0.0920666	0.926645	0.970768
66176	ENSMUSG00000015542	Nat9	150.803	148.926	123.25	118.604	154.425	135.637	132.03	111.266	134.368	0.0298651	0.169419	0.17628	0.860074	0.940216
16956	ENSMUSG00000015568	Lpl	4.56979	1.95955	2.12501	2.15644	6.57127	2.07079	0	7.0521	3.31312	-0.546357	1.05818	-0.516316	0.605634	NA
11974	ENSMUSG00000015575	Atp6v0e	1280.46	1111.06	1568.25	1186.04	1168.59	1166.89	1165.73	1180.83	1228.48	0.135767	0.0893336	1.51978	0.128567	0.3587
18091	ENSMUSG00000015579	Nkx2-5	0	0	0	0	0	0	0	0	0	NA	NA	NA	NA	NA
57908	ENSMUSG00000015597	Zfp318	3724.38	3837.78	3622.07	3656.25	2965.83	3052.35	3477.86	3266.69	3450.4	0.217468	0.057016	3.81415	0.000136651	0.0024483
106763	ENSMUSG00000015599	Ttbk1	1.82792	0	0	0	6.57127	6.21238	0	3.91783	2.31617	-3.08396	1.59337	-1.9355	0.0529293	NA
20807	ENSMUSG00000015605	Srf	2726.34	3060.82	3171.57	3017.94	2440.13	2532.58	2411.96	2335.03	2712.05	0.30126	0.058302	5.16723	2.38e-07	9.56e-06
14462	ENSMUSG00000015619	Gata3	1452.28	1561.76	1441.82	1520.29	1931.95	2012.81	1864.52	1983.99	1721.18	-0.38347	0.0578389	-6.62997	3.36e-11	2.52e-09
14464	ENSMUSG00000015627	Gata5	0	0	0	0	0	0	0	3.13427	0.391783	-2.11584	3.47743	-0.608449	0.54289	NA
16776	ENSMUSG00000015647	Lama5	63.9771	116.593	68.0002	81.9449	78.8553	77.6547	68.6984	64.2525	77.497	0.194461	0.232826	0.83522	0.403594	0.673826
70358	ENSMUSG00000015652	Steap1	0	0	0	0	0	0	0	0	0	NA	NA	NA	NA	NA
74051	ENSMUSG00000015653	Steap2	0	0	0	0	0	0	0	0	0	NA	NA	NA	NA	NA
15481	ENSMUSG00000015656	Hspa8	16752.9	16070.3	17830.9	17325.9	17501.5	19133.1	18374.7	21494.8	18060.5	-0.17068	0.0594473	-2.87111	0.00409035	0.0353188
321007	ENSMUSG00000015659	Serac1	332.681	362.517	290.063	403.255	360.325	331.327	391.796	374.545	355.813	-0.0712293	0.116474	-0.611544	0.540839	0.770685
245533	ENSMUSG00000015665	Awat1	0	0	0	0	0	0	0	0	0	NA	NA	NA	NA	NA
72621	ENSMUSG00000015668	Pdzd11	350.96	331.164	377.189	292.198	377.848	286.805	349.933	307.942	334.255	0.0339616	0.120794	0.281154	0.778592	0.90277
19166	ENSMUSG00000015671	Psma2	2478.65	2384.77	2992.01	2227.61	2262.71	2321.36	2417.33	2240.22	2415.58	0.125812	0.0767607	1.63902	0.101209	0.310579
75398	ENSMUSG00000015672	Mrpl32	296.122	357.618	348.501	409.724	389.896	305.442	387.502	345.553	355.045	-0.0173112	0.121748	-0.142188	0.886931	0.951824
84505	ENSMUSG00000015697	Setdb1	2505.16	2373.01	2267.38	2337.59	2449.99	2117.38	2330.38	2381.26	2345.27	0.0316278	0.0600327	0.526843	0.598302	0.805858
71790	ENSMUSG00000015702	Anxa9	16.4512	34.2921	14.875	22.6427	31.7612	22.7787	22.5417	30.5591	24.4877	-0.288628	0.386821	-0.746154	0.455574	0.714506
11864	ENSMUSG00000015709	Arnt2	0	0	0	0	0	0	0	0	0	NA	NA	NA	NA	NA
229589	ENSMUSG00000015711	Prune1	638.857	473.231	585.439	583.318	620.985	525.981	642.975	586.108	582.112	-0.0582114	0.102342	-0.568794	0.569496	0.788408
76893	ENSMUSG00000015714	Cers2	2874.4	2758.07	2956.95	2859.44	2763.22	2624.73	2779.07	2905.46	2815.17	0.0474758	0.0521179	0.910931	0.362332	0.639977
23968	ENSMUSG00000015721	Nlrp5	0	0	0	0	0	0	0	0	0	NA	NA	NA	NA	NA
12343	ENSMUSG00000015733	Capza2	1888.24	1852.75	2014.51	2023.82	2176.19	2146.38	2062.03	1951.08	2014.37	-0.0991776	0.0593854	-1.67007	0.094906	0.297869
67220	ENSMUSG00000015745	Plekho1	598.643	736.79	741.627	582.24	429.323	407.946	359.593	387.865	530.503	0.747162	0.105176	7.1039	1.21e-12	1.13e-10
22365	ENSMUSG00000015747	Vps45	380.207	415.424	470.689	434.523	376.753	366.53	434.732	471.707	418.821	0.039721	0.110649	0.358983	0.719608	0.872055
70767	ENSMUSG00000015748	Prpf3	1090.35	1065.99	1198.5	1147.23	1049.21	1087.17	988.614	1099.34	1090.8	0.0902246	0.069254	1.30281	0.19264	0.451582
66471	ENSMUSG00000015749	Anp32e	2240.11	2204.49	2696.63	2734.37	2584.7	2472.53	2564.38	2584.99	2510.28	-0.0483424	0.0719186	-0.672183	0.501467	0.745407
226548	ENSMUSG00000015750	Aph1a	1062.93	918.049	970.065	853.952	784.172	974.307	846.923	893.266	912.958	0.121223	0.0871102	1.3916	0.164044	0.412283
68652	ENSMUSG00000015755	Tab2	4070.77	4133.67	3947.2	4450.9	4086.24	4341.41	4141.23	4540.77	4214.02	-0.044119	0.0544154	-0.810781	0.417491	0.685895
67418	ENSMUSG00000015757	Ppil4	1830.66	1582.34	1652.19	1942.96	1843.24	1829.54	1803.33	1944.81	1803.63	-0.0832852	0.0693319	-1.20125	0.229653	0.499644
12793	ENSMUSG00000015759	Cnih1	887.453	725.033	912.69	1008.14	945.168	904.936	980.026	924.608	911.007	-0.0882469	0.08989	-0.981721	0.326237	0.603802
13860	ENSMUSG00000015766	Eps8	1.82792	0	0	4.31289	0	2.07079	0	0	1.02645	1.56762	2.16574	0.723825	0.469173	NA
20933	ENSMUSG00000015776	Med22	1376.42	1268.81	1362.13	1466.38	1342.73	1347.05	1337.47	1354.79	1356.97	0.0237951	0.0630777	0.377235	0.705999	0.863956
80908	ENSMUSG00000015787	Abo	0	0	0	0	0	2.07079	0	1.56713	0.454741	-2.31002	3.00529	-0.76865	0.442101	NA
20930	ENSMUSG00000015790	Surf1	772.295	770.103	980.69	801.119	837.837	846.954	924.209	797.671	841.36	-0.0352265	0.0893414	-0.394291	0.693366	0.856519
66999	ENSMUSG00000015804	Med28	1187.23	1263.91	1353.63	1301.41	1267.16	1292.17	1344.99	1328.15	1292.33	-0.0363993	0.0642957	-0.566124	0.571309	0.789884
110391	ENSMUSG00000015806	Qdpr	430.474	380.153	508.939	424.819	495.036	471.105	353.153	303.24	420.865	0.107316	0.141719	0.757243	0.448904	0.709965
14714	ENSMUSG00000015812	Gnrh1	54.8375	34.2921	52.0626	31.2684	37.2372	48.6636	45.0834	44.6633	43.5135	-0.0247488	0.288382	-0.0858196	0.93161	0.972595
21960	ENSMUSG00000015829	Tnr	0	0	0	2.15644	4.38085	0	0	0	0.817162	-1.04937	2.55285	-0.41106	0.681029	NA
18412	ENSMUSG00000015837	Sqstm1	4435.44	4660.79	4711.14	4171.64	4447.66	4254.44	4416.02	4326.85	4428	0.043695	0.0507866	0.860365	0.389588	0.661298
18024	ENSMUSG00000015839	Nfe2l2	1564.7	1611.73	1702.13	1735.94	1550.82	1645.24	1661.64	1678.4	1643.82	0.015922	0.0602257	0.264372	0.791493	0.909732
20183	ENSMUSG00000015843	Rxrg	0	0	0	0	0	0	0	0	0	NA	NA	NA	NA	NA
20181	ENSMUSG00000015846	Rxra	861.862	808.314	929.69	915.41	817.028	883.193	847.996	899.534	870.379	0.0260477	0.0749257	0.347646	0.728106	0.876337
229595	ENSMUSG00000015850	Adamtsl4	467.947	510.463	353.813	411.881	351.563	309.583	420.778	416.074	405.263	0.219149	0.128756	1.70204	0.0887475	0.286246
80891	ENSMUSG00000015852	Fcrls	0	0	0	0	0	0	0	0	0	NA	NA	NA	NA	NA
11801	ENSMUSG00000015854	Cd5l	20.1071	31.3528	46.7501	15.0951	15.333	8.28317	10.7341	19.5892	20.9056	1.05473	0.461647	2.28471	0.0223296	0.117316
67763	ENSMUSG00000015869	Prpsap1	1148.85	1205.12	1267.57	1145.07	1413.92	1244.55	1304.2	1329.71	1257.37	-0.151082	0.0668156	-2.26117	0.0237486	0.122144
58227	ENSMUSG00000015879	Fam184b	101.449	73.4831	90.3127	97.04	83.2361	69.3715	64.4048	68.1703	80.9335	0.347496	0.206889	1.67962	0.0930304	0.294232
54392	ENSMUSG00000015880	Ncapg	54.8375	34.2921	65.8752	62.5369	51.475	34.1681	32.2024	21.1563	44.5679	0.656993	0.319959	2.05337	0.0400371	0.173313
209707	ENSMUSG00000015882	Lcorl	992.558	981.734	757.565	1066.36	930.93	1026.08	1075.56	999.831	978.827	-0.0859667	0.0935934	-0.918512	0.358351	0.636243
100041576	ENSMUSG00000015882	Gm3414	939.549	922.948	732.064	955.305	901.36	904.936	855.51	952.817	895.561	-0.0263633	0.0872054	-0.302313	0.762414	0.896026
16993	ENSMUSG00000015889	Lta4h	2984.07	2432.78	2722.13	2847.58	2722.7	2786.25	2677.09	2842.78	2751.92	-0.00577209	0.0631756	-0.0913658	0.927202	0.971074
71761	ENSMUSG00000015890	Amdhd1	15.5373	7.8382	7.43752	10.7822	0	31.0619	8.58731	3.13427	10.5473	-0.0308589	0.786952	-0.0392132	0.96872	0.987758
56431	ENSMUSG00000015932	Dstn	308.004	275.317	283.688	314.841	321.992	324.079	310.216	310.292	306.054	-0.0993347	0.10711	-0.927405	0.353716	0.632721
26914	ENSMUSG00000015937	Macroh2a1	6061.37	6239.2	6250.7	5855.82	6029.14	5954.56	6071.23	5903.39	6045.68	0.0269836	0.0425885	0.633589	0.526349	0.761587
114674	ENSMUSG00000015942	Gtf2ird2	736.65	810.274	776.69	717.018	811.552	846.954	784.665	733.418	777.153	-0.0613751	0.0786783	-0.780076	0.435346	0.700433
69168	ENSMUSG00000015943	Bola1	167.254	167.541	221.001	116.448	123.759	167.734	167.452	121.453	156.58	0.214935	0.191689	1.12127	0.262172	0.537632
80909	ENSMUSG00000015944	Castor2	554.773	523.2	514.251	597.335	567.32	479.388	682.691	602.563	565.19	-0.0913184	0.105161	-0.86837	0.385192	0.657451
14129	ENSMUSG00000015947	Fcgr1	1.82792	3.9191	5.31251	4.31289	0	4.14158	0	1.56713	2.63514	1.40462	1.20831	1.16247	0.245044	NA
17969	ENSMUSG00000015950	Ncf1	1635.07	1789.07	1576.75	1746.72	1927.57	2069.76	1888.13	1673.7	1788.35	-0.16266	0.0714932	-2.27518	0.022895	0.119357
22411	ENSMUSG00000015957	Wnt11	0	1.95955	2.12501	4.31289	0	0	0	0	1.04968	3.52076	2.06058	1.70862	0.0875205	NA
11566	ENSMUSG00000015961	Adss	2814.99	2706.14	2727.44	2929.53	2953.79	2926.03	2895	2677.45	2828.8	-0.0341999	0.0538116	-0.635549	0.525071	0.7605
69428	ENSMUSG00000015962	1700016C15Rik	12.7954	3.9191	12.75	8.62578	4.38085	8.28317	7.51389	10.1864	8.55682	0.313804	0.630971	0.497335	0.618953	0.817769
50905	ENSMUSG00000015966	Il17rb	161.771	193.995	153	202.706	205.9	182.23	183.554	194.324	184.685	-0.107494	0.143494	-0.749121	0.453784	0.712909
12289	ENSMUSG00000015968	Cacna1d	32.9025	55.8472	39.3126	30.1902	37.2372	36.2389	40.7897	49.3647	40.2354	-0.0530552	0.300352	-0.176643	0.859789	0.940057
218865	ENSMUSG00000015970	Chdh	57.5794	61.7258	46.7501	57.1458	17.5234	2.07079	8.58731	6.26853	32.2064	2.72305	0.414135	6.57527	4.86e-11	3.61e-09
56249	ENSMUSG00000015971	Actr8	1177.18	1210.02	1400.38	1072.83	1135.74	1214.52	1429.79	1346.17	1248.33	-0.0775111	0.0886174	-0.874671	0.381753	0.654632
76612	ENSMUSG00000015980	Lrrc27	53.0096	25.4741	30.8126	17.2516	22.9995	22.7787	20.3949	18.8056	26.4408	0.585594	0.393111	1.48964	0.136318	0.370795
57740	ENSMUSG00000015981	Stk32c	0	0	0	0	0	0	0	0.783566	0.0979458	-0.695071	3.53381	-0.196691	0.844069	NA
14272	ENSMUSG00000015994	Fnta	1061.11	1029.74	1136.88	1024.31	1003.21	1047.82	1104.54	1078.19	1060.73	0.00555944	0.0681594	0.0815652	0.934992	0.974081
72198	ENSMUSG00000016018	Mtrex	2390.91	2563.09	2569.13	2557.54	2252.85	2522.22	2563.31	2559.91	2497.37	0.0254788	0.0580686	0.438771	0.660828	0.840402
16803	ENSMUSG00000016024	Lbp	40.2142	26.4539	34.0001	61.4587	62.4271	69.3715	67.625	79.1402	55.0863	-0.788432	0.275392	-2.86295	0.0041972	0.0359658
12614	ENSMUSG00000016028	Celsr1	4749.84	5158.51	4838.64	5181.94	4872.6	5093.11	5172.78	5387.02	5056.8	-0.0431289	0.0507021	-0.850634	0.394973	0.666766
14247	ENSMUSG00000016087	Fli1	5824.65	5665.06	5850.14	5867.68	6087.19	6015.65	6517.77	6328.08	6019.53	-0.104527	0.0442808	-2.36056	0.0182476	0.102044
243362	ENSMUSG00000016128	Stard13	0	0	0	1.07822	0	0	0	0	0.134778	0.747602	3.53381	0.211557	0.832453	NA
23963	ENSMUSG00000016150	Tenm1	48.4398	24.4944	18.0625	10.7822	12.0473	20.7079	15.0278	36.0441	23.2008	0.272375	0.483019	0.563902	0.572821	0.79079
215303	ENSMUSG00000016179	Camk1g	7.31166	0	2.12501	4.31289	2.19042	1.0354	0	0	2.12192	2.15618	1.50428	1.43337	0.151752	NA
215193	ENSMUSG00000016181	Utp25	1544.59	1689.13	1570.38	1753.19	1720.58	1739.47	1716.39	1652.54	1673.28	-0.0584789	0.0609898	-0.95883	0.337644	0.616216
15483	ENSMUSG00000016194	Hsd11b1	2779.35	2519	2899.57	2509.02	2710.65	2627.83	2742.57	2782.44	2696.3	-0.0211087	0.0590669	-0.35737	0.720815	0.872292
329324	ENSMUSG00000016200	Syt14	0	0	0	0	0	2.07079	0	0	0.258849	-1.49647	3.52398	-0.424653	0.67109	NA
14991	ENSMUSG00000016206	H2-M3	1277.71	1200.22	1330.25	1201.14	1390.92	1380.18	1421.2	1383.78	1323.18	-0.154437	0.0620056	-2.4907	0.0127493	0.0798699
74365	ENSMUSG00000016239	Lonrf3	1.82792	0	1.0625	6.46933	2.19042	0	10.7341	3.13427	3.17732	-0.787049	1.22524	-0.64236	0.520639	NA
67126	ENSMUSG00000016252	Atp5e	917.614	1058.16	1429.07	790.337	918.883	851.095	784.665	840.767	948.823	0.305064	0.194639	1.56733	0.117037	0.33733
57314	ENSMUSG00000016253	Nelfcd	1004.44	986.633	1043.38	1035.09	829.076	854.202	958.558	862.707	946.761	0.215662	0.0713596	3.02219	0.00250951	0.0244332
545486	ENSMUSG00000016255	Tubb1	0	0	2.12501	0	0	2.07079	0	0	0.524475	0.00663329	2.96293	0.00223875	0.998214	NA
64138	ENSMUSG00000016256	Ctsz	751.274	704.458	843.627	775.242	650.556	670.937	580.717	676.218	706.628	0.251938	0.085179	2.95775	0.00309898	0.0285953
66390	ENSMUSG00000016257	Prelid3b	764.069	591.784	771.377	741.817	565.129	532.193	623.653	680.919	658.868	0.254016	0.103203	2.46132	0.0138426	0.0841295
214791	ENSMUSG00000016262	Sertad4	0	0	0	0	0	0	0	0	0	NA	NA	NA	NA	NA
14990	ENSMUSG00000016283	H2-M2	0	0	2.12501	0	0	2.07079	0	0	0.524475	0.00663329	2.96293	0.00223875	0.998214	NA
22209	ENSMUSG00000016308	Ube2a	620.578	686.822	827.69	698.688	697.65	742.379	686.984	668.382	703.647	0.0190373	0.0918737	0.207212	0.835845	0.929142
11740	ENSMUSG00000016319	Slc25a5	6968.93	6166.7	7903.96	6416.5	5968.91	5603.56	5701.97	5613.47	6293	0.262584	0.066483	3.94964	7.83e-05	0.0015271
67821	ENSMUSG00000016327	Atp1b4	0	0	0	0	0	0	0	1.56713	0.195892	-1.29313	3.5287	-0.36646	0.714022	NA
66496	ENSMUSG00000016344	Ppdpf	1468.73	1538.25	1617.13	1221.63	1182.83	1028.15	1086.29	1046.84	1273.73	0.429302	0.0840817	5.10578	3.29e-07	1.27e-05
16536	ENSMUSG00000016346	Kcnq2	0	0	0	0	0	0	0	0	0	NA	NA	NA	NA	NA
13628	ENSMUSG00000016349	Eef1a2	0	0	0	0	0	0	0	0	0	NA	NA	NA	NA	NA
73368	ENSMUSG00000016356	Col20a1	169.996	229.267	181.688	215.644	179.615	196.725	180.333	161.415	189.335	0.151329	0.145885	1.03731	0.299589	0.57787
102866	ENSMUSG00000016382	Pls3	9.13958	18.6157	4.25001	3.23467	7.66649	3.10619	6.44048	5.48497	7.24226	0.647605	0.730371	0.88668	0.375251	0.648672
77015	ENSMUSG00000016386	Mpped2	5.48375	1.95955	2.12501	1.07822	6.57127	2.07079	2.14683	1.56713	2.87532	-0.176826	1.06715	-0.165699	0.868394	NA
67050	ENSMUSG00000016409	Nkap	963.312	869.06	847.877	954.226	1113.83	1013.65	1057.31	1101.69	990.121	-0.238062	0.0724129	-3.28757	0.00101056	0.0120486
54405	ENSMUSG00000016427	Ndufa1	325.369	334.103	447.314	334.249	355.944	271.274	269.427	322.046	332.466	0.239956	0.132319	1.81346	0.0697606	0.247194
22431	ENSMUSG00000016458	Wt1	0	0	0	0	0	0	0	0	0	NA	NA	NA	NA	NA
13557	ENSMUSG00000016477	E2f3	351.874	408.566	315.563	418.35	285.85	297.159	280.161	264.062	327.698	0.408141	0.117279	3.48008	0.000501264	0.00691622
12946	ENSMUSG00000016481	Cr1l	2266.62	2157.46	2315.19	2321.41	2319.66	2269.59	2428.06	2318.57	2299.57	-0.04325	0.0527521	-0.819872	0.412289	0.68093
67533	ENSMUSG00000016487	Ppfibp1	99.6214	94.0584	104.125	87.336	45.9989	68.3361	65.4782	86.9759	81.4913	0.519208	0.220174	2.35817	0.0183653	0.102556
17221	ENSMUSG00000016493	Cd46	176.394	199.874	143.438	193.002	197.138	192.584	192.141	226.451	190.128	-0.184011	0.14546	-1.26503	0.205862	0.469269
12490	ENSMUSG00000016494	Cd34	0	0	0	0	0	0	0	1.56713	0.195892	-1.29313	3.5287	-0.36646	0.714022	NA
67759	ENSMUSG00000016495	Plgrkt	1083.95	1115.96	1028.5	986.573	964.882	1033.33	1233.35	1133.04	1072.45	-0.0503902	0.0817236	-0.616593	0.537503	0.768133
60533	ENSMUSG00000016496	Cd274	1582.06	1462.8	1409.94	1728.39	1481.82	1687.7	1621.93	1665.08	1579.96	-0.0630886	0.0729736	-0.86454	0.387291	0.659107
58205	ENSMUSG00000016498	Pdcd1lg2	110.589	117.573	100.938	130.465	109.521	97.3272	107.341	87.7594	107.689	0.197414	0.178887	1.10357	0.26978	0.545328
66596	ENSMUSG00000016503	Gtf3a	212.952	223.389	276.251	230.74	222.328	228.822	227.564	241.338	232.923	0.0326838	0.12738	0.256585	0.797499	0.912646
76366	ENSMUSG00000016510	Mtif3	695.522	637.833	749.065	699.766	698.745	750.662	770.711	550.847	694.144	0.00846766	0.102264	0.0828023	0.934009	0.973564
140887	ENSMUSG00000016520	Lnx2	1398.36	1270.77	1320.69	1428.64	1374.49	1415.39	1530.69	1307.77	1380.85	-0.0537481	0.0688215	-0.780979	0.434815	0.69984
329244	ENSMUSG00000016524	Il19	0	0	0	0	0	0	0	0	0	NA	NA	NA	NA	NA
226419	ENSMUSG00000016526	Dyrk3	1.82792	0	3.18751	14.0169	0	14.4955	4.29365	2.3507	5.02153	-0.160162	1.10293	-0.145216	0.884541	0.950816
17164	ENSMUSG00000016528	Mapkapk2	1952.21	1972.29	2122.88	1967.76	1901.29	1902.02	1712.09	1842.16	1921.59	0.123175	0.0588667	2.09243	0.0363999	0.162943
16153	ENSMUSG00000016529	Il10	0	0	0	0	0	0	0	1.56713	0.195892	-1.29313	3.5287	-0.36646	0.714022	NA
16784	ENSMUSG00000016534	Lamp2	822.562	803.415	828.752	959.618	826.885	859.379	841.556	855.655	849.728	0.0118581	0.0768584	0.154285	0.877385	0.947687
54138	ENSMUSG00000016541	Atxn10	1523.57	1417.73	1414.19	1517.06	1340.54	1343.94	1313.86	1281.91	1394.1	0.154184	0.0603708	2.55395	0.010651	0.0705556
239554	ENSMUSG00000016552	Foxred2	320.799	338.022	291.126	287.885	440.275	479.388	269.427	360.441	348.42	-0.322568	0.146823	-2.19699	0.0280212	0.137322
55944	ENSMUSG00000016554	Eif3d	1509.86	1674.43	1797.75	1535.39	1631.87	1625.57	1519.95	1697.2	1624	0.00843601	0.0688411	0.122543	0.902469	0.959304
15081	ENSMUSG00000016559	H3f3b	163.598	160.683	121.125	119.683	107.331	84.9025	110.562	123.804	123.961	0.404543	0.184634	2.19105	0.0284484	0.13909
18141	ENSMUSG00000016619	Nup50	2926.49	2734.55	3140.76	2900.42	3126.83	2957.09	3196.62	3058.26	3005.13	-0.0764636	0.0552851	-1.38308	0.166641	0.416091
271305	ENSMUSG00000016624	Phf21b	159.943	131.29	128.563	103.509	272.708	252.637	260.839	323.613	204.138	-1.08338	0.152671	-7.0962	1.28e-12	1.17e-10
76858	ENSMUSG00000016626	Nlrp14	0	0	0	0	0	0	0	0	0	NA	NA	NA	NA	NA
67042	ENSMUSG00000016637	Ift27	150.803	123.452	131.75	143.404	124.854	138.743	167.452	136.341	139.6	-0.0448357	0.161251	-0.278049	0.780975	0.903349
23970	ENSMUSG00000016664	Pacsin2	639.771	601.582	549.314	626.447	674.651	728.919	727.774	761.627	663.76	-0.259927	0.0826413	-3.14524	0.0016595	0.017672
12763	ENSMUSG00000016756	Cmah	18191.4	17890.7	16458.2	17925.4	18784	18346.2	19123.9	18346.4	18133.3	-0.0821397	0.0435426	-1.88642	0.0592384	0.223717
223723	ENSMUSG00000016757	Ttll12	1444.97	1520.61	1388.69	1438.35	1531.11	1649.39	1454.47	1356.35	1472.99	-0.0471728	0.0696244	-0.677532	0.498068	0.743649
12124	ENSMUSG00000016758	Bik	14.6233	27.4337	23.3751	23.7209	15.333	33.1327	25.7619	21.1563	23.0671	-0.0998314	0.393551	-0.253668	0.799752	0.913671
64706	ENSMUSG00000016763	Scube1	10.9675	13.7168	14.875	8.62578	4.38085	10.354	17.1746	7.83566	10.9913	0.283952	0.564655	0.502878	0.61505	0.815796
268741	ENSMUSG00000016831	Tox4	3314.93	3008.89	3085.51	3194.77	3204.59	3299.81	3194.48	3388.14	3211.39	-0.0545663	0.0509866	-1.07021	0.284525	0.561118
68735	ENSMUSG00000016833	Mrps18c	277.843	272.377	384.626	316.997	296.803	314.76	268.353	372.194	312.994	-0.00578233	0.136416	-0.0423876	0.96619	0.986797
240725	ENSMUSG00000016918	Sulf1	0	0	0	0	4.38085	0	0	1.56713	0.743498	-3.00306	2.52773	-1.18805	0.234815	NA
67996	ENSMUSG00000016921	Srsf6	6798.02	6443	6603.46	6468.25	5905.38	5683.29	6074.45	6344.54	6290.05	0.131939	0.0474194	2.78238	0.00539613	0.0433495
18803	ENSMUSG00000016933	Plcg1	7294.3	7627.55	7164.46	7502.27	7119.97	7336.81	7408.7	7535.56	7373.7	0.00895453	0.0425096	0.210647	0.833162	0.928319
70382	ENSMUSG00000016940	Kctd2	1151.59	1209.04	1107.13	993.042	1039.36	963.954	1120.64	1069.57	1081.79	0.0897142	0.0772537	1.16129	0.245522	0.518317
71753	ENSMUSG00000016942	Tmprss6	1.82792	1.95955	4.25001	18.3298	4.38085	0	6.44048	12.5371	6.21571	0.14053	0.94396	0.148873	0.881654	0.949816
69259	ENSMUSG00000016946	Kctd5	663.534	608.44	665.127	668.498	549.797	699.928	589.304	672.3	639.616	0.0509752	0.0916992	0.555896	0.578282	0.794595
195236	ENSMUSG00000016982	Pom121l2	0	0	0	0	0	0	0	0	0	NA	NA	NA	NA	NA
68145	ENSMUSG00000016984	Etaa1	952.344	830.849	1024.25	961.774	975.834	940.139	917.768	1024.12	953.385	-0.0351737	0.0783764	-0.448779	0.653591	0.836206
17183	ENSMUSG00000016995	Matn4	0	0	0	0	0	0	0	0	0	NA	NA	NA	NA	NA
20941	ENSMUSG00000016998	Svs4	0	0	0	0	0	0	0	0	0	NA	NA	NA	NA	NA
20945	ENSMUSG00000017000	Svs6	0	0	0	0	0	0	0	0	0	NA	NA	NA	NA	NA
20568	ENSMUSG00000017002	Slpi	52.0956	70.5438	87.1252	54.9893	65.7127	71.4423	79.4326	55.6332	67.1218	-0.0374443	0.241093	-0.155311	0.876577	0.94735
64335	ENSMUSG00000017003	Svs3a	0	0	0	0	0	0	0	0	0	NA	NA	NA	NA	NA
20944	ENSMUSG00000017004	Svs5	0	0	0	0	0	0	0	0	0	NA	NA	NA	NA	NA
19668	ENSMUSG00000017007	Rbpjl	0	0	0	0	0	0	0	0	0	NA	NA	NA	NA	NA
20971	ENSMUSG00000017009	Sdc4	22.849	21.555	12.75	10.7822	18.6186	7.24777	9.66072	10.9699	14.3042	0.55953	0.504011	1.11015	0.266932	0.542621
67929	ENSMUSG00000017049	Ccdc70	0	0	0	0	0	0	0	0	0	NA	NA	NA	NA	NA
16164	ENSMUSG00000017057	Il13ra1	2.74187	10.7775	2.12501	7.54755	10.9521	6.21238	1.07341	4.7014	5.76641	0.0212496	0.830762	0.0255785	0.979594	0.992016
28078	ENSMUSG00000017064	Prl5a1	0	0	0	0	0	0	0	0	0	NA	NA	NA	NA	NA
17966	ENSMUSG00000017119	Nbr1	3393.53	3358.67	3185.38	3402.87	3098.36	3208.69	3314.7	3251.02	3276.65	0.0514407	0.0486894	1.05651	0.290737	0.568402
19157	ENSMUSG00000017132	Cyth1	8078.48	8884.6	8577.59	7600.39	7678.53	7668.14	7694.23	7520.67	7962.83	0.117045	0.051477	2.27374	0.0229817	0.11967
74194	ENSMUSG00000017144	Rnd3	1.82792	0	0	0	0	0	0	0	0.22849	1.4164	3.53165	0.40106	0.688376	NA
12189	ENSMUSG00000017146	Brca1	225.748	173.42	244.376	225.348	271.613	219.504	196.435	213.13	221.197	-0.0510821	0.146339	-0.349067	0.727039	0.875518
14459	ENSMUSG00000017165	Gast	0	0	0	0	1.09521	0	0	0	0.136902	-0.695071	3.53381	-0.196691	0.844069	NA
53321	ENSMUSG00000017167	Cntnap1	154.459	171.461	129.625	104.588	104.045	138.743	122.369	137.124	132.802	0.157238	0.183823	0.855379	0.392341	0.663854
68106	ENSMUSG00000017176	Nt5c3b	878.314	926.867	1089.07	995.199	784.172	824.175	884.492	889.348	908.954	0.199499	0.0823621	2.42222	0.0154261	0.0910347
52469	ENSMUSG00000017188	Coa3	564.826	418.364	625.814	395.707	479.703	473.176	535.633	506.184	499.926	0.0074649	0.127997	0.0583209	0.953493	0.981147
69376	ENSMUSG00000017195	Zpbp2	82.2562	75.4426	54.1876	66.8498	47.0941	42.4512	42.9365	55.6332	58.3564	0.564066	0.245306	2.29943	0.0214804	0.114289
57911	ENSMUSG00000017204	Gsdma	0	0	0	1.07822	1.09521	2.07079	2.14683	0	0.798882	-2.10191	2.15592	-0.974947	0.329586	NA
23989	ENSMUSG00000017210	Med24	1760.28	1765.55	1679.82	1660.46	1539.87	1585.19	1562.89	1469.97	1628	0.15839	0.0577055	2.7448	0.00605485	0.0471791
76758	ENSMUSG00000017211	Gsdma2	0	0	0	0	0	0	0	0	0	NA	NA	NA	NA	NA
22123	ENSMUSG00000017221	Psmd3	1954.04	2056.55	2109.07	2019.51	1719.48	1864.75	1804.41	1773.99	1912.73	0.184119	0.0555213	3.31619	0.000912552	0.0111616
50912	ENSMUSG00000017264	Exosc10	2687.95	2664.01	2879.38	2642.72	2799.36	2915.67	2981.94	2917.22	2811.03	-0.0952639	0.0512971	-1.8571	0.0632969	0.232532
67201	ENSMUSG00000017286	Glod4	560.256	576.107	765.002	624.291	646.175	708.211	592.524	593.943	633.314	-0.00912554	0.104467	-0.0873536	0.93039	0.971981
68299	ENSMUSG00000017288	Vps53	1440.4	1456.92	1400.38	1349.93	1321.92	1397.78	1481.31	1396.32	1405.62	0.0133105	0.0620203	0.214616	0.830067	0.92692
216965	ENSMUSG00000017291	Taok1	8016.33	7479.6	7174.02	9008.54	8731.03	8134.07	8673.18	8534.61	8218.92	-0.105161	0.0626486	-1.67858	0.0932332	0.294482
76233	ENSMUSG00000017299	Dnttip1	482.57	579.047	597.127	513.234	573.891	576.715	531.34	552.414	550.792	-0.0414775	0.0925033	-0.44839	0.653872	0.836317
21925	ENSMUSG00000017300	Tnnc2	0.913958	0.979775	2.12501	0	1.09521	0	4.29365	1.56713	1.37184	-0.786063	1.59002	-0.494372	0.621043	NA
170789	ENSMUSG00000017307	Acot8	579.449	607.46	556.751	611.352	573.891	516.663	601.111	520.288	570.871	0.0922436	0.087264	1.05706	0.290483	0.568325
52685	ENSMUSG00000017309	Cd300lg	0	0	0	0	0	0	0	0	0	NA	NA	NA	NA	NA
78239	ENSMUSG00000017310	Spint4	0	0	0	0	0	0	0	0	0	NA	NA	NA	NA	NA
217212	ENSMUSG00000017311	Pyy	0	0	0	0	0	0	0	0	0	NA	NA	NA	NA	NA
50997	ENSMUSG00000017314	Mpp2	0	0	0	2.15644	0	4.14158	4.29365	0	1.32396	-2.018	2.01771	-1.00014	0.317242	NA
19064	ENSMUSG00000017316	Ppy	0	0	0	0	0	0	0	0	0	NA	NA	NA	NA	NA
22370	ENSMUSG00000017344	Vtn	14.6233	3.9191	4.25001	9.704	10.9521	0	4.29365	4.7014	6.55545	0.717626	0.827524	0.867197	0.385834	0.657781
18099	ENSMUSG00000017376	Nlk	4956.39	5208.48	4809.95	5335.04	4753.22	4954.37	5089.05	4965.46	5009	0.0393004	0.0489855	0.802285	0.422388	0.690149
22032	ENSMUSG00000017386	Traf4	1064.76	954.3	1014.69	1060.97	814.838	874.909	779.298	778.082	917.731	0.335395	0.0736322	4.55501	5.24e-06	0.000150502
11676	ENSMUSG00000017390	Aldoc	26.5048	3.9191	14.875	4.31289	8.7617	23.8141	8.58731	11.7535	12.8161	-0.0840566	0.632084	-0.132983	0.894206	0.954958
217154	ENSMUSG00000017400	Stac2	1.82792	3.9191	8.50002	5.39111	17.5234	8.28317	4.29365	2.3507	6.51113	-0.718695	0.798248	-0.90034	0.367939	0.643363
19921	ENSMUSG00000017404	Rpl19	6054.97	8457.41	10879	8327.11	7805.58	8814.32	7933.6	8153.79	8303.22	0.0438522	0.163398	0.268376	0.78841	0.907792
140859	ENSMUSG00000017405	Nek8	340.906	327.245	279.438	328.858	328.564	308.548	268.353	270.33	306.53	0.121802	0.117275	1.0386	0.29899	0.577448
12298	ENSMUSG00000017412	Cacnb4	49.3537	62.7056	60.5627	70.0844	88.7122	57.9822	82.6528	61.9018	66.7444	-0.260594	0.236634	-1.10125	0.270787	0.545881
72324	ENSMUSG00000017417	Plxdc1	42.0421	27.4337	11.6875	17.2516	8.7617	21.7433	26.8353	13.3206	21.1345	0.491229	0.476611	1.03067	0.302695	0.580853
75869	ENSMUSG00000017418	Arl5b	782.348	704.458	707.627	845.326	783.077	673.007	659.076	760.843	739.47	0.0788335	0.0891988	0.883795	0.376807	0.649571
22680	ENSMUSG00000017421	Zfp207	8572.01	8566.17	7732.9	8344.36	8534.99	8523.38	8381.21	8969.49	8453.06	-0.051026	0.0474017	-1.07646	0.281722	0.558224
69077	ENSMUSG00000017428	Psmd11	2104.85	1902.72	1978.38	2009.81	1838.86	2091.5	2049.15	2179.88	2019.39	-0.0301058	0.0637116	-0.472533	0.636547	0.827573
56745	ENSMUSG00000017446	C1qtnf1	0	0	0	2.15644	0	0	0	0	0.269556	1.53324	3.52635	0.434796	0.663711	NA
19193	ENSMUSG00000017453	Pipox	3.65583	3.9191	2.12501	14.0169	2.19042	5.17698	0	1.56713	4.08142	1.40707	1.02138	1.37762	0.168321	NA
21858	ENSMUSG00000017466	Timp2	1866.3	1783.19	1815.82	1951.58	1434.73	1549.99	1527.47	1370.46	1662.44	0.335334	0.0623942	5.37445	7.68e-08	3.39e-06
76014	ENSMUSG00000017478	Zc3h18	2720.85	3010.85	2768.88	2586.65	2766.51	2613.34	2998.04	2959.53	2803.08	-0.032362	0.0626721	-0.51637	0.605596	0.809438
21974	ENSMUSG00000017485	Top2b	14812.5	13816.8	13969.8	15638.5	14387.8	14593.9	14631.7	14057.2	14488.5	0.0141624	0.0472816	0.299534	0.764533	0.897213
218772	ENSMUSG00000017491	Rarb	469.774	428.161	466.439	517.547	554.177	375.849	348.859	351.821	439.078	0.208909	0.133677	1.56279	0.118102	0.339193
16010	ENSMUSG00000017493	Igfbp4	3308.53	3472.32	3998.2	3771.62	5362.16	5200.79	4861.49	4099.62	4259.34	-0.423878	0.0778467	-5.44503	5.18e-08	2.36e-06
23834	ENSMUSG00000017499	Cdc6	27.4187	34.2921	39.3126	52.8329	35.0468	23.8141	11.8075	22.7234	30.906	0.717757	0.368954	1.94538	0.0517292	0.20564
52615	ENSMUSG00000017548	Suz12	3971.15	3445.87	3521.13	4230.94	4012.86	3794.73	4051.06	4187.38	3901.89	-0.0813684	0.0656496	-1.23943	0.215184	0.481483
237877	ENSMUSG00000017550	Atad5	481.656	434.04	446.251	448.54	478.608	449.362	437.953	386.298	445.338	0.0510077	0.0978497	0.521286	0.602167	0.808536
54394	ENSMUSG00000017561	Crlf3	4625.54	4498.15	4301.01	4227.71	4774.03	4575.41	4842.17	5003.86	4605.98	-0.120924	0.0497318	-2.43152	0.0150355	0.0894748
16675	ENSMUSG00000017588	Krt27	0	0	0	0	0	0	0	0	0	NA	NA	NA	NA	NA
217169	ENSMUSG00000017607	Tns4	6.39771	2.93932	0	0	8.7617	1.0354	0	0	2.39177	-0.0263251	1.56486	-0.0168226	0.986578	NA
21927	ENSMUSG00000017615	Tnfaip1	700.092	721.114	684.252	700.844	742.554	717.529	601.111	825.095	711.574	-0.0429503	0.0927027	-0.463312	0.64314	0.830742
109934	ENSMUSG00000017631	Abr	3687.82	3626.15	3567.88	3866.5	3958.1	4002.84	4018.86	3985.22	3839.17	-0.114452	0.0460309	-2.48643	0.0129034	0.0804507
268451	ENSMUSG00000017639	Rab11fip4	1412.07	1303.1	1307.94	1418.94	1485.11	1452.66	1380.41	1479.37	1404.95	-0.0915713	0.0621023	-1.47452	0.140341	0.377116
21939	ENSMUSG00000017652	Cd40	5.48375	0	9.56253	0	0	3.10619	0	0	2.26906	2.30156	1.71129	1.34493	0.178649	NA
228875	ENSMUSG00000017664	Slc35c2	788.746	905.312	911.627	697.61	817.028	815.892	834.042	807.857	822.264	0.0129407	0.0878993	0.147222	0.882957	0.950413
228876	ENSMUSG00000017667	Zfp334	0	0	0	0	0	0	0	0	0	NA	NA	NA	NA	NA
140579	ENSMUSG00000017670	Elmo2	1555.56	1621.53	1573.57	1639.98	1400.78	1473.37	1460.92	1448.81	1521.81	0.143536	0.0567744	2.52819	0.0114654	0.0744031
78889	ENSMUSG00000017677	Wsb1	1588.46	1453.99	1658.57	1685.26	1615.44	1508.57	1502.78	1506.8	1564.98	0.0581382	0.0643534	0.903421	0.366302	0.642701
76080	ENSMUSG00000017679	Ttpal	2560.91	2238.78	2424.63	2717.12	2506.94	2719.98	2398.01	2687.63	2531.75	-0.0535412	0.0668409	-0.801024	0.423117	0.69034
59040	ENSMUSG00000017686	Rhot1	1680.77	1411.86	1666	1608.71	1754.53	1709.44	1706.73	1734.82	1659.11	-0.117159	0.0650993	-1.79969	0.0719093	0.251954
30942	ENSMUSG00000017688	Hnf4g	0	0	0	0	0	0	0	0	0	NA	NA	NA	NA	NA
246104	ENSMUSG00000017692	Rhbdl3	13.7094	16.6562	15.9375	25.8773	38.3324	39.345	30.0556	37.6112	27.1906	-1.01819	0.356234	-2.8582	0.00426056	0.0362965
11486	ENSMUSG00000017697	Ada	194.673	213.591	192.313	198.393	146.758	179.123	163.159	150.445	179.807	0.322832	0.138447	2.3318	0.0197111	0.107691
26943	ENSMUSG00000017707	Serinc3	5048.7	4384.49	4516.7	5187.33	6682.98	6244.47	6523.13	6783.33	5671.39	-0.455182	0.0588369	-7.73633	1.02e-14	1.23e-12
71776	ENSMUSG00000017713	Tha1	666.275	646.651	675.752	544.502	600.176	478.353	469.082	562.601	580.424	0.263341	0.102938	2.55824	0.0105203	0.0700384
74451	ENSMUSG00000017715	Pgs1	1033.69	1080.69	1200.63	1101.94	1037.17	1070.6	1047.65	1094.64	1083.38	0.0540235	0.0687632	0.785646	0.432075	0.697224
11799	ENSMUSG00000017716	Birc5	31.0746	21.555	30.8126	36.6595	17.5234	40.3804	21.4683	22.7234	27.7747	0.232895	0.368863	0.631387	0.527787	0.762915
71562	ENSMUSG00000017718	Afmid	664.448	655.469	616.252	525.094	611.128	615.025	623.653	528.124	604.899	0.0532177	0.0959759	0.554491	0.579243	0.795387
73603	ENSMUSG00000017720	Trp53tg5	60.3212	71.5235	43.5626	79.7884	65.7127	77.6547	86.9465	74.4388	69.9936	-0.255943	0.234769	-1.09019	0.27563	0.551749
78928	ENSMUSG00000017721	Pigt	2315.97	2605.22	2335.38	2333.27	2152.09	2304.79	1996.55	2103.88	2268.39	0.164547	0.0623023	2.6411	0.00826377	0.0590103
67701	ENSMUSG00000017723	Wfdc2	0	0.979775	4.25001	3.23467	3.28564	4.14158	0	6.26853	2.77003	-0.73768	1.21388	-0.607703	0.543385	NA
18612	ENSMUSG00000017724	Etv4	59.4073	34.2921	36.1251	35.5813	38.3324	36.2389	34.3492	25.8577	37.523	0.308407	0.312382	0.987275	0.323508	0.601008
75526	ENSMUSG00000017733	Eppin	0	0	0	0	0	0	0	0	0	NA	NA	NA	NA	NA
52840	ENSMUSG00000017734	Dbndd2	110.589	119.532	140.25	132.621	102.95	104.575	141.691	108.132	120.043	0.136836	0.176926	0.773411	0.439279	0.703529
17395	ENSMUSG00000017737	Mmp9	0	3.9191	0	0	0	0	1.07341	0	0.624064	1.715	2.75481	0.622548	0.533582	NA
57138	ENSMUSG00000017740	Slc12a5	62.1491	55.8472	49.9376	62.5369	62.4271	52.8052	39.7163	43.8797	53.6624	0.218383	0.252442	0.865082	0.386994	0.658838
80860	ENSMUSG00000017747	Ghdc	99.6214	105.816	115.813	119.683	140.187	129.424	100.901	107.349	114.849	-0.11493	0.178313	-0.644543	0.519223	0.757948
18830	ENSMUSG00000017754	Pltp	299.778	289.034	301.751	321.31	248.613	218.469	236.151	191.974	263.385	0.441455	0.121599	3.63041	0.000282973	0.00435089
20499	ENSMUSG00000017756	Slc12a7	13639	13853	11957.4	13096.1	13767.9	12513.8	13302.8	12603.7	13091.7	0.0100729	0.0536166	0.18787	0.850979	0.93545
19025	ENSMUSG00000017760	Ctsa	4113.73	4194.42	4434.89	4209.38	3579.15	3394.03	3850.33	3484.52	3907.56	0.244857	0.0527801	4.63919	3.5e-06	0.000106554
71971	ENSMUSG00000017764	Zswim1	429.56	447.757	480.251	412.959	488.465	493.884	515.238	464.655	466.596	-0.14714	0.0919644	-1.59997	0.109605	0.324388
20498	ENSMUSG00000017765	Slc12a4	705.576	657.429	608.814	751.521	528.987	613.99	419.705	556.332	605.294	0.360809	0.108918	3.31268	0.000924066	0.0112461
75642	ENSMUSG00000017767	Spata25	29.2467	23.5146	22.3126	10.7822	31.7612	31.0619	23.6151	16.4549	23.5936	-0.244235	0.405033	-0.603001	0.546508	0.774766
17913	ENSMUSG00000017774	Myo1c	655.308	659.388	689.564	793.571	733.792	695.786	715.967	694.24	704.702	-0.0221098	0.0833032	-0.265413	0.790691	0.909386
12928	ENSMUSG00000017776	Crk	2599.3	2406.33	2349.19	2736.53	2514.61	2511.87	2610.54	2409.47	2517.23	0.00690104	0.0600166	0.114985	0.908457	0.962382
12867	ENSMUSG00000017778	Cox7c	1228.36	1168.87	1419.5	1169.87	1284.68	1240.4	1300.98	1307.77	1265.06	-0.0425834	0.0726572	-0.586087	0.557817	0.781798
18738	ENSMUSG00000017781	Pitpna	4885.11	4983.13	5214.76	5088.13	4561.56	4917.09	4793.86	4873	4914.58	0.0748142	0.0462028	1.61926	0.105392	0.316827
21428	ENSMUSG00000017801	Mlx	1201.85	1168.87	1333.44	1195.75	1057.97	1201.06	1146.41	1109.53	1176.86	0.117738	0.0698032	1.68672	0.0916573	0.291398
67998	ENSMUSG00000017802	Retreg3	3462.99	3567.36	3560.45	3449.23	3334.92	3095.83	3233.12	3515.08	3402.37	0.0905744	0.0520234	1.74103	0.0816778	0.272034
59091	ENSMUSG00000017817	Jph2	0	0	0	0	0	0	0	0	0	NA	NA	NA	NA	NA
80861	ENSMUSG00000017830	Dhx58	665.361	796.557	698.064	613.508	510.369	649.193	528.119	614.316	634.436	0.267571	0.102392	2.6132	0.00896981	0.0626476
271457	ENSMUSG00000017831	Rab5a	1210.99	1136.54	1285.63	1321.9	1262.78	1212.45	1349.28	1284.27	1257.98	-0.0447868	0.0688208	-0.650774	0.515193	0.754761
75482	ENSMUSG00000017832	Hspb9	47.5258	53.8876	39.3126	44.2071	24.0947	21.7433	30.0556	20.3727	35.1499	0.951201	0.308474	3.08357	0.00204532	0.020827
71966	ENSMUSG00000017837	Nkiras2	229.403	221.429	235.876	213.488	208.09	176.017	172.82	171.601	203.591	0.308011	0.131315	2.34558	0.0189974	0.105203
26931	ENSMUSG00000017843	Ppp2r5c	5828.31	5650.36	5564.33	5769.57	5794.77	5618.06	5711.63	5946.49	5735.44	-0.0164513	0.0426935	-0.385335	0.699989	0.860484
245866	ENSMUSG00000017858	Ift52	1092.18	1042.48	1074.19	1077.14	1043.74	1073.71	1139.96	1107.96	1081.42	-0.0268296	0.0644298	-0.416416	0.677106	0.848905
17865	ENSMUSG00000017861	Mybl2	50.2677	24.4944	24.4376	36.6595	44.9037	53.8406	22.5417	32.9098	36.2569	-0.175937	0.353783	-0.4973	0.618977	0.817769
27219	ENSMUSG00000017868	Sgk2	2.74187	0	2.12501	0	2.19042	0	2.14683	0	1.15052	0.212436	1.88514	0.112689	0.910277	NA
14049	ENSMUSG00000017897	Eya2	1111.37	1049.34	1128.38	1013.53	1083.16	1195.88	1132.45	1139.31	1106.68	-0.0808566	0.0675082	-1.19773	0.231022	0.501433
27372	ENSMUSG00000017922	Prl3c1	0	0	0	0	0	0	0	0	0	NA	NA	NA	NA	NA
56336	ENSMUSG00000017929	B4galt5	2209.04	2458.25	2332.19	2429.23	2036	2236.46	2030.9	2157.94	2236.25	0.155427	0.0584109	2.66093	0.00779262	0.0564994
228858	ENSMUSG00000017943	Gdap1l1	1.82792	1.95955	0	0	2.19042	0	2.14683	3.91783	1.50532	-1.10945	1.58972	-0.697888	0.485247	NA
15378	ENSMUSG00000017950	Hnf4a	1.82792	0	0	2.15644	0	0	2.14683	0	0.766398	0.94411	2.37104	0.398184	0.690495	NA
19223	ENSMUSG00000017969	Ptgis	0	0	0	0	4.38085	4.14158	0	4.7014	1.65298	-4.16489	1.77302	-2.34904	0.0188217	NA
320405	ENSMUSG00000017978	Cadps2	0.913958	1.95955	1.0625	0	0	3.10619	2.14683	0.783566	1.24657	-0.597072	1.63231	-0.365785	0.714526	NA
228889	ENSMUSG00000017999	Ddx27	1981.46	2044.79	2126.07	1949.43	1812.58	1850.25	1897.79	1987.91	1956.28	0.100963	0.0571158	1.76768	0.077114	0.262829
19159	ENSMUSG00000018001	Cyth3	1102.23	1021.9	1094.38	1131.05	1555.2	1338.77	1342.84	1451.95	1254.79	-0.387594	0.0700175	-5.53568	3.1e-08	1.48e-06
72318	ENSMUSG00000018008	Cyth4	5901.43	5919.8	6056.27	5796.52	5582.3	5434.79	5388.53	5930.03	5751.21	0.0834173	0.0463703	1.79894	0.0720287	0.251954
170758	ENSMUSG00000018012	Rac3	5.48375	7.8382	2.12501	4.31289	2.19042	12.4248	6.44048	3.91783	5.59167	-0.324194	0.800898	-0.404789	0.685633	0.853357
74778	ENSMUSG00000018040	Rrp7a	1468.73	1458.88	1647.94	1303.57	1356.97	1404	1283.8	1396.32	1415.03	0.111294	0.0733761	1.51676	0.129326	0.359996
109754	ENSMUSG00000018042	Cyb5r3	573.966	645.671	856.377	789.259	734.887	627.45	683.764	655.845	695.902	0.0835773	0.110783	0.754423	0.450595	0.711178
70422	ENSMUSG00000018068	Ints2	1844.37	1658.76	1551.25	1835.13	1659.25	1715.65	1669.16	1701.91	1704.43	0.0305165	0.0659155	0.462964	0.64339	0.830991
76199	ENSMUSG00000018076	Med13l	5731.43	6015.82	5614.27	6266.63	5502.35	5725.74	5812.53	6237.97	5863.34	0.0209296	0.0534462	0.391601	0.695353	0.857084
68024	ENSMUSG00000018102	H2bc4	277.843	339.982	333.626	245.835	217.947	229.858	174.966	231.936	256.499	0.484063	0.140144	3.45404	0.000552248	0.00743758
207495	ENSMUSG00000018126	Baiap2l2	12.7954	14.6966	7.43752	2.15644	10.9521	8.28317	2.14683	4.7014	7.89619	0.526663	0.720118	0.731357	0.464561	0.722328
17135	ENSMUSG00000018143	Mafk	1351.74	1467.7	1530	1490.1	1281.4	1324.27	1211.88	1253.71	1363.85	0.202957	0.0642626	3.15824	0.00158726	0.0170264
19014	ENSMUSG00000018160	Med1	6312.71	6081.46	5674.83	6661.26	6353.33	6626.53	6532.79	6911.06	6394.25	-0.0958243	0.0541459	-1.76974	0.0767699	0.262155
13867	ENSMUSG00000018166	Erbb3	115.159	129.33	130.688	149.873	102.95	104.575	106.268	97.1622	117.001	0.353168	0.169172	2.08762	0.0368317	0.163941
59045	ENSMUSG00000018167	Stard3	832.616	767.164	829.815	750.443	752.411	829.352	746.022	832.931	792.594	0.00769582	0.0777566	0.0989732	0.92116	0.96831
22780	ENSMUSG00000018168	Ikzf3	7297.96	7268.95	6721.39	7683.41	6496.8	6293.14	6434.04	6313.98	6813.71	0.182117	0.0483149	3.76937	0.000163662	0.00284045
17305	ENSMUSG00000018169	Mfng	2440.27	2616.98	2527.69	2456.19	2690.94	2384.52	2436.65	2455.7	2501.12	0.0109245	0.0560299	0.194977	0.845411	0.932841
75909	ENSMUSG00000018171	Vmp1	2295.86	2148.65	2217.44	2317.1	2357.99	2509.8	2472.07	2273.13	2324	-0.0977453	0.0555461	-1.75972	0.0784561	0.265562
56207	ENSMUSG00000018189	Uchl5	429.56	402.687	420.751	404.333	420.561	542.547	429.365	492.863	442.834	-0.187296	0.103013	-1.81819	0.0690358	0.246003
69367	ENSMUSG00000018196	Glrx2	697.35	666.247	672.564	693.297	595.795	588.105	653.709	672.3	654.921	0.11924	0.0806805	1.47792	0.139428	0.375661
20822	ENSMUSG00000018199	Ro60	629.717	506.543	518.501	639.386	746.935	696.821	702.012	736.552	647.059	-0.32931	0.0930121	-3.54051	0.000399355	0.00574264
58231	ENSMUSG00000018209	Stk4	18077.2	17596.8	16890.6	18717.9	18329.5	18786.2	18905	18786.8	18261.2	-0.0696522	0.0423281	-1.64553	0.0998602	0.307858
192201	ENSMUSG00000018211	Wfdc15b	0	0	0	0	0	0	0	0	0	NA	NA	NA	NA	NA
18858	ENSMUSG00000018217	Pmp22	0	0	0	0	0	0	0	0	0	NA	NA	NA	NA	NA
14566	ENSMUSG00000018238	Gdf9	5.48375	2.93932	6.37502	6.46933	4.38085	6.21238	2.14683	7.0521	5.13245	0.082566	0.7817	0.105624	0.915881	0.965828
67966	ENSMUSG00000018239	Zcchc10	243.113	227.308	311.313	256.617	281.47	233.999	242.591	295.405	261.477	-0.0248725	0.133873	-0.185791	0.852609	0.936106
13529	ENSMUSG00000018259	Prl8a2	0	0	0	0	0	0	0	0	0	NA	NA	NA	NA	NA
21388	ENSMUSG00000018263	Tbx5	0	0	0	0	0	0	0	0	0	NA	NA	NA	NA	NA
19175	ENSMUSG00000018286	Psmb6	1519	1573.52	1929.51	1417.86	1431.44	1443.34	1464.14	1427.66	1525.81	0.159126	0.0817023	1.94763	0.0514591	0.2049
216873	ENSMUSG00000018287	Spag7	396.658	440.899	430.314	383.847	358.134	343.751	419.705	411.372	398.085	0.105979	0.104859	1.01068	0.31217	0.590224
18643	ENSMUSG00000018293	Pfn1	22434	24036.8	27971.4	23169.9	20346.9	21114.8	20340.1	19511.6	22365.7	0.263568	0.060781	4.33635	1.45e-05	0.000361622
67145	ENSMUSG00000018322	Tomm34	2495.11	2666.95	2669.01	2559.7	2602.22	2917.75	2906.8	2854.53	2709.01	-0.119081	0.0553318	-2.15213	0.0313874	0.148075
54401	ENSMUSG00000018326	Ywhab	5702.18	5425.99	5497.39	5626.16	5916.34	6100.55	6426.52	6376.66	5883.98	-0.157789	0.0455928	-3.46083	0.000538519	0.00730477
16706	ENSMUSG00000018334	Ksr1	525.526	530.058	453.689	527.251	469.846	538.406	583.937	611.965	530.085	-0.115949	0.10049	-1.15383	0.24857	0.521594
14778	ENSMUSG00000018339	Gpx3	281.499	255.721	197.626	256.617	302.279	259.884	306.996	238.988	262.451	-0.155403	0.136702	-1.1368	0.255622	0.531069
11749	ENSMUSG00000018340	Anxa6	17555.3	17912.2	19727.5	17651.6	17344.9	18596.7	17412.9	17265.1	17933.3	0.0447742	0.048589	0.921489	0.356795	0.634851
16162	ENSMUSG00000018341	Il12rb2	739.392	693.68	765.002	763.381	872.884	925.644	679.471	828.23	783.461	-0.159434	0.0924016	-1.72544	0.0844476	0.277073
52712	ENSMUSG00000018347	Zkscan6	907.56	881.797	914.815	817.292	876.17	803.467	1041.21	878.378	890.086	-0.0305581	0.0849756	-0.35961	0.719139	0.872055
16647	ENSMUSG00000018362	Kpna2	599.557	537.896	708.689	722.409	526.797	535.3	517.385	543.795	586.478	0.272614	0.0997697	2.73243	0.00628682	0.0484337
66313	ENSMUSG00000018363	Smurf2	2676.07	2552.31	2530.88	2619	2896.84	2910.5	2884.26	2931.32	2750.15	-0.163362	0.047711	-3.42399	0.000617094	0.00817177
320162	ENSMUSG00000018372	Cep95	902.077	1023.86	886.127	972.556	850.98	845.918	907.034	955.168	917.966	0.0870988	0.0766726	1.13598	0.255964	0.531419
22344	ENSMUSG00000018377	Vezf1	3184.23	3413.53	3125.88	3591.56	3782.86	3676.69	3707.57	3966.41	3556.09	-0.185292	0.0560422	-3.30629	0.000945409	0.0114299
103841	ENSMUSG00000018378	Cuedc1	388.432	326.265	365.501	328.858	388.8	410.017	418.631	345.553	371.507	-0.145932	0.108142	-1.34945	0.177193	0.430867
70393	ENSMUSG00000018378	2210416O15Rik	14.6233	2.93932	6.37502	5.39111	3.28564	7.24777	12.881	8.61923	7.6703	-0.119757	0.702505	-0.170471	0.86464	0.942031
110809	ENSMUSG00000018379	Srsf1	10467.6	9688.99	9598.65	10292.7	10615.9	9403.47	10565.6	10550.7	10147.9	-0.0386616	0.0518261	-0.745986	0.455676	0.714506
66610	ENSMUSG00000018381	Abi3	1049.22	1071.87	1055.07	950.992	988.977	1079.92	1039.06	950.466	1023.2	0.0258528	0.0719269	0.359431	0.719272	0.872055
71774	ENSMUSG00000018387	Shroom1	0	0	0	0	0	0	0	0	0	NA	NA	NA	NA	NA
16568	ENSMUSG00000018395	Kif3a	92.3098	75.4426	116.875	78.7102	85.4266	110.787	97.6806	135.557	99.0987	-0.248755	0.21069	-1.18067	0.237733	0.509656
20362	ENSMUSG00000018398	Septin8	91.3958	132.27	117.938	120.761	151.139	128.389	144.911	171.601	132.301	-0.371982	0.173113	-2.14878	0.0316515	0.149033
170749	ENSMUSG00000018401	Mtmr4	1434.91	1455.95	1467.32	1542.94	1655.96	1447.48	1556.45	1627.47	1523.56	-0.0922284	0.0630911	-1.46183	0.143788	0.382244
217038	ENSMUSG00000018405	Mrm1	1099.49	1136.54	995.565	947.757	1032.79	1054.03	1015.45	1012.37	1036.75	0.0238669	0.0736331	0.324132	0.745838	0.88566
17762	ENSMUSG00000018411	Mapt	114.245	99.937	109.438	88.4142	53.6654	54.876	60.1111	53.2825	79.2461	0.89589	0.205692	4.3555	1.33e-05	0.000335992
76719	ENSMUSG00000018412	Kansl1	4610	4681.36	4502.89	4914.54	4851.79	4900.53	4899.06	5010.12	4796.29	-0.0719851	0.0453687	-1.58667	0.112588	0.329601
66771	ENSMUSG00000018415	Gid4	1873.61	1904.68	1883.82	2153.21	2039.29	2010.74	1922.48	2049.03	1979.61	-0.0383864	0.0610424	-0.628849	0.529448	0.763471
17912	ENSMUSG00000018417	Myo1b	4.56979	0	2.12501	0	0	5.17698	0	0	1.48397	0.396118	1.90431	0.208011	0.835221	NA
67487	ENSMUSG00000018425	Dhx40	1208.25	1089.51	1151.75	1156.93	1134.64	1210.38	1162.51	1089.16	1150.39	0.00425864	0.0664909	0.0640486	0.948932	0.980308
77864	ENSMUSG00000018427	Ypel2	127.04	82.3011	144.5	99.1964	67.9032	70.4069	42.9365	78.3566	89.0802	0.796874	0.235679	3.38118	0.000721751	0.00924459
11640	ENSMUSG00000018428	Akap1	222.092	218.49	266.688	208.097	251.899	257.814	242.591	217.048	235.59	-0.0805264	0.129087	-0.623814	0.53275	0.764704
68979	ENSMUSG00000018433	Nol11	1692.65	1713.63	1603.32	1755.35	1591.34	1589.33	1719.61	1625.12	1661.29	0.0521564	0.0586543	0.889218	0.373886	0.64766
116891	ENSMUSG00000018442	Derl2	1232.02	1178.67	1144.32	1050.19	1236.49	1058.17	1132.45	1180.05	1151.54	4.56e-05	0.0736001	0.000619422	0.999506	0.999779
12261	ENSMUSG00000018446	C1qbp	1642.38	1462.8	1621.38	1539.7	1583.68	1452.66	1433.01	1448.81	1523.05	0.0830969	0.0637511	1.30346	0.192418	0.4513
69723	ENSMUSG00000018449	Rpain	276.015	261.6	294.313	310.528	336.23	308.548	361.74	333.799	310.347	-0.231441	0.110673	-2.09121	0.0365089	0.163096
103712	ENSMUSG00000018451	6330403K07Rik	7.31166	14.6966	15.9375	15.0951	0	9.31856	8.58731	9.4028	10.0437	0.936002	0.652614	1.43423	0.151505	0.392963
114644	ENSMUSG00000018459	Slc13a3	0	0	0	0	0	0	0	0	0	NA	NA	NA	NA	NA
16499	ENSMUSG00000018470	Kcnab3	21.021	8.81797	19.1251	18.3298	3.28564	10.354	4.29365	4.7014	11.2411	1.57397	0.589707	2.66906	0.00760631	0.0555886
216848	ENSMUSG00000018474	Chd3	13235.9	14514.4	13336.5	14661.7	12988.1	12734.3	13180.4	14317.3	13621.1	0.0666921	0.0520872	1.28039	0.200407	0.46152
216850	ENSMUSG00000018476	Kdm6b	3584.54	4205.19	3837.76	4166.25	2815.79	2977.8	3034.54	3241.61	3482.94	0.387031	0.0630149	6.14189	8.15e-10	5.15e-08
73634	ENSMUSG00000018479	1700125H20Rik	0	4.89887	3.18751	2.15644	4.38085	0	0	3.13427	2.21974	0.427523	1.3886	0.30788	0.758174	NA
66884	ENSMUSG00000018481	Appbp2	1101.32	1057.18	1148.57	1223.78	1193.78	1154.47	1146.41	1065.65	1136.39	-0.00874702	0.0703332	-0.124366	0.901026	0.958804
22412	ENSMUSG00000018486	Wnt9b	10.9675	9.79775	10.625	14.0169	17.5234	16.5663	19.3214	10.1864	13.6256	-0.476895	0.483797	-0.985733	0.324264	0.601906
11541	ENSMUSG00000018500	Adora2b	14.6233	10.7775	7.43752	7.54755	10.9521	21.7433	17.1746	4.7014	11.8697	-0.411143	0.57585	-0.713976	0.475242	0.728601
20185	ENSMUSG00000018501	Ncor1	17926.4	17733.9	16916.1	18822.5	17749	18644.4	18498.1	18365.2	18082	-0.0370912	0.0433679	-0.855268	0.392403	0.663881
22368	ENSMUSG00000018507	Trpv2	1842.54	2018.34	2027.26	1818.96	1885.96	1931.01	1950.39	1810.82	1910.66	0.0249151	0.0599808	0.415385	0.67786	0.849368
73139	ENSMUSG00000018509	Cenpv	83.1702	54.8674	95.6253	91.6489	90.9026	86.9733	74.0655	104.214	85.1834	-0.137446	0.219942	-0.624919	0.532024	0.76457
22658	ENSMUSG00000018537	Pcgf2	29.2467	79.3617	38.2501	70.0844	81.0457	103.54	95.5338	61.1182	69.7725	-0.652198	0.29409	-2.21768	0.0265763	0.132502
67480	ENSMUSG00000018541	Cwc25	698.264	754.426	909.502	826.996	728.316	759.981	776.078	827.446	785.126	0.0420226	0.0891539	0.471349	0.637392	0.827823
72215	ENSMUSG00000018543	1700001P01Rik	34.7304	22.5348	38.2501	33.4249	10.9521	15.5309	22.5417	21.9399	24.9881	0.850272	0.380063	2.23718	0.0252743	0.127729
108083	ENSMUSG00000018547	Pip4k2b	3691.48	3890.68	3670.95	3827.69	3826.67	3911.73	3920.11	3764.25	3812.94	-0.0320906	0.0459263	-0.698741	0.484714	0.735618
68729	ENSMUSG00000018548	Trim37	795.144	712.296	715.064	762.303	796.219	801.396	775.004	680.919	754.793	-0.0301068	0.0818452	-0.36785	0.712985	0.868199
53422	ENSMUSG00000018554	Ybx2	0	0	0	0	0	0	0	0	0	NA	NA	NA	NA	NA
67181	ENSMUSG00000018559	Ctdnep1	1621.36	1635.24	1811.57	1692.81	1521.25	1657.67	1706.73	1718.36	1670.62	0.032629	0.0636303	0.512791	0.608098	0.810926
54351	ENSMUSG00000018565	Elp5	660.792	536.916	788.377	574.692	538.844	593.282	514.165	587.675	599.343	0.195642	0.111015	1.76231	0.0780169	0.264605
20528	ENSMUSG00000018566	Slc2a4	0	0	0	0	0	0	0	0	0	NA	NA	NA	NA	NA
56486	ENSMUSG00000018567	Gabarap	311.66	361.537	401.626	290.042	335.135	291.982	279.087	303.24	321.789	0.174205	0.123029	1.41597	0.156785	0.400692
53624	ENSMUSG00000018569	Cldn7	28.3327	29.3932	17	18.3298	20.809	25.8849	22.5417	16.4549	22.3433	0.132345	0.388043	0.341059	0.733059	0.879371
70419	ENSMUSG00000018570	2810408A11Rik	74.9446	97.9775	124.313	77.632	65.7127	57.9822	76.2123	75.2224	81.2496	0.44185	0.22388	1.9736	0.0484274	0.196295
78246	ENSMUSG00000018572	Phf23	1403.84	1390.3	1527.88	1382.28	1258.4	1177.25	1277.36	1296.8	1339.26	0.18645	0.0641768	2.90525	0.00366961	0.0324507
11370	ENSMUSG00000018574	Acadvl	1355.4	1423.61	1613.94	1401.69	1356.97	1289.07	1302.05	1273.3	1377	0.150223	0.0681153	2.20542	0.0274246	0.135532
13411	ENSMUSG00000018581	Dnah11	94.1377	109.735	86.0627	64.6933	64.6175	71.4423	76.2123	49.3647	77.0332	0.448777	0.231147	1.94152	0.0521956	0.206764
27041	ENSMUSG00000018583	G3bp1	6084.22	5825.74	6229.45	5999.23	5909.76	5921.43	6060.49	5895.55	5990.73	0.0211935	0.0421766	0.502495	0.61532	0.815953
11927	ENSMUSG00000018585	Atox1	338.164	341.941	533.376	336.405	303.374	340.645	363.887	268.763	353.32	0.280854	0.149589	1.8775	0.060449	0.226446
237213	ENSMUSG00000018589	Glra2	0	0	0	0	0	0	0	0	0	NA	NA	NA	NA	NA
20692	ENSMUSG00000018593	Sparc	0	0	0	0	0	0	0	0	0	NA	NA	NA	NA	NA
14657	ENSMUSG00000018595	Glra4	86.826	110.715	63.7502	91.6489	150.044	119.071	110.562	109.699	105.289	-0.466858	0.202173	-2.3092	0.0209323	0.112229
237781	ENSMUSG00000018599	Mief2	484.398	522.22	517.439	527.251	518.035	516.663	413.264	403.537	487.851	0.15007	0.103997	1.44303	0.149013	0.389631
21386	ENSMUSG00000018604	Tbx3	0	0	0	0	0	0	0	0	0	NA	NA	NA	NA	NA
30800	ENSMUSG00000018620	Mmp20	0	0	0	0	0	0	0	0	0	NA	NA	NA	NA	NA
17393	ENSMUSG00000018623	Mmp7	0	0	1.0625	0	0	0	0	0	0.132813	0.747602	3.53381	0.211557	0.832453	NA
12921	ENSMUSG00000018634	Crhr1	0	0	0	0	0	0	0	0	0	NA	NA	NA	NA	NA
56405	ENSMUSG00000018648	Dusp14	16.4512	11.7573	6.37502	15.0951	6.57127	4.14158	21.4683	15.6713	12.1914	0.0505724	0.586729	0.0861938	0.931312	0.972504
217031	ENSMUSG00000018651	Tada2a	191.017	247.883	247.563	183.298	145.663	186.371	213.609	226.451	205.232	0.167502	0.161903	1.03458	0.300865	0.579032
22778	ENSMUSG00000018654	Ikzf1	29845.3	29735.2	29157.2	30691.6	28282.8	28484.8	29535	28228	29245	0.0604553	0.0373453	1.61882	0.105486	0.316827
403088	ENSMUSG00000018656	Tcaf3	0	0	0	0	0	0	0	0	0	NA	NA	NA	NA	NA
103711	ENSMUSG00000018659	Pnpo	954.172	915.109	991.315	930.506	907.931	842.812	802.913	773.38	889.767	0.190062	0.0746708	2.54533	0.0109174	0.0718345
16834	ENSMUSG00000018661	Cog1	1540.93	1556.86	1608.63	1526.76	1562.87	1587.26	1523.17	1551.46	1557.24	0.0018597	0.0557832	0.033338	0.973405	0.989545
12412	ENSMUSG00000018666	Cbx1	591.331	583.946	636.439	614.587	482.989	503.202	569.982	586.891	571.171	0.176147	0.0903837	1.94888	0.0513102	0.204473
80280	ENSMUSG00000018669	Cdk5rap3	944.119	1039.54	1023.19	874.438	946.263	984.661	892.006	839.2	942.927	0.0854955	0.0801888	1.06618	0.286343	0.563297
56358	ENSMUSG00000018672	Copz2	0	0	8.50002	0	0	0	2.14683	0	1.33086	2.02954	2.22484	0.91222	0.361653	NA
68066	ENSMUSG00000018677	Slc25a39	920.356	844.566	949.878	774.163	806.076	665.76	607.552	613.533	772.735	0.375696	0.0987002	3.80644	0.000140983	0.00251141
78912	ENSMUSG00000018678	Sp2	1767.59	1888.03	1811.57	2063.72	1946.19	2120.49	2026.6	1947.95	1946.52	-0.0948088	0.0630317	-1.50415	0.132544	0.365066
56321	ENSMUSG00000018697	Aatf	1051.97	1024.84	969.003	904.628	923.264	1011.58	1022.96	979.458	985.963	0.00576055	0.0731504	0.0787494	0.937232	0.974958
16869	ENSMUSG00000018698	Lhx1	0	0	0	0	0	0	0	0	0	NA	NA	NA	NA	NA
13424	ENSMUSG00000018707	Dync1h1	21601.4	22971.8	20820.8	22882	20901	22131.6	21689.4	22754.8	21969.1	0.0130137	0.0463679	0.280662	0.77897	0.902954
52670	ENSMUSG00000018727	Cpsf4l	84.9981	98.9572	111.563	107.822	62.4271	88.0086	67.625	70.521	86.4903	0.480053	0.20295	2.36538	0.0180116	0.101043
103737	ENSMUSG00000018733	Pex12	510.903	545.734	556.751	511.077	549.797	528.052	571.056	499.915	534.161	-0.0146749	0.0869885	-0.168699	0.866033	0.942307
83431	ENSMUSG00000018736	Ndel1	1004.44	1017.99	1127.32	1027.55	1086.45	972.237	1202.22	955.168	1049.17	-0.0120833	0.082261	-0.14689	0.883219	0.950485
71998	ENSMUSG00000018740	Slc25a35	139.836	138.148	191.251	198.393	127.045	144.955	155.645	173.952	158.653	0.142913	0.170931	0.836088	0.403105	0.673697
75580	ENSMUSG00000018750	Zbtb4	4857.69	5095.81	4766.39	5345.82	5491.39	5285.7	5699.82	5752.16	5286.85	-0.148063	0.0514781	-2.87623	0.00402461	0.0349938
619441	ENSMUSG00000018752	Tnfsfm13	0	0	0	0	0	0	0	0	0	NA	NA	NA	NA	NA
24070	ENSMUSG00000018761	Mpdu1	747.618	782.84	908.44	724.565	652.746	632.627	696.645	601.779	718.408	0.293081	0.0890573	3.29093	0.000998583	0.0119447
23879	ENSMUSG00000018765	Fxr2	1521.74	1611.73	1642.63	1622.72	1580.39	1623.5	1489.9	1564.78	1582.17	0.0314183	0.0586825	0.535394	0.592377	0.802896
228033	ENSMUSG00000018770	Atp5g3	1777.65	1681.29	2145.19	1878.26	1723.86	1578.98	1533.91	1579.67	1737.35	0.221438	0.0749792	2.95333	0.00314368	0.0288623
12514	ENSMUSG00000018774	Cd68	241.285	256.701	199.751	190.845	164.282	170.84	195.361	122.236	192.663	0.453077	0.162986	2.77986	0.00543828	0.0436407
56293	ENSMUSG00000018776	Slc35g3	2.74187	15.6764	20.1876	11.8604	10.9521	4.14158	12.881	16.4549	11.862	0.165429	0.61444	0.269235	0.787749	0.90746
14081	ENSMUSG00000018796	Acsl1	221.178	153.825	200.813	211.332	273.803	233.999	287.675	286.002	233.578	-0.45923	0.139602	-3.28956	0.00100342	0.0119733
217265	ENSMUSG00000018800	Abca5	15.5373	5.87865	4.25001	3.23467	2.19042	20.7079	10.7341	15.6713	9.77555	-0.7624	0.700054	-1.08906	0.276128	0.552369
[truncated: 25,180 more rows]
