# Supplementary material for: Functional heterogeneity and plasticity in naïve CD8 T cells drive superior effector and memory responses
Source: bioRxiv. 2025 Oct 17:2025.10.16.682909. Preprint. [Version 1] doi: 10.1101/2025.10.16.682909 (PMC12632747; doi:10.1101/2025.10.16.682909)
Supplement: Supplement 2 [file media-2.xlsx]

## Sheet: D5
ID	ENSEMBL	SYMBOL	Long_1	Long_2	Long_3	Fresh_1	Fresh_2	Fresh_3	baseMean	log2FoldChange	lfcSE	stat	pvalue	padj
14679	ENSMUSG00000000001	Gnai3	4467.73	4182.31	4356.63	4452.86	4467.12	4234.04	4360.12	-0.0161405	0.0844414	-0.191145	0.848412	0.999967
54192	ENSMUSG00000000003	Pbsn	0	0	0	0	0	0	0	NA	NA	NA	NA	NA
12544	ENSMUSG00000000028	Cdc45	1542.13	1397.66	1572.56	1601.31	1677.34	1542.4	1555.57	-0.0956565	0.109418	-0.874228	0.381994	0.999967
14955	ENSMUSG00000000031	H19	1.0577	0	3.86141	5.49962	0	1.72818	2.02449	-0.32805	2.28891	-0.143321	0.886036	0.999967
107815	ENSMUSG00000000037	Scml2	8.46161	2.37093	0	1.83321	2.04305	1.72818	2.73949	-0.00988287	1.91716	-0.00515494	0.995887	0.999967
11818	ENSMUSG00000000049	Apoh	0	0	0	0	0	0	0	NA	NA	NA	NA	NA
67608	ENSMUSG00000000056	Narf	191.444	233.536	229.754	268.565	221.67	242.809	231.296	-0.16452	0.220524	-0.746045	0.45564	0.999967
12390	ENSMUSG00000000058	Cav2	8.46161	16.5965	3.86141	18.3321	2.04305	3.45636	8.79183	0.55107	1.11492	0.494269	0.621117	0.999967
23849	ENSMUSG00000000078	Klf6	1352.8	1202.06	1439.34	1277.75	1414.81	1253.8	1323.42	0.0167665	0.120992	0.138575	0.889786	0.999967
29871	ENSMUSG00000000085	Scmh1	93.0777	135.143	126.461	134.741	123.604	135.662	124.781	-0.166969	0.288725	-0.578299	0.563062	0.999967
12858	ENSMUSG00000000088	Cox5a	4475.13	3568.24	4325.74	3728.74	4277.12	3551.41	3987.73	0.096502	0.111866	0.862656	0.388326	0.999967
21385	ENSMUSG00000000093	Tbx2	8.46161	27.2657	10.6189	7.33283	4.08609	10.3691	11.3557	0.937831	0.948806	0.988433	0.322941	0.999967
21387	ENSMUSG00000000094	Tbx4	10.577	10.6692	3.86141	0	6.12914	6.04864	6.21423	1.39304	1.35899	1.02506	0.305337	0.999967
22768	ENSMUSG00000000103	Zfy2	0	0	0	0	0	0	0	NA	NA	NA	NA	NA
18053	ENSMUSG00000000120	Ngfr	0	2.37093	0	0	4.08609	0	1.07617	-0.179127	3.47916	-0.0514857	0.958939	0.999967
22415	ENSMUSG00000000125	Wnt3	30.6733	13.0401	3.86141	10.9992	8.17218	11.2332	12.9966	0.298148	0.900941	0.33093	0.740697	0.999967
216795	ENSMUSG00000000126	Wnt9a	0	0	0	0	0	0	0	NA	NA	NA	NA	NA
14158	ENSMUSG00000000127	Fer	4.2308	9.48371	1.9307	3.66641	3.06457	1.72818	4.0174	0.6909	1.46945	0.470176	0.638229	0.999967
74204	ENSMUSG00000000131	Xpo6	4198.01	4545.07	4665.55	4388.7	4348.62	4657.45	4467.23	0.000653223	0.0837702	0.00779779	0.993778	0.999967
209446	ENSMUSG00000000134	Tfe3	205.194	169.521	247.13	200.736	153.228	173.682	191.582	0.230983	0.235903	0.979145	0.327508	0.999967
12006	ENSMUSG00000000142	Axin2	87.7892	103.135	84.951	92.577	116.454	101.099	97.6674	-0.168068	0.311938	-0.538786	0.590035	0.999967
231841	ENSMUSG00000000148	Brat1	189.328	195.601	162.179	177.821	177.745	193.556	182.705	-0.00974984	0.238227	-0.0409267	0.967354	0.999967
14673	ENSMUSG00000000149	Gna12	83.5584	59.2732	58.8865	69.6619	68.442	94.1859	72.3346	-0.207864	0.376841	-0.551596	0.581225	0.999967
18400	ENSMUSG00000000154	Slc22a18	0	0	0	0	0	0	0	NA	NA	NA	NA	NA
16415	ENSMUSG00000000157	Itgb2l	0	0	0	0	0	0	0	NA	NA	NA	NA	NA
72058	ENSMUSG00000000159	Igsf5	0	2.37093	0	3.66641	0	0	1.00622	0.0403638	3.64009	0.0110887	0.991153	0.999967
72614	ENSMUSG00000000167	Pih1d2	19.0386	9.48371	7.72282	22.9151	21.452	12.0973	15.4516	-0.684978	0.773891	-0.88511	0.376098	0.999967
235339	ENSMUSG00000000168	Dlat	920.2	1017.13	1029.07	890.939	853.993	941.859	942.197	0.141808	0.12238	1.15875	0.246557	0.999967
66925	ENSMUSG00000000171	Sdhd	5.2885	1.18546	4.82676	2.74981	0	2.59227	2.7738	1.34761	1.86386	0.723021	0.469667	0.999967
64654	ENSMUSG00000000182	Fgf23	6.34621	2.37093	8.68817	0	10.2152	2.59227	5.03547	1.37624	1.52604	0.901841	0.367141	0.999967
14177	ENSMUSG00000000183	Fgf6	0	0	0	0	0	0	0	NA	NA	NA	NA	NA
12444	ENSMUSG00000000184	Ccnd2	2128.09	2683.89	2811.11	2372.17	2892.95	2769.41	2609.6	-0.0805541	0.0936144	-0.860488	0.38952	0.999967
277463	ENSMUSG00000000194	Gpr107	251.733	278.584	272.229	257.566	227.8	317.121	267.505	0.00891258	0.205832	0.0433003	0.965462	0.999967
338370	ENSMUSG00000000197	Nalcn	0	2.37093	0	0	0	0	0.395154	1.4875	4.04853	0.367417	0.713308	0.999967
72014	ENSMUSG00000000202	Btbd17	0	0	0	1.83321	0	0	0.305535	-1.09687	4.04833	-0.270944	0.786434	0.999967
20558	ENSMUSG00000000204	Slfn4	7.40391	3.55639	0	14.6657	3.06457	1.72818	5.06978	-1.08355	1.48176	-0.731261	0.46462	0.999967
21823	ENSMUSG00000000214	Th	0	0	0	0	0	0	0	NA	NA	NA	NA	NA
16334	ENSMUSG00000000215	Ins2	0	0	0	0	0	0	0	NA	NA	NA	NA	NA
20278	ENSMUSG00000000216	Scnn1g	0	0	0	0	0	0	0	NA	NA	NA	NA	NA
13497	ENSMUSG00000000223	Drp2	24.3271	16.5965	11.5842	16.4989	15.3228	26.7868	18.5194	-0.170965	0.726829	-0.23522	0.814038	0.999967
27027	ENSMUSG00000000244	Tspan32	276.06	245.391	185.348	343.726	246.187	329.219	270.988	-0.384673	0.218658	-1.75925	0.0785357	0.999967
16870	ENSMUSG00000000247	Lhx2	10.577	4.74185	5.79211	10.0826	2.04305	4.32045	6.25952	0.518851	1.19402	0.434542	0.663895	0.999967
70809	ENSMUSG00000000248	Clec2g	0	0	0	0	2.04305	1.72818	0.628538	-2.19871	4.00388	-0.549144	0.582907	0.999967
66355	ENSMUSG00000000253	Gmpr	12.6924	18.9674	14.4803	17.4155	23.495	5.18454	15.3725	0.186294	0.799727	0.232947	0.815802	0.999967
14654	ENSMUSG00000000263	Glra1	0	0	0	0	0	0	0	NA	NA	NA	NA	NA
23947	ENSMUSG00000000266	Mid2	28.5579	18.9674	11.5842	14.6657	5.10761	7.77682	14.4433	1.12135	0.811208	1.38232	0.166873	0.999967
217069	ENSMUSG00000000275	Trim25	3420.6	3531.5	3483.96	3333.69	3771.46	3604.12	3524.22	-0.0355341	0.0870847	-0.40804	0.683244	0.999967
56077	ENSMUSG00000000276	Dgke	452.696	406.614	368.765	372.141	341.189	457.104	399.751	0.0736038	0.183918	0.400199	0.68901	0.999967
74617	ENSMUSG00000000278	Scpep1	529.908	496.709	539.632	566.461	520.977	547.834	533.587	-0.0621125	0.147407	-0.421369	0.673486	0.999967
17428	ENSMUSG00000000282	Mnt	216.829	298.737	171.833	285.064	200.218	288.606	243.548	-0.192755	0.257451	-0.748705	0.454035	0.999967
16414	ENSMUSG00000000290	Itgb2	6055.34	6070.76	5940.78	5718.69	6218.01	6209.36	6035.49	-0.0053303	0.0814607	-0.065434	0.947828	0.999967
69692	ENSMUSG00000000295	Hddc2	511.927	566.651	523.221	464.718	462.75	612.64	523.651	0.0656326	0.161996	0.405149	0.685368	0.999967
21987	ENSMUSG00000000296	Tpd52l1	2.1154	0	0	0	0	0	0.352567	1.48674	4.04848	0.367233	0.713445	0.999967
18618	ENSMUSG00000000301	Pemt	32.7887	50.9749	14.4803	48.58	40.8609	47.525	39.2016	-0.626074	0.537401	-1.165	0.244018	0.999967
12550	ENSMUSG00000000303	Cdh1	16.9232	15.411	19.307	15.5823	17.3659	12.9614	16.2585	0.176577	0.742088	0.237946	0.811923	0.999967
12561	ENSMUSG00000000305	Cdh4	0	0	1.9307	0	1.02152	0	0.492038	0.379217	4.01967	0.0943403	0.924839	0.999967
12716	ENSMUSG00000000308	Ckmt1	2.1154	0	0	0	0	0	0.352567	1.48674	4.04848	0.367233	0.713445	0.999967
12029	ENSMUSG00000000317	Bcl6b	6.34621	4.74185	0.965352	1.83321	8.17218	8.64091	5.11662	-0.670023	1.39248	-0.481174	0.630393	0.999967
17312	ENSMUSG00000000318	Clec10a	0	0	0	0	0	0	0	NA	NA	NA	NA	NA
11684	ENSMUSG00000000320	Alox12	6.34621	7.11278	7.72282	4.58302	6.12914	6.04864	6.32377	0.345004	1.15555	0.298562	0.765274	0.999967
12846	ENSMUSG00000000326	Comt	561.639	574.95	536.736	536.213	592.483	595.359	566.23	-0.042417	0.146261	-0.290009	0.771809	0.999967
66368	ENSMUSG00000000339	Rtca	1299.91	1273.19	1326.39	1233.75	1314.7	1225.28	1278.87	0.0482539	0.110595	0.436311	0.662611	0.999967
13171	ENSMUSG00000000340	Dbt	282.406	277.398	268.368	350.143	295.22	288.606	293.69	-0.169058	0.19079	-0.886097	0.375565	0.999967
23994	ENSMUSG00000000346	Dazap2	5212.35	5256.34	5770.88	5234.72	5479.45	5462.78	5402.75	0.00454298	0.0820522	0.055367	0.955846	0.999967
68995	ENSMUSG00000000355	Mcts1	687.506	408.985	763.594	683.786	638.452	563.387	624.285	-0.058384	0.185651	-0.314482	0.753155	0.999967
19700	ENSMUSG00000000359	Rem1	1.0577	2.37093	0	0	0	0	0.571438	2.24061	4.01942	0.557447	0.577222	0.999967
30054	ENSMUSG00000000365	Rnf17	37.0195	55.7168	26.0645	20.1653	32.6887	36.2918	34.6578	0.390998	0.54241	0.720854	0.470999	0.999967
216131	ENSMUSG00000000374	Trappc10	776.352	748.027	723.049	725.95	787.594	711.147	745.353	0.0157908	0.131481	0.120099	0.904405	0.999967
216527	ENSMUSG00000000378	Ccm2	615.582	731.431	605.276	615.958	505.654	668.806	623.784	0.126536	0.162521	0.778584	0.436225	0.999967
22373	ENSMUSG00000000381	Wap	0	0	0	0	0	1.72818	0.28803	-1.10133	4.0486	-0.272027	0.785601	0.999967
21379	ENSMUSG00000000384	Tbrg4	1877.42	1714.18	2142.12	1968.86	2113.53	1801.63	1936.29	-0.0393215	0.118199	-0.332673	0.739381	0.999967
50528	ENSMUSG00000000385	Tmprss2	0	0	0	0	0	0	0	NA	NA	NA	NA	NA
17857	ENSMUSG00000000386	Mx1	228.463	209.827	236.511	226.401	200.218	231.576	222.166	0.0366958	0.212978	0.172298	0.863203	0.999967
14089	ENSMUSG00000000392	Fap	2.1154	5.92732	1.9307	12.8325	3.06457	11.2332	6.18394	-1.45643	1.28245	-1.13567	0.256096	0.999967
14526	ENSMUSG00000000394	Gcg	0	0	0	0	0	0	0	NA	NA	NA	NA	NA
66108	ENSMUSG00000000399	Ndufa9	1920.78	2420.72	1994.42	2027.53	1847.93	2046.17	2042.92	0.0908708	0.11486	0.791141	0.428862	0.999967
54156	ENSMUSG00000000402	Egfl6	3.1731	4.74185	0	0	0	3.45636	1.89522	2.78289	2.66563	1.04399	0.29649	0.999967
16818	ENSMUSG00000000409	Lck	6687.84	6801	6576.95	6132.99	6671.57	6516.11	6564.41	0.0553332	0.0796675	0.694552	0.487336	0.999967
58864	ENSMUSG00000000411	Tssk3	0	0	0	0	0	0	0	NA	NA	NA	NA	NA
30785	ENSMUSG00000000416	Cttnbp2	0	2.37093	0	0	0	0.864091	0.53917	0.37704	4.01682	0.0938652	0.925216	0.999967
14423	ENSMUSG00000000420	Galnt1	3624.74	3744.88	3937.67	3641.67	3962.49	3640.41	3758.64	0.00861108	0.0882482	0.0975779	0.922267	0.999967
17877	ENSMUSG00000000435	Myf5	0	0	0	0	0	0	0	NA	NA	NA	NA	NA
67027	ENSMUSG00000000439	Mkrn2	754.141	634.223	584.038	723.2	643.559	667.942	667.851	-0.0512324	0.138976	-0.368643	0.712394	0.999967
19016	ENSMUSG00000000440	Pparg	6.34621	4.74185	0	3.66641	12.2583	9.505	6.08629	-1.58425	1.37709	-1.15043	0.249966	0.999967
110157	ENSMUSG00000000441	Raf1	1532.61	1381.06	1557.11	1714.05	1562.93	1481.05	1538.14	-0.0886848	0.108963	-0.813902	0.415701	0.999967
100043580	ENSMUSG00000000486	Gm4532	19.0386	9.48371	15.4456	13.7491	3.06457	12.9614	12.2905	0.711762	0.876436	0.812109	0.416729	0.999967
54204	ENSMUSG00000000486	Septin1	1589.72	1313.49	1468.3	1393.24	1517.98	1436.12	1453.14	0.00549727	0.115945	0.0474125	0.962184	0.999967
18591	ENSMUSG00000000489	Pdgfb	27.5002	26.0802	23.1685	30.2479	21.452	18.1459	24.4324	0.161614	0.609493	0.265162	0.790885	0.999967
11482	ENSMUSG00000000530	Acvrl1	21.154	56.9022	25.0992	15.5823	2.04305	5.18454	20.9942	2.31392	0.817087	2.83192	0.00462701	0.999967
56149	ENSMUSG00000000531	Tamalin	31.731	56.9022	22.2031	46.7468	28.6026	31.9714	36.3595	-0.0338959	0.542058	-0.0625319	0.950139	0.999967
11479	ENSMUSG00000000532	Acvr1b	24.3271	28.4511	8.68817	10.0826	19.4089	18.1459	18.184	0.277963	0.751294	0.369979	0.711398	0.999967
216810	ENSMUSG00000000538	Tom1l2	93.0777	64.015	90.7431	78.8279	79.6788	89.8654	82.7013	-0.0157993	0.343431	-0.0460042	0.963307	0.999967
59290	ENSMUSG00000000544	Gpa33	0	0	0	0	0	0	0	NA	NA	NA	NA	NA
29813	ENSMUSG00000000552	Zfp385a	6.34621	8.29824	5.79211	1.83321	10.2152	14.6895	7.86242	-0.0724662	1.11186	-0.065176	0.948034	0.999967
16402	ENSMUSG00000000555	Itga5	10.577	13.0401	3.86141	10.9992	6.12914	6.04864	8.44259	0.142407	1.03541	0.137537	0.890607	0.999967
14395	ENSMUSG00000000560	Gabra2	0	0	0	0	0	0	0	NA	NA	NA	NA	NA
70465	ENSMUSG00000000561	Wdr77	996.354	913.992	1047.41	1027.51	876.467	798.42	943.359	0.136113	0.132245	1.02925	0.303362	0.999967
11542	ENSMUSG00000000562	Adora3	0	0	1.9307	1.83321	0	1.72818	0.915349	-1.05394	3.42773	-0.307474	0.758483	0.999967
11950	ENSMUSG00000000563	Atp5pb	4299.55	3776.89	4351.81	3911.15	4267.92	3952.35	4093.28	0.0336286	0.095266	0.352997	0.724091	0.999967
20682	ENSMUSG00000000567	Sox9	3.1731	0	0	0	0	0	0.52885	1.66171	4.03203	0.412128	0.680246	0.999967
11991	ENSMUSG00000000568	Hnrnpd	4965.91	5338.14	5432.04	5134.81	5520.31	5578.57	5328.3	-0.0450068	0.0799538	-0.56291	0.573496	0.999967
100040563	ENSMUSG00000000579	Dynlt1c	127.982	122.103	134.184	127.408	137.906	138.255	131.306	-0.0700267	0.27165	-0.257783	0.796575	0.999967
57316	ENSMUSG00000000581	C1d	850.391	616.441	868.817	665.454	810.068	610.912	737.014	0.159806	0.171204	0.933427	0.350599	0.999967
14667	ENSMUSG00000000594	Gm2a	1091.55	1074.03	1130.43	993.598	1107.33	1080.98	1079.65	0.0523104	0.116624	0.448538	0.653765	0.999967
79264	ENSMUSG00000000600	Krit1	949.815	829.824	892.951	959.684	871.359	882.237	897.645	-0.0222562	0.122069	-0.182325	0.855328	0.999967
12727	ENSMUSG00000000605	Clcn4	495.004	405.428	442.131	340.06	391.243	429.453	417.22	0.211439	0.176523	1.1978	0.230996	0.999967
669149	ENSMUSG00000000606	Vmn2r88	0	0	0	0	0	0	0	NA	NA	NA	NA	NA
108072	ENSMUSG00000000617	Grm6	0	0	0	0	0	0	0	NA	NA	NA	NA	NA
20355	ENSMUSG00000000627	Sema4f	205.194	275.027	250.992	219.068	254.359	352.549	259.532	-0.160997	0.212567	-0.757395	0.448813	0.999967
15277	ENSMUSG00000000628	Hk2	1560.11	1983.28	1700.95	1550.89	1657.93	1833.6	1714.46	0.0523673	0.110571	0.473608	0.63578	0.999967
360013	ENSMUSG00000000631	Myo18a	580.678	852.348	627.479	671.87	593.505	797.556	687.239	-0.0137239	0.172127	-0.0797313	0.936451	0.999967
20370	ENSMUSG00000000632	Sez6	0	0	0.965352	0	1.02152	0	0.331146	0.192638	4.07971	0.0472184	0.962339	0.999967
107766	ENSMUSG00000000673	Haao	176.636	203.9	142.872	175.988	197.154	211.702	184.709	-0.171203	0.245703	-0.696787	0.485936	0.999967
23833	ENSMUSG00000000682	Cd52	6229.86	4649.39	5581.67	4948.74	5671.49	4800.02	5313.53	0.0886923	0.11205	0.791539	0.42863	0.999967
67477	ENSMUSG00000000686	Abhd15	15.8655	18.9674	21.2378	11.9158	17.3659	14.6895	16.6737	0.358221	0.730747	0.490213	0.623983	0.999967
15414	ENSMUSG00000000690	Hoxb6	0	0	0	0	0	0	0	NA	NA	NA	NA	NA
16950	ENSMUSG00000000693	Loxl3	4.2308	7.11278	5.79211	6.41623	15.3228	1.72818	6.76716	-0.0945014	1.1848	-0.0797614	0.936427	0.999967
27382	ENSMUSG00000000701	Tcl1b5	0	0	0	0	0	0	0	NA	NA	NA	NA	NA
12231	ENSMUSG00000000706	Btn1a1	0	2.37093	7.72282	3.66641	9.19371	0	3.82564	-1.01614	1.87213	-0.542771	0.587288	0.999967
18519	ENSMUSG00000000708	Kat2b	529.908	515.677	486.538	500.466	487.266	510.678	505.089	0.0310215	0.151856	0.204282	0.838133	0.999967
19344	ENSMUSG00000000711	Rab5b	169.232	170.707	181.486	174.155	204.305	186.644	181.088	-0.112915	0.235451	-0.479572	0.631532	0.999967
12957	ENSMUSG00000000724	Cryba1	5.2885	2.37093	3.86141	9.16604	5.10761	6.04864	5.30719	-0.838371	1.27602	-0.657018	0.511169	0.999967
54427	ENSMUSG00000000730	Dnmt3l	0	0	1.9307	0	0	0	0.321784	1.48229	4.0482	0.36616	0.714246	0.999967
11634	ENSMUSG00000000731	Aire	0	0	0	0	0	0	0	NA	NA	NA	NA	NA
50723	ENSMUSG00000000732	Icosl	20.0963	22.5238	14.4803	41.2472	39.8394	43.2045	30.2319	-1.14308	0.563202	-2.02961	0.0423967	0.999967
234847	ENSMUSG00000000738	Spg7	727.698	813.228	647.751	680.12	655.818	731.021	709.273	0.0769418	0.144904	0.530986	0.595428	0.999967
57429	ENSMUSG00000000739	Sult5a1	0	1.18546	0	0	0	1.72818	0.485607	0.0236662	4.01701	0.00589149	0.995299	0.999967
270106	ENSMUSG00000000740	Rpl13	5164.75	6605.4	5158.84	4610.52	5403.86	5191.46	5355.8	0.14804	0.0891255	1.66103	0.096707	0.999967
234852	ENSMUSG00000000743	Chmp1a	871.546	881.985	911.293	769.947	986.791	938.403	893.327	-0.0087726	0.129119	-0.0679417	0.945832	0.999967
68275	ENSMUSG00000000751	Rpa1	2461.27	3401.09	2747.39	2517.91	2434.29	2883.47	2740.9	0.12593	0.116422	1.08167	0.279401	0.999967
20317	ENSMUSG00000000753	Serpinf1	70.866	62.8296	71.4361	62.329	77.6357	59.6223	67.4531	0.0490152	0.378136	0.129623	0.896864	0.999967
259279	ENSMUSG00000000759	Tubgcp3	1344.34	1210.36	1400.73	1528.89	1347.39	1379.09	1368.47	-0.105475	0.110247	-0.956715	0.338711	0.999967
18390	ENSMUSG00000000766	Oprm1	0	0	1.9307	0.916604	0	2.59227	0.906597	-0.848979	3.43484	-0.247167	0.804779	0.999967
67065	ENSMUSG00000000776	Polr3d	316.253	295.18	311.809	425.304	341.189	311.073	333.468	-0.211573	0.186126	-1.13672	0.255655	0.999967
21414	ENSMUSG00000000782	Tcf7	1229.05	454.032	619.756	659.038	738.561	589.31	714.958	0.0911169	0.44275	0.205798	0.836949	0.999967
13205	ENSMUSG00000000787	Ddx3x	11223.3	14539.7	12508.1	12224.7	11351.2	13657	12584	0.0352476	0.100315	0.351367	0.725313	0.999967
16161	ENSMUSG00000000791	Il12rb1	928.661	989.862	1020.38	859.774	918.349	903.839	936.81	0.131699	0.120161	1.09602	0.27307	0.999967
114479	ENSMUSG00000000792	Slc5a5	0	4.74185	0.965352	2.74981	5.10761	0.864091	2.40479	-1.11472	2.04148	-0.546033	0.585043	0.999967
140493	ENSMUSG00000000794	Kcnn3	0	0	0	0	0	1.72818	0.28803	-1.10133	4.0486	-0.272027	0.785601	0.999967
237898	ENSMUSG00000000804	Usp32	563.755	515.677	502.949	519.714	521.998	603.999	538.015	-0.0555757	0.154299	-0.360182	0.718711	0.999967
12351	ENSMUSG00000000805	Car4	21.154	55.7168	7.72282	11.9158	8.17218	14.6895	19.8952	0.906105	0.789945	1.14705	0.251362	0.999967
232223	ENSMUSG00000000811	Txnrd3	23.2694	9.48371	15.4456	22.9151	15.3228	31.1073	19.5907	-0.553678	0.694652	-0.797058	0.425417	0.999967
14103	ENSMUSG00000000817	Fasl	511.927	585.619	535.771	550.879	547.536	508.085	539.969	0.0226018	0.148987	0.151703	0.879421	0.999967
269401	ENSMUSG00000000823	Zfp512b	408.273	401.872	329.185	437.22	422.91	401.802	400.21	-0.153338	0.167702	-0.914352	0.360532	0.999967
13002	ENSMUSG00000000826	Dnajc5	1504.05	1421.37	1413.28	1368.49	1442.39	1539.81	1448.23	-0.00312508	0.109882	-0.0284402	0.977311	0.999967
66314	ENSMUSG00000000827	Tpd52l2	980.489	986.305	1046.44	1018.35	1036.85	960.005	1004.74	-0.000255959	0.12029	-0.00212786	0.998302	0.999967
14265	ENSMUSG00000000838	Fmr1	1744.15	1745	1855.41	1971.61	1870.41	1786.08	1828.78	-0.0737464	0.102887	-0.716774	0.473513	0.999967
14025	ENSMUSG00000000861	Bcl11a	0	0	0	6.41623	4.08609	1.72818	2.03842	-4.22101	2.48371	-1.69948	0.089229	0.999967
16189	ENSMUSG00000000869	Il4	0	0	0	0	0	0	0	NA	NA	NA	NA	NA
59038	ENSMUSG00000000876	Pxmp4	89.9046	81.797	131.288	78.8279	135.863	92.4577	101.69	-0.00548473	0.340802	-0.0160936	0.98716	0.999967
53310	ENSMUSG00000000881	Dlg3	41.2503	22.5238	33.7873	34.8309	34.7318	29.3791	32.7505	-0.0471008	0.538645	-0.0874431	0.930319	0.999967
13972	ENSMUSG00000000884	Gnb1l	184.04	199.158	195.967	128.325	126.669	150.352	164.085	0.516733	0.246818	2.09358	0.0362975	0.999967
13166	ENSMUSG00000000889	Dbh	0	0	0	0	0	0	0	NA	NA	NA	NA	NA
17385	ENSMUSG00000000901	Mmp11	7.40391	3.55639	5.79211	3.66641	1.02152	6.04864	4.5815	0.831731	1.39479	0.596311	0.550968	0.999967
20587	ENSMUSG00000000902	Smarcb1	1405.68	1416.63	1330.26	1452.82	1396.42	1360.94	1393.79	-0.020079	0.106162	-0.189136	0.849986	0.999967
22364	ENSMUSG00000000903	Vpreb3	7.40391	10.6692	6.75747	13.7491	9.19371	6.04864	8.97032	-0.177975	0.993709	-0.179102	0.857858	0.999967
29816	ENSMUSG00000000915	Hip1r	1398.28	1437.97	1392.04	1538.98	1419.92	1463.77	1441.82	-0.0645275	0.106701	-0.604751	0.545344	0.999967
100609	ENSMUSG00000000916	Nsun5	376.542	413.727	392.898	419.804	485.223	451.919	423.352	-0.196302	0.161689	-1.21407	0.224721	0.999967
72960	ENSMUSG00000000934	Top1mt	354.33	339.042	315.67	243.817	255.381	316.257	304.083	0.313116	0.197918	1.58205	0.113639	0.999967
15395	ENSMUSG00000000938	Hoxa10	0	0	0	0	0	0	0	NA	NA	NA	NA	NA
15401	ENSMUSG00000000942	Hoxa4	0	0	0.965352	0	0	0	0.160892	1.07688	4.0684	0.264693	0.791246	0.999967
17387	ENSMUSG00000000957	Mmp14	8.46161	13.0401	23.1685	12.8325	17.3659	3.45636	13.0541	0.471453	0.918349	0.513371	0.607692	0.999967
20540	ENSMUSG00000000958	Slc7a7	17.9809	13.0401	21.2378	35.7475	4.08609	22.4664	19.0931	0.07413	0.752783	0.0984747	0.921555	0.999967
69089	ENSMUSG00000000959	Oxa1l	1628.86	1715.37	1688.4	1653.55	1635.46	1534.63	1642.71	0.0617267	0.103134	0.59851	0.549499	0.999967
217026	ENSMUSG00000000976	Heatr6	844.045	864.203	704.707	801.112	802.917	735.341	792.054	0.0400033	0.128895	0.310355	0.756291	0.999967
20302	ENSMUSG00000000982	Ccl3	1436.36	1292.15	1195.11	2235.6	1481.21	1286.63	1487.84	-0.31547	0.125194	-2.51985	0.0117405	0.999967
14038	ENSMUSG00000000983	Wfdc18	6.34621	0	0	0	0	0	1.0577	1.77643	3.87236	0.458747	0.646416	0.999967
78369	ENSMUSG00000001014	Icam4	8.46161	10.6692	3.86141	4.58302	15.3228	26.7868	11.6141	-0.802889	0.969388	-0.828244	0.407533	0.999967
67781	ENSMUSG00000001016	Ilf2	923.373	944.814	868.817	941.352	1016.42	869.275	927.341	-0.0445114	0.120981	-0.367921	0.712932	0.999967
66511	ENSMUSG00000001017	Chtop	4187.44	3959.45	4017.8	4009.22	3774.53	3991.24	3989.94	0.0470122	0.083898	0.560349	0.575241	0.999967
20615	ENSMUSG00000001018	Snapin	405.099	380.534	417.032	428.97	434.147	387.113	408.816	-0.054082	0.167877	-0.322153	0.747337	0.999967
20198	ENSMUSG00000001020	S100a4	9679.02	8166.66	9911.27	9590.42	10897.6	9732.25	9662.87	-0.125005	0.0977295	-1.2791	0.200863	0.999967
20197	ENSMUSG00000001021	S100a3	51.8273	32.0075	55.0251	51.3298	45.9685	35.4277	45.2643	0.0515509	0.470086	0.109663	0.912677	0.999967
20199	ENSMUSG00000001023	S100a5	8.46161	2.37093	5.79211	5.49962	11.2368	4.32045	6.28025	-0.313138	1.21725	-0.257251	0.796985	0.999967
20200	ENSMUSG00000001025	S100a6	13072.1	10749.8	12173.1	11198.1	11460.5	9981.11	11439.1	0.139434	0.090503	1.54066	0.1234	0.999967
110880	ENSMUSG00000001027	Scn4a	0	0	0	0	0	0	0	NA	NA	NA	NA	NA
15896	ENSMUSG00000001029	Icam2	691.736	634.223	638.098	708.535	693.614	537.464	650.612	0.028057	0.14467	0.193939	0.846224	0.999967
23939	ENSMUSG00000001034	Mapk7	233.752	205.085	268.368	268.565	288.069	218.615	247.076	-0.128879	0.224065	-0.575186	0.565165	0.999967
13855	ENSMUSG00000001036	Epn2	55.0004	60.4586	66.6093	61.4124	63.3344	44.9327	58.6247	0.114085	0.407848	0.279724	0.779689	0.999967
27078	ENSMUSG00000001039	B9d1	84.6161	114.99	86.8817	99.9098	67.4205	79.4963	88.8857	0.215195	0.346953	0.620243	0.535098	0.999967
99683	ENSMUSG00000001052	Sec24b	2262.42	2231.04	2304.3	2260.34	2264.72	2212.94	2255.96	0.012866	0.0939392	0.136961	0.891061	0.999967
212706	ENSMUSG00000001053	N4bp3	70.866	91.2807	70.4707	86.1607	63.3344	94.1859	79.3831	-0.0640922	0.36386	-0.176145	0.86018	0.999967
66089	ENSMUSG00000001054	Rmnd5b	815.487	758.696	800.277	728.7	772.271	776.818	775.375	0.0602126	0.130099	0.462822	0.643492	0.999967
52530	ENSMUSG00000001056	Nhp2	2655.89	2534.52	2507.02	2312.59	2456.76	2415.13	2480.32	0.0995584	0.0941604	1.05733	0.290362	0.999967
72325	ENSMUSG00000001062	Vps9d1	154.424	128.03	95.5699	108.159	83.7649	123.565	115.586	0.250802	0.314814	0.796667	0.425645	0.999967
57247	ENSMUSG00000001065	Zfp276	258.079	160.038	209.481	212.652	192.046	216.023	208.053	-0.00470562	0.229064	-0.0205428	0.98361	0.999967
239659	ENSMUSG00000001076	C1ql4	0	0	0	0	1.02152	0	0.170254	-0.69035	4.06855	-0.16968	0.865262	0.999967
68294	ENSMUSG00000001082	Mfsd10	619.813	542.942	618.791	516.964	545.493	509.814	558.969	0.179524	0.149741	1.1989	0.230569	0.999967
269593	ENSMUSG00000001089	Luzp1	462.215	401.872	406.413	477.55	450.492	385.384	430.655	-0.044464	0.162997	-0.272791	0.785014	0.999967
20500	ENSMUSG00000001095	Slc13a2	0	0	0	0	0	0	0	NA	NA	NA	NA	NA
330171	ENSMUSG00000001098	Kctd10	419.907	490.782	377.453	376.724	391.243	432.909	414.836	0.0943694	0.175258	0.538459	0.59026	0.999967
67811	ENSMUSG00000001100	Poldip2	682.217	815.599	640.994	688.369	649.689	782.866	709.956	0.00757275	0.151693	0.0499215	0.960185	0.999967
18292	ENSMUSG00000001103	Sebox	0	0	0	2.74981	4.08609	1.72818	1.42735	-3.78888	2.84511	-1.33172	0.182953	0.999967
55978	ENSMUSG00000001105	Ift20	715.006	758.696	723.049	692.036	674.205	715.467	713.077	0.077005	0.133386	0.577311	0.56373	0.999967
12833	ENSMUSG00000001119	Col6a1	9.51931	11.8546	6.75747	17.4155	10.2152	8.64091	10.7338	-0.342773	0.913126	-0.375384	0.707375	0.999967
59093	ENSMUSG00000001120	Pcbp3	7.40391	14.2256	7.72282	11.9158	5.10761	12.0973	9.7455	0.00966211	0.983703	0.00982218	0.992163	0.999967
16859	ENSMUSG00000001123	Lgals9	1708.19	1656.09	1891.13	1677.38	1722.29	1818.05	1745.52	0.00926723	0.100586	0.092132	0.926593	0.999967
11836	ENSMUSG00000001127	Araf	883.18	770.551	789.658	924.853	799.852	776.818	824.152	-0.0321615	0.125811	-0.255633	0.798234	0.999967
18636	ENSMUSG00000001128	Cfp	26.4425	23.7093	35.718	47.6634	42.904	27.6509	34.0147	-0.443974	0.543964	-0.816182	0.414396	0.999967
21857	ENSMUSG00000001131	Timp1	0	2.37093	3.86141	21.0819	2.04305	6.91273	6.045	-1.87496	1.44906	-1.29392	0.195694	0.999967
22294	ENSMUSG00000001134	Uxt	145.963	169.521	209.481	179.654	220.649	191.828	186.183	-0.181019	0.240245	-0.753479	0.451162	0.999967
94218	ENSMUSG00000001138	Cnnm3	405.099	337.857	378.418	355.642	383.071	406.123	377.702	-0.0310199	0.175712	-0.176538	0.859871	0.999967
214895	ENSMUSG00000001143	Lman2l	176.636	148.183	139.976	164.072	116.454	128.75	145.678	0.189294	0.260194	0.727509	0.466914	0.999967
54387	ENSMUSG00000001150	Mcm3ap	1418.38	1222.21	1346.67	1270.41	1408.68	1373.9	1340.04	-0.0242559	0.116336	-0.208498	0.83484	0.999967
18541	ENSMUSG00000001151	Pcnt	2587.14	3084.58	2510.88	2583.91	2559.94	2657.08	2663.92	0.0627111	0.101383	0.618557	0.536208	0.999967
14317	ENSMUSG00000001155	Ftcd	0	0	0	0	0	0	0	NA	NA	NA	NA	NA
17119	ENSMUSG00000001156	Mxd1	126.924	163.594	145.768	154.906	188.982	175.41	159.264	-0.254063	0.248056	-1.02422	0.305732	0.999967
23885	ENSMUSG00000001157	Gmcl1	447.407	469.443	466.265	388.64	421.889	445.871	439.919	0.140067	0.159793	0.876552	0.38073	0.999967
66618	ENSMUSG00000001158	Snrnp27	365.964	425.581	423.79	379.474	329.952	331.811	376.095	0.222569	0.179109	1.24265	0.213998	0.999967
114643	ENSMUSG00000001166	Oas1c	172.405	145.812	141.907	202.569	157.315	178.003	166.335	-0.224362	0.244415	-0.917955	0.358643	0.999967
246729	ENSMUSG00000001168	Oas1h	0	0	0	0	0	0	0	NA	NA	NA	NA	NA
320634	ENSMUSG00000001173	Ocrl	259.137	278.584	303.121	290.563	310.543	304.16	291.018	-0.108025	0.190361	-0.567476	0.570391	0.999967
12313	ENSMUSG00000001175	Calm1	17387.5	16218.3	17848.4	16700.5	17313.8	15920.9	16898.2	0.0430353	0.0803603	0.535529	0.592284	0.999967
28169	ENSMUSG00000001211	Agpat3	1512.51	1357.36	1500.16	1427.15	1542.5	1339.34	1446.5	0.021865	0.114256	0.191368	0.848237	0.999967
13487	ENSMUSG00000001225	Slc26a3	0	0	0	0	0	0	0	NA	NA	NA	NA	NA
20359	ENSMUSG00000001227	Sema6b	15.8655	29.6366	41.5101	32.0811	25.5381	36.2918	30.1539	-0.182897	0.573306	-0.319021	0.74971	0.999967
18140	ENSMUSG00000001228	Uhrf1	3948.4	3767.4	3851.76	3684.75	4069.75	3729.42	3841.91	0.0118567	0.0888544	0.13344	0.893846	0.999967
224897	ENSMUSG00000001229	Dpp9	877.892	1023.05	880.401	978.016	1095.07	1121.59	996.004	-0.201627	0.122088	-1.65149	0.098639	0.999967
54409	ENSMUSG00000001240	Ramp2	31.731	36.7494	13.5149	22.9151	2.04305	19.01	20.9939	1.08095	0.811992	1.33123	0.183114	0.999967
54135	ENSMUSG00000001247	Lsr	27.5002	37.9348	28.9606	41.2472	31.6672	30.2432	32.9255	-0.129745	0.534179	-0.242887	0.808093	0.999967
52857	ENSMUSG00000001248	Gramd1a	893.757	876.057	843.718	952.351	850.929	903.839	886.775	-0.0502441	0.123693	-0.406199	0.684596	0.999967
15451	ENSMUSG00000001249	Hpn	0	0	0	1.83321	0	0	0.305535	-1.09687	4.04833	-0.270944	0.786434	0.999967
14405	ENSMUSG00000001260	Gabrg1	0	0	0	0	0	0	0	NA	NA	NA	NA	NA
12709	ENSMUSG00000001270	Ckb	60.2889	54.5313	68.54	37.5807	45.9685	52.7095	53.2698	0.435322	0.419702	1.03722	0.299635	0.999967
20683	ENSMUSG00000001280	Sp1	2627.33	2739.61	2806.28	2770.89	2770.37	2702.01	2736.08	-0.0126099	0.0911662	-0.138317	0.88999	0.999967
16421	ENSMUSG00000001281	Itgb7	4794.56	5101.05	5263.1	4951.49	5280.25	5501.67	5148.69	-0.0534386	0.0803517	-0.665059	0.506013	0.999967
60315	ENSMUSG00000001285	Myg1	956.162	872.501	834.064	825.86	802.917	816.566	851.345	0.120621	0.125874	0.958266	0.337929	0.999967
19411	ENSMUSG00000001288	Rarg	49.7119	33.193	33.7873	43.997	36.7748	38.8841	39.3914	-0.0550508	0.483982	-0.113746	0.909439	0.999967
56612	ENSMUSG00000001289	Pfdn5	2235.98	2350.77	2290.78	2202.6	2305.58	2262.19	2274.65	0.0225907	0.0931175	0.242604	0.808312	0.999967
13642	ENSMUSG00000001300	Efnb2	20.0963	27.2657	11.5842	7.33283	4.08609	13.8255	14.0318	1.2709	0.87106	1.45902	0.144559	0.999967
67223	ENSMUSG00000001305	Rrp15	913.854	1126.19	979.833	970.683	932.65	905.567	971.463	0.099503	0.12657	0.78615	0.43178	0.999967
11858	ENSMUSG00000001313	Rnd2	2.1154	0	1.9307	3.66641	1.02152	0.864091	1.59969	-0.59584	2.35902	-0.25258	0.800593	0.999967
27364	ENSMUSG00000001323	Srr	96.2508	79.426	71.4361	120.075	73.5496	98.5063	89.874	-0.229329	0.332051	-0.690644	0.489789	0.999967
68828	ENSMUSG00000001333	Sync	2.1154	1.18546	2.89606	6.41623	2.04305	8.64091	3.88285	-1.36906	1.53078	-0.894356	0.371132	0.999967
384061	ENSMUSG00000001334	Fndc5	0	2.37093	0	4.58302	8.17218	1.72818	2.80905	-3.11604	2.05095	-1.51932	0.128683	0.999967
11433	ENSMUSG00000001348	Acp5	674.813	663.859	620.722	552.712	609.849	674.855	632.802	0.0956373	0.14689	0.651083	0.514993	0.999967
12797	ENSMUSG00000001349	Cnn1	0	2.37093	5.79211	3.66641	6.12914	0	2.9931	-0.730864	2.02005	-0.361806	0.717497	0.999967
71538	ENSMUSG00000001366	Fbxo9	566.928	571.393	495.226	594.876	555.708	588.446	562.096	-0.0933698	0.148662	-0.628068	0.529959	0.999967
73288	ENSMUSG00000001376	Vps50	942.411	1085.88	902.604	1176	973.511	1083.57	1027.33	-0.143029	0.132569	-1.0789	0.280632	0.999967
15115	ENSMUSG00000001380	Hars	2946.75	3273.06	2800.49	2894.63	2981.83	2980.25	2979.5	0.0232682	0.0927497	0.25087	0.801914	0.999967
66492	ENSMUSG00000001383	Zmat2	923.373	947.185	1001.07	888.189	1014.37	860.634	939.137	0.059082	0.126133	0.468411	0.639491	0.999967
68612	ENSMUSG00000001403	Ube2c	5199.66	4816.54	4948.4	4824.08	5319.07	4822.49	4988.37	0.000955768	0.0876495	0.0109044	0.9913	0.999967
229512	ENSMUSG00000001415	Smg5	1108.47	911.621	1103.4	967.017	1083.84	942.723	1019.51	0.0599244	0.133426	0.449119	0.653346	0.999967
12462	ENSMUSG00000001416	Cct3	4500.52	5071.41	4328.64	4337.37	3974.75	4522.65	4455.89	0.113367	0.09828	1.15351	0.248701	0.999967
56700	ENSMUSG00000001418	Glmp	727.698	860.646	768.42	774.53	772.271	807.925	785.249	-0.00245183	0.131864	-0.0185936	0.985165	0.999967
17261	ENSMUSG00000001419	Mef2d	1165.59	1280.3	1261.72	1198	1346.37	1407.6	1276.6	-0.0903933	0.109726	-0.823813	0.410046	0.999967
71913	ENSMUSG00000001420	Tmem79	31.731	26.0802	20.2724	44.9136	27.5811	37.1559	31.289	-0.489312	0.548143	-0.892673	0.372033	0.999967
56463	ENSMUSG00000001424	Snd1	2541.66	2938.76	2655.68	2664.57	2549.72	2727.07	2679.58	0.0324625	0.0978193	0.331862	0.739993	0.999967
12822	ENSMUSG00000001435	Col18a1	3.1731	11.8546	6.75747	7.33283	9.19371	1.72818	6.67332	0.342015	1.192	0.286925	0.77417	0.999967
20509	ENSMUSG00000001436	Slc19a1	948.758	1097.74	1168.08	1004.6	934.693	971.238	1020.85	0.139031	0.125944	1.10391	0.269633	0.999967
16211	ENSMUSG00000001440	Kpnb1	8062.85	9505.04	8804.01	8794.81	8773.86	8741.14	8780.29	0.00014525	0.082309	0.00176469	0.998592	0.999967
19155	ENSMUSG00000001441	Npepps	1610.88	1533.99	1643.03	1638.89	1695.73	1463.77	1597.71	-0.000395735	0.109356	-0.00361879	0.997113	0.999967
57765	ENSMUSG00000001444	Tbx21	1322.13	1371.58	1353.42	1365.74	1410.72	1390.32	1368.99	-0.0420685	0.106305	-0.395733	0.692302	0.999967
107732	ENSMUSG00000001445	Mrpl10	724.525	624.739	721.118	687.453	674.205	643.748	679.298	0.0444993	0.138609	0.321042	0.748178	0.999967
13121	ENSMUSG00000001467	Cyp51	1595.01	1624.08	1560.97	1556.39	1522.07	1388.59	1541.19	0.099293	0.104245	0.952499	0.340844	0.999967
66855	ENSMUSG00000001472	Tcf25	2471.85	2472.88	2584.25	2418	2385.26	2205.16	2422.9	0.104473	0.0961175	1.08693	0.277068	0.999967
67951	ENSMUSG00000001473	Tubb6	252.791	291.624	228.788	245.65	204.305	228.12	241.88	0.18434	0.215963	0.853571	0.393343	0.999967
23854	ENSMUSG00000001482	Def8	223.175	240.649	274.16	277.731	209.412	238.489	243.936	0.0282736	0.216571	0.130551	0.89613	0.999967
17285	ENSMUSG00000001493	Meox1	3.1731	2.37093	3.86141	0	2.04305	0	1.90808	3.09969	2.39647	1.29344	0.19586	0.999967
74499	ENSMUSG00000001494	Sost	0	0	0	0	0	0	0	NA	NA	NA	NA	NA
21869	ENSMUSG00000001496	Nkx2-1	0	1.18546	0	0	0	0	0.197577	1.08062	4.06904	0.265571	0.790569	0.999967
18511	ENSMUSG00000001497	Pax9	1.0577	0	0	0	0	0	0.176283	1.08007	4.06894	0.265442	0.790669	0.999967
16372	ENSMUSG00000001504	Irx2	2.1154	0	0	0	0	1.72818	0.640597	0.199682	3.96128	0.0504084	0.959797	0.999967
12842	ENSMUSG00000001506	Col1a1	47.5965	18.9674	72.4014	109.992	74.5712	44.9327	61.4103	-0.813121	0.494321	-1.64493	0.0999852	0.999967
16400	ENSMUSG00000001507	Itga3	133.27	143.441	118.738	89.8272	114.411	80.3604	113.341	0.485666	0.292371	1.66113	0.0966872	0.999967
20391	ENSMUSG00000001508	Sgca	0	0	0	0	0	0	0	NA	NA	NA	NA	NA
13393	ENSMUSG00000001510	Dlx3	0	0	0	0	0	0	0	NA	NA	NA	NA	NA
14235	ENSMUSG00000001517	Foxm1	1677.51	1568.37	1766.59	1777.29	1905.14	1831.01	1754.32	-0.13786	0.104282	-1.322	0.186169	0.999967
101142	ENSMUSG00000001518	Itfg2	155.482	174.263	164.11	132.908	163.444	154.672	157.48	0.134235	0.249522	0.537966	0.590601	0.999967
60345	ENSMUSG00000001520	Nrip2	13.7501	42.6767	10.6189	39.414	37.7963	19.8741	27.355	-0.724811	0.620698	-1.16773	0.242914	0.999967
22158	ENSMUSG00000001521	Tulp3	37.0195	55.7168	37.6487	64.1623	31.6672	50.9814	46.1993	-0.152759	0.486496	-0.313999	0.753522	0.999967
14885	ENSMUSG00000001524	Gtf2h4	342.695	386.461	423.79	342.81	435.169	362.918	382.307	0.0185247	0.175246	0.105707	0.915815	0.999967
22154	ENSMUSG00000001525	Tubb5	9895.85	10374	10356.3	9300.78	10519.6	9473.03	9986.6	0.0660641	0.0777621	0.849567	0.395566	0.999967
192657	ENSMUSG00000001542	Ell2	200.963	247.762	268.368	279.564	185.917	188.372	228.491	0.150006	0.246034	0.609694	0.542065	0.999967
16480	ENSMUSG00000001552	Jup	37.0195	43.8621	35.718	59.5792	50.0546	73.4477	49.9469	-0.643723	0.443245	-1.4523	0.146419	0.999967
14230	ENSMUSG00000001555	Fkbp10	8.46161	5.92732	2.89606	2.74981	9.19371	2.59227	5.30346	0.363698	1.29876	0.280036	0.77945	0.999967
66720	ENSMUSG00000001558	Klhl10	9.51931	4.74185	8.68817	5.49962	5.10761	12.0973	7.60897	0.0621361	1.0791	0.0575816	0.954082	0.999967
15285	ENSMUSG00000001566	Mnx1	0	0	0	0	0	0	0	NA	NA	NA	NA	NA
433864	ENSMUSG00000001569	Nom1	1243.86	1339.57	1282.95	1202.58	1121.63	1322.92	1252.25	0.0858417	0.115898	0.740666	0.458896	0.999967
67458	ENSMUSG00000001576	Ergic1	664.236	674.529	657.405	637.04	672.162	605.728	651.85	0.0614306	0.136948	0.448569	0.653743	0.999967
83813	ENSMUSG00000001583	Tnk1	0	2.37093	0	2.74981	0	0.864091	0.997471	-1.57537	3.37657	-0.466559	0.640816	0.999967
216859	ENSMUSG00000001588	Acap1	1451.17	1501.98	1443.2	1374.91	1320.83	1424.02	1419.35	0.0937142	0.107434	0.872295	0.383048	0.999967
21401	ENSMUSG00000001604	Tcea3	2.1154	2.37093	0	1.83321	0	0	1.05326	1.43901	3.24444	0.443532	0.657381	0.999967
12994	ENSMUSG00000001622	Csn3	0	0	0	0	0	0	0	NA	NA	NA	NA	NA
15982	ENSMUSG00000001627	Ifrd1	1205.78	925.847	1117.88	1201.67	970.447	1020.49	1073.68	0.0237558	0.117469	0.20223	0.839737	0.999967
232533	ENSMUSG00000001630	Stk38l	314.137	227.609	359.111	316.228	367.748	275.645	310.08	-0.100451	0.222827	-0.450802	0.652132	0.999967
78783	ENSMUSG00000001632	Brpf1	1180.39	1139.23	1107.26	1100.84	1185.99	1163.93	1146.27	-0.00978434	0.11485	-0.0851923	0.932109	0.999967
11677	ENSMUSG00000001642	Akr1b3	3231.28	3652.41	3324.67	3576.59	3402.69	3579.06	3461.12	-0.0505025	0.0923598	-0.546802	0.584515	0.999967
15422	ENSMUSG00000001655	Hoxc13	0	0	0	0	0	0	0	NA	NA	NA	NA	NA
109663	ENSMUSG00000001656	Hoxc11	0	0	0	0	0	0	0	NA	NA	NA	NA	NA
15426	ENSMUSG00000001657	Hoxc8	0	0	0	0	0	0	0	NA	NA	NA	NA	NA
15425	ENSMUSG00000001661	Hoxc6	0	0	0	0	0	0	0	NA	NA	NA	NA	NA
14871	ENSMUSG00000001663	Gstt1	108.943	144.627	120.669	96.2434	105.217	95.05	111.791	0.327931	0.293934	1.11566	0.264566	0.999967
103140	ENSMUSG00000001665	Gstt3	130.097	156.481	120.669	139.324	118.497	100.235	127.55	0.188748	0.281511	0.670483	0.50255	0.999967
13202	ENSMUSG00000001666	Ddt	1170.87	1106.04	1114.02	1023.85	984.748	972.966	1062.08	0.185594	0.114984	1.6141	0.106507	0.999967
234724	ENSMUSG00000001670	Tat	0	0	0	0	0	0	0	NA	NA	NA	NA	NA
73608	ENSMUSG00000001672	Marveld3	0	0	0	0	0	0	0	NA	NA	NA	NA	NA
66942	ENSMUSG00000001674	Ddx18	1336.93	1400.03	1397.83	1245.66	1180.88	1319.47	1313.47	0.14304	0.110017	1.30016	0.193547	0.999967
24109	ENSMUSG00000001687	Ubl3	742.506	842.864	795.45	787.362	840.713	881.373	815.045	-0.0767529	0.127158	-0.603601	0.546109	0.999967
107022	ENSMUSG00000001700	Gramd3	2213.77	1995.13	1972.21	1741.55	1631.37	1761.88	1885.99	0.266242	0.100506	2.64902	0.00807251	0.999967
66143	ENSMUSG00000001707	Eef1e1	828.18	739.729	789.658	714.951	724.26	586.718	730.583	0.224405	0.139625	1.6072	0.10801	0.999967
11651	ENSMUSG00000001729	Akt1	2773.29	2605.65	2594.87	2516.08	2833.7	2630.29	2658.98	0.000113105	0.0963037	0.00117446	0.999063	0.999967
60363	ENSMUSG00000001739	Cldn15	0	0	1.9307	4.58302	0	1.72818	1.37365	-1.32702	2.90586	-0.456671	0.647907	0.999967
16170	ENSMUSG00000001741	Il16	822.891	748.027	793.52	832.276	787.594	851.993	806.05	-0.0644507	0.126668	-0.508817	0.610881	0.999967
27060	ENSMUSG00000001750	Tcirg1	740.391	442.178	562.8	667.287	585.333	541.785	589.962	-0.0619475	0.158497	-0.390842	0.695914	0.999967
27419	ENSMUSG00000001751	Naglu	53.9427	20.1529	26.0645	42.1638	41.8824	34.5636	36.4617	-0.346645	0.529006	-0.655277	0.512289	0.999967
71743	ENSMUSG00000001755	Coasy	397.696	341.413	353.319	319.895	368.77	344.772	354.311	0.0801961	0.181492	0.441871	0.658583	0.999967
319757	ENSMUSG00000001761	Smo	8.46161	4.74185	7.72282	32.0811	11.2368	36.2918	16.756	-1.83993	0.781897	-2.35316	0.0186147	0.999967
232670	ENSMUSG00000001763	Tspan33	2.1154	2.37093	0	0	1.02152	0	0.917975	1.77273	3.4304	0.516771	0.605316	0.999967
66877	ENSMUSG00000001767	Crnkl1	1390.88	1529.25	1609.24	1451.9	1459.76	1437.85	1479.81	0.0562639	0.107945	0.521229	0.602208	0.999967
74030	ENSMUSG00000001768	Rin2	12.6924	8.29824	7.72282	3.66641	6.12914	9.505	8.00234	0.617953	1.06711	0.579088	0.56253	0.999967
408057	ENSMUSG00000001768	BC039771	0	0	0	1.83321	0	0	0.305535	-1.09687	4.04833	-0.270944	0.786434	0.999967
53320	ENSMUSG00000001773	Folh1	0	0	0	0	0	0	0	NA	NA	NA	NA	NA
66917	ENSMUSG00000001774	Chordc1	2746.85	2822.59	2577.49	2981.71	2602.84	2536.11	2711.26	0.00696734	0.0948421	0.0734625	0.941438	0.999967
28088	ENSMUSG00000001783	Rtcb	3032.43	2935.21	3020.59	2692.98	2908.28	2766.82	2892.72	0.10393	0.0910285	1.14173	0.253568	0.999967
103136	ENSMUSG00000001785	Pwp1	720.294	795.446	840.822	876.273	665.011	825.207	787.176	-0.000436988	0.143321	-0.00304903	0.997567	0.999967
69754	ENSMUSG00000001786	Fbxo7	326.83	375.792	420.894	380.39	399.415	379.336	380.443	-0.050679	0.1749	-0.289759	0.772001	0.999967
12336	ENSMUSG00000001794	Capns1	3748.49	3572.99	4039.03	3745.24	4096.31	3836.56	3839.77	-0.0401263	0.0916737	-0.437708	0.661598	0.999967
435965	ENSMUSG00000001802	Lrp3	0	0	1.9307	0	0	0	0.321784	1.48229	4.0482	0.36616	0.714246	0.999967
16769	ENSMUSG00000001804	Dsg4	0	0	0	0	0	0	0	NA	NA	NA	NA	NA
14029	ENSMUSG00000001815	Evx2	0	0	0	0	0	0	0	NA	NA	NA	NA	NA
15433	ENSMUSG00000001819	Hoxd13	0	0	0	0	0	0	0	NA	NA	NA	NA	NA
15432	ENSMUSG00000001823	Hoxd12	0	0	0	0	0	0	0	NA	NA	NA	NA	NA
14275	ENSMUSG00000001827	Folr1	0	0	0	0	0	0	0	NA	NA	NA	NA	NA
20480	ENSMUSG00000001829	Clpb	505.581	558.353	468.196	439.053	463.771	546.969	496.987	0.0808707	0.164786	0.490763	0.623594	0.999967
235072	ENSMUSG00000001833	Septin7	3401.57	3190.08	3581.46	3922.15	3704.04	3555.73	3559.17	-0.136526	0.0914952	-1.49217	0.135655	0.999967
72881	ENSMUSG00000001844	Zdhhc4	466.446	431.509	470.127	417.971	473.987	390.569	441.768	0.0979584	0.166525	0.588251	0.556364	0.999967
19353	ENSMUSG00000001847	Rac1	10847.8	9710.13	11180.7	10159.6	11274.5	10122	10549.1	0.00784363	0.08982	0.0873261	0.930412	0.999967
227720	ENSMUSG00000001855	Nup214	3533.78	4239.22	3620.07	3568.34	3707.11	3792.49	3743.5	0.0372425	0.0917391	0.405961	0.684771	0.999967
108897	ENSMUSG00000001864	Aif1l	6.34621	14.2256	11.5842	13.7491	11.2368	5.18454	10.3877	0.133027	0.952529	0.139657	0.888931	0.999967
12873	ENSMUSG00000001865	Cpa3	0	1.18546	0	0	0	1.72818	0.485607	0.0236662	4.01701	0.00589149	0.995299	0.999967
268977	ENSMUSG00000001870	Ltbp1	16.9232	4.74185	12.5496	15.5823	6.12914	14.6895	11.7693	-0.142319	0.880098	-0.161708	0.871536	0.999967
216558	ENSMUSG00000001891	Ugp2	855.68	887.912	882.332	879.023	776.357	949.636	871.823	0.0148569	0.128887	0.115271	0.90823	0.999967
192775	ENSMUSG00000001901	Kcnh6	0	1.18546	0.965352	0.916604	0	4.32045	1.23131	-0.792482	2.85766	-0.277319	0.781535	0.999967
212528	ENSMUSG00000001909	Trmt1	412.503	623.554	465.3	503.215	357.533	584.125	491.038	0.056191	0.20929	0.268484	0.788327	0.999967
66830	ENSMUSG00000001910	Nacc1	1314.72	1504.35	1532.01	1320.83	1377.01	1397.23	1407.69	0.0848128	0.107421	0.789536	0.429799	0.999967
18032	ENSMUSG00000001911	Nfix	22.2117	5.92732	13.5149	9.16604	12.2583	14.6895	12.9613	0.0682592	0.868229	0.0786189	0.937336	0.999967
20514	ENSMUSG00000001918	Slc1a5	1778	1501.98	1631.45	1717.72	1630.35	1746.33	1667.64	-0.0552384	0.103421	-0.534114	0.593263	0.999967
22201	ENSMUSG00000001924	Uba1	8519.78	8088.42	8579.09	8372.26	8514.39	8284.04	8392.99	0.00067568	0.0780866	0.00865296	0.993096	0.999967
22371	ENSMUSG00000001930	Vwf	8.46161	28.4511	4.82676	2.74981	0	4.32045	8.13496	2.31166	1.27617	1.8114	0.0700783	0.999967
22619	ENSMUSG00000001942	Siae	163.944	165.965	145.768	154.906	207.369	183.187	170.19	-0.19056	0.246944	-0.771674	0.440308	0.999967
57276	ENSMUSG00000001943	Vsig2	3.1731	9.48371	7.72282	12.8325	4.08609	6.04864	7.22447	-0.109201	1.15009	-0.0949507	0.924354	0.999967
69524	ENSMUSG00000001946	Esam	20.0963	29.6366	9.65352	10.0826	0	7.77682	12.8743	1.92623	1.03851	1.8548	0.0636242	0.999967
20686	ENSMUSG00000001948	Spa17	16.9232	4.74185	5.79211	12.8325	0	6.04864	7.72304	1.03062	1.20735	0.853626	0.393312	0.999967
108160	ENSMUSG00000001962	Fam50a	319.426	275.027	266.437	258.482	280.919	276.509	279.467	0.0742626	0.198461	0.374193	0.708261	0.999967
13726	ENSMUSG00000001964	Emd	1036.55	925.847	935.426	890.939	1001.09	1030.86	970.119	-0.0115636	0.128437	-0.0900332	0.928261	0.999967
70207	ENSMUSG00000001983	Taco1	255.964	234.722	214.308	274.981	275.811	266.14	253.654	-0.215941	0.202501	-1.06637	0.286256	0.999967
14807	ENSMUSG00000001985	Grik3	2.1154	1.18546	0	0	0	0	0.550144	2.24026	4.01946	0.557353	0.577286	0.999967
53623	ENSMUSG00000001986	Gria3	2.1154	4.74185	7.72282	1.83321	7.15066	1.72818	4.21535	0.564896	1.46119	0.386601	0.699052	0.999967
18142	ENSMUSG00000001988	Npas1	7.40391	10.6692	2.89606	1.83321	11.2368	10.3691	7.40136	-0.0286697	1.16053	-0.0247041	0.980291	0.999967
244668	ENSMUSG00000001995	Sipa1l2	25.3848	24.8947	21.2378	38.4974	27.5811	31.9714	28.2612	-0.449787	0.56976	-0.789433	0.429859	0.999967
108011	ENSMUSG00000001998	Ap4e1	637.794	612.885	596.588	692.952	619.043	568.572	621.305	-0.0217843	0.140774	-0.154747	0.877021	0.999967
109778	ENSMUSG00000001999	Blvra	572.216	490.782	537.701	480.3	543.45	563.387	531.306	0.0131262	0.156198	0.0840354	0.933028	0.999967
245469	ENSMUSG00000002006	Pdzd4	14.8078	9.48371	18.3417	7.33283	27.5811	18.1459	15.9488	-0.172917	0.80189	-0.215637	0.829271	0.999967
56504	ENSMUSG00000002007	Srpk3	23.2694	24.8947	7.72282	15.5823	7.15066	24.1945	17.1357	0.260736	0.816949	0.319158	0.749607	0.999967
15929	ENSMUSG00000002010	Idh3g	2361.85	2380.41	2137.29	2313.51	2296.38	2250.96	2290.07	0.00216851	0.0946883	0.0229016	0.981729	0.999967
93843	ENSMUSG00000002012	Pnck	1.0577	0	3.86141	5.49962	10.2152	5.18454	4.30308	-2.46898	1.63145	-1.51336	0.130188	0.999967
20832	ENSMUSG00000002014	Ssr4	881.065	820.341	942.184	761.698	964.318	801.876	861.913	0.0709397	0.138939	0.510582	0.609644	0.999967
27061	ENSMUSG00000002015	Bcap31	2190.5	1811.39	2228.03	2127.44	2207.51	1911.37	2079.37	-0.00612981	0.114243	-0.053656	0.957209	0.999967
72722	ENSMUSG00000002017	Fam98a	1202.61	1332.46	1393	1399.65	1308.57	1301.32	1322.94	-0.0312205	0.115366	-0.270623	0.786681	0.999967
16997	ENSMUSG00000002020	Ltbp2	11.6347	3.55639	1.9307	12.8325	13.2798	3.45636	7.78174	-0.926886	1.11783	-0.829185	0.407	0.999967
214162	ENSMUSG00000002028	Kmt2a	5812.07	7123.45	6877.17	6222.82	6633.77	7329.22	6666.42	-0.0293347	0.0836149	-0.350831	0.725715	0.999967
76568	ENSMUSG00000002031	Ift46	374.426	314.148	331.116	307.979	343.232	334.403	334.217	0.0475171	0.185364	0.256345	0.797684	0.999967
71687	ENSMUSG00000002032	Tmem25	5.2885	4.74185	17.3763	10.0826	7.15066	6.91273	8.59212	-0.0387535	1.05071	-0.036883	0.970578	0.999967
12502	ENSMUSG00000002033	Cd3g	2637.91	2498.96	2606.45	2581.16	2743.81	2344.28	2568.76	0.0168813	0.0980612	0.172151	0.863319	0.999967
67091	ENSMUSG00000002043	Trappc6a	266.541	208.642	175.694	186.071	251.295	167.634	209.313	0.107366	0.238353	0.450452	0.652385	0.999967
20926	ENSMUSG00000002052	Supt6	3485.12	4694.43	3947.33	3838.74	3596.78	4215.9	3963.05	0.0493986	0.109404	0.451525	0.651611	0.999967
54141	ENSMUSG00000002055	Spag5	1737.8	1889.63	1691.3	1705.8	1593.58	1826.69	1740.8	0.0530466	0.109416	0.484817	0.627806	0.999967
15218	ENSMUSG00000002057	Foxn1	0	0	0	0	0	0	0	NA	NA	NA	NA	NA
22248	ENSMUSG00000002058	Unc119	294.041	308.22	246.165	291.48	235.972	237.625	268.917	0.148102	0.201849	0.733725	0.463116	0.999967
19376	ENSMUSG00000002059	Rab34	25.3848	26.0802	15.4456	16.4989	10.2152	22.4664	19.3485	0.465461	0.714563	0.651393	0.514793	0.999967
20316	ENSMUSG00000002064	Sdf2	625.101	518.047	500.052	595.792	645.602	615.233	583.305	-0.18159	0.152005	-1.19463	0.23223	0.999967
12447	ENSMUSG00000002068	Ccne1	1809.73	1577.85	1884.37	1800.21	1921.48	1612.39	1767.67	-0.0161855	0.117394	-0.137874	0.89034	0.999967
74377	ENSMUSG00000002076	Hsf2bp	0	0	0	0	0	0	0	NA	NA	NA	NA	NA
170770	ENSMUSG00000002083	Bbc3	2.1154	0	0.965352	0	0	7.77682	1.8096	0.286844	2.65806	0.107915	0.914063	0.999967
17868	ENSMUSG00000002100	Mybpc3	0	9.48371	0.965352	4.58302	0	1.72818	2.79338	-0.403602	2.12398	-0.190021	0.849292	0.999967
19182	ENSMUSG00000002102	Psmc3	2512.04	3013.45	2698.16	2598.57	2638.59	2765.95	2704.46	0.0354188	0.096318	0.367728	0.713076	0.999967
11432	ENSMUSG00000002103	Acp2	206.252	165.965	239.407	197.986	197.154	180.595	197.893	0.0769559	0.237638	0.323837	0.746061	0.999967
19400	ENSMUSG00000002104	Rapsn	89.9046	97.208	102.327	78.8279	91.9371	90.7295	91.8224	0.148135	0.320557	0.462117	0.643997	0.999967
68427	ENSMUSG00000002105	Slc39a13	74.0391	88.9097	83.9856	63.2456	66.399	83.8168	76.7326	0.214373	0.352692	0.60782	0.543307	0.999967
14007	ENSMUSG00000002107	Celf2	8250.07	7506.35	8653.42	8316.34	8829.02	8281.45	8306.11	-0.0604513	0.086279	-0.700649	0.483522	0.999967
22259	ENSMUSG00000002108	Nr1h3	3.1731	9.48371	0	5.49962	2.04305	4.32045	4.08665	-0.740219	1.62897	-0.454408	0.649535	0.999967
107986	ENSMUSG00000002109	Ddb2	131.155	97.208	95.5699	134.741	139.949	127.021	120.941	-0.322161	0.2886	-1.11629	0.264298	0.999967
20375	ENSMUSG00000002111	Spi1	2.1154	0	0	0	10.2152	3.45636	2.63117	-3.11263	2.37108	-1.31275	0.189267	0.999967
67465	ENSMUSG00000002129	Sf3a1	2582.91	2491.84	2442.34	2330.92	2228.96	2261.33	2389.72	0.139917	0.0923322	1.51536	0.129681	0.999967
20852	ENSMUSG00000002147	Stat6	1236.45	1413.07	1048.37	1092.59	1085.88	1292.68	1194.84	0.0849603	0.13883	0.611972	0.540556	0.999967
12745	ENSMUSG00000002190	Clgn	22.2117	18.9674	28.9606	26.5815	31.6672	27.6509	26.0066	-0.302887	0.596746	-0.507564	0.611759	0.999967
16541	ENSMUSG00000002204	Napsa	38.0772	21.3383	20.2724	23.8317	14.3013	25.9227	23.9573	0.297474	0.62909	0.472863	0.636311	0.999967
101568	ENSMUSG00000002205	Vrk3	453.754	444.549	534.805	463.801	558.773	546.105	500.298	-0.1293	0.156791	-0.824667	0.409561	0.999967
71997	ENSMUSG00000002210	Smg9	117.405	179.005	145.768	126.491	138.927	159.857	144.576	0.0414109	0.267685	0.1547	0.877058	0.999967
55982	ENSMUSG00000002221	Paxip1	1764.25	1722.48	1906.57	1932.2	2008.31	1948.52	1880.39	-0.127498	0.10063	-1.267	0.205157	0.999967
68477	ENSMUSG00000002222	Rmnd5a	1090.49	975.636	956.664	1011.01	954.102	1052.46	1006.73	0.000941481	0.121313	0.00776078	0.993808	0.999967
17454	ENSMUSG00000002227	Mov10	500.293	433.88	390.002	440.886	506.675	526.231	466.328	-0.157949	0.172692	-0.914629	0.360386	0.999967
71887	ENSMUSG00000002228	Ppm1j	151.251	141.07	146.734	131.074	147.099	174.546	148.629	-0.0364807	0.261717	-0.13939	0.889142	0.999967
11853	ENSMUSG00000002233	Rhoc	22.2117	39.1203	27.9952	28.4147	23.495	30.2432	28.58	0.0886099	0.577432	0.153455	0.878039	0.999967
73779	ENSMUSG00000002240	Prr27	0	0	0	0	0	0	0	NA	NA	NA	NA	NA
21678	ENSMUSG00000002249	Tead3	7.40391	4.74185	4.82676	6.41623	2.04305	0.864091	4.38265	1.20364	1.44092	0.835328	0.403533	0.999967
69050	ENSMUSG00000002250	1810013A23Rik	2.1154	2.37093	4.82676	0	1.02152	0	1.72244	3.31129	2.50619	1.32124	0.18642	0.999967
19015	ENSMUSG00000002250	Ppard	184.04	122.103	139.976	103.576	129.733	128.75	134.696	0.289171	0.290828	0.994301	0.320076	0.999967
23853	ENSMUSG00000002257	Def6	1496.65	1429.67	1467.34	1428.99	1455.67	1524.26	1467.09	-0.00477448	0.105528	-0.045244	0.963913	0.999967
18616	ENSMUSG00000002265	Peg3	5.2885	4.74185	3.86141	6.41623	0	3.45636	3.96073	1.04248	1.60031	0.651424	0.514773	0.999967
22776	ENSMUSG00000002266	Zim1	0	0	0	0	0	0	0	NA	NA	NA	NA	NA
70083	ENSMUSG00000002274	Metrn	540.485	331.93	485.572	454.635	640.495	303.296	459.402	0.000235268	0.465625	0.000505272	0.999597	0.999967
76483	ENSMUSG00000002279	Lmf1	129.04	183.747	175.694	169.572	183.874	161.585	167.252	-0.0886716	0.250633	-0.353791	0.723496	0.999967
67563	ENSMUSG00000002280	Ciao3	221.059	212.198	144.803	164.989	139.949	195.285	179.714	0.196861	0.267629	0.735575	0.461989	0.999967
57875	ENSMUSG00000002289	Angptl4	202.021	259.616	202.724	211.735	183.874	222.935	213.818	0.0953208	0.231941	0.41097	0.681094	0.999967
27214	ENSMUSG00000002297	Dbf4	1608.76	1469.97	1533.94	1758.96	1601.75	1598.57	1595.33	-0.103931	0.102342	-1.01553	0.309855	0.999967
13163	ENSMUSG00000002307	Daxx	886.353	1069.29	897.778	875.356	836.627	1017.03	930.406	0.0626565	0.137019	0.457285	0.647466	0.999967
54219	ENSMUSG00000002308	Cd320	312.022	311.777	250.992	223.651	275.811	254.043	271.383	0.212908	0.204088	1.04322	0.296849	0.999967
75751	ENSMUSG00000002319	Ipo4	1441.65	1595.63	1549.39	1362.99	1414.81	1322.92	1447.9	0.160978	0.106364	1.51347	0.130161	0.999967
74140	ENSMUSG00000002320	Tm9sf1	849.334	848.792	767.455	897.355	830.498	838.168	838.6	-0.058807	0.126105	-0.466335	0.640976	0.999967
56739	ENSMUSG00000002324	Rec8	0	0	0	1.83321	2.04305	0.864091	0.790057	-2.93378	3.63084	-0.808018	0.41908	0.999967
16391	ENSMUSG00000002325	Irf9	524.62	484.854	497.156	525.214	478.073	555.61	510.921	-0.0480763	0.151674	-0.316972	0.751265	0.999967
105446	ENSMUSG00000002326	Gmpr2	609.236	648.448	742.356	807.528	723.238	734.477	710.881	-0.182049	0.142148	-1.2807	0.200299	0.999967
67881	ENSMUSG00000002329	Mdp1	681.159	487.225	583.073	582.96	670.119	590.174	599.118	-0.0813647	0.163234	-0.498453	0.618165	0.999967
52585	ENSMUSG00000002332	Dhrs1	663.178	548.869	629.41	606.792	686.463	655.845	631.76	-0.0832044	0.148578	-0.560004	0.575477	0.999967
13004	ENSMUSG00000002341	Ncan	0	0	0	0	0	0	0	NA	NA	NA	NA	NA
234371	ENSMUSG00000002342	Tmem161a	317.31	292.809	300.225	313.478	265.596	276.509	294.321	0.0918021	0.188749	0.486371	0.626704	0.999967
76813	ENSMUSG00000002343	Armc6	268.656	247.762	218.17	236.484	232.907	249.722	242.283	0.0258018	0.210386	0.12264	0.902392	0.999967
72368	ENSMUSG00000002345	Borcs8	590.197	539.386	585.003	538.046	600.655	618.689	578.663	-0.0339194	0.147295	-0.230282	0.817873	0.999967
73095	ENSMUSG00000002346	Slc25a42	29.6156	60.4586	42.4755	50.4132	36.7748	46.6609	44.3998	-0.0593249	0.486064	-0.122052	0.902858	0.999967
66616	ENSMUSG00000002365	Snx9	107.885	157.667	116.808	118.242	95.0016	104.555	116.693	0.251363	0.304439	0.825658	0.408998	0.999967
71810	ENSMUSG00000002372	Ranbp3	1224.82	1428.48	1229.86	1359.32	1241.15	1274.53	1293.03	-0.00016829	0.117402	-0.00143345	0.998856	0.999967
69875	ENSMUSG00000002379	Ndufa11	1792.8	1618.16	1771.42	1578.39	1744.76	1538.95	1674.08	0.0934474	0.109781	0.851218	0.394648	0.999967
12164	ENSMUSG00000002384	Bmp8b	7.40391	22.5238	4.82676	1.83321	3.06457	6.04864	7.61681	1.52095	1.16221	1.30867	0.190645	0.999967
13864	ENSMUSG00000002393	Nr2f6	47.5965	55.7168	40.5448	44.9136	38.8179	64.8068	48.7327	-0.0298022	0.457198	-0.0651843	0.948027	0.999967
67023	ENSMUSG00000002395	Use1	648.371	616.441	576.315	633.373	544.472	567.708	597.78	0.0774392	0.142441	0.543659	0.586676	0.999967
77090	ENSMUSG00000002396	Ocel1	87.7892	85.3534	111.016	122.825	140.97	86.4091	105.727	-0.281322	0.328863	-0.855439	0.392308	0.999967
13549	ENSMUSG00000002409	Dyrk1b	20.0963	13.0401	29.9259	35.7475	17.3659	25.0586	23.5391	-0.322863	0.636722	-0.507071	0.612105	0.999967
109880	ENSMUSG00000002413	Braf	1058.76	1033.72	993.347	1225.5	1006.2	984.199	1050.29	-0.0535919	0.120541	-0.444595	0.656613	0.999967
68198	ENSMUSG00000002416	Ndufb2	624.044	437.436	570.523	532.547	635.387	494.26	549.033	-0.0301155	0.177715	-0.169459	0.865436	0.999967
20585	ENSMUSG00000002428	Hltf	1509.34	1376.32	1334.12	1514.23	1362.71	1404.15	1416.81	-0.0215655	0.105959	-0.203528	0.838722	0.999967
68879	ENSMUSG00000002455	Prpf6	1780.11	2367.37	1857.34	1851.54	1734.55	2119.61	1951.75	0.066108	0.125788	0.525549	0.599201	0.999967
56470	ENSMUSG00000002458	Rgs19	1366.55	1276.74	1465.4	1403.32	1399.49	1429.21	1390.12	-0.0442216	0.108106	-0.409056	0.682499	0.999967
58175	ENSMUSG00000002459	Rgs20	0	4.74185	0	2.74981	4.08609	2.59227	2.36167	-2.46615	2.20623	-1.11781	0.263647	0.999967
106861	ENSMUSG00000002475	Abhd3	0	7.11278	0	0	0	0	1.18546	1.78806	3.69018	0.484546	0.627999	0.999967
20641	ENSMUSG00000002477	Snrpd1	3400.51	3072.72	3391.28	3163.2	3234.14	3114.18	3229.34	0.0516007	0.091194	0.565834	0.571506	0.999967
77832	ENSMUSG00000002486	Tchp	213.656	224.053	261.61	252.983	230.864	212.566	232.622	0.00550627	0.218994	0.0251435	0.97994	0.999967
21844	ENSMUSG00000002489	Tiam1	215.771	295.18	197.897	300.646	277.854	250.586	256.323	-0.243565	0.212311	-1.14721	0.251295	0.999967
22084	ENSMUSG00000002496	Tsc2	679.044	886.727	719.187	720.45	818.24	748.303	761.992	-0.00871845	0.131606	-0.0662465	0.947182	0.999967
66211	ENSMUSG00000002500	Rpl3l	0	0	0	1.83321	3.06457	1.72818	1.10433	-3.44942	3.15364	-1.09379	0.274047	0.999967
65962	ENSMUSG00000002504	Slc9a3r2	44.4234	53.3458	21.2378	39.414	20.4305	25.0586	33.985	0.434603	0.553931	0.78458	0.4327	0.999967
67959	ENSMUSG00000002524	Puf60	1964.15	2218	1846.72	1955.12	1879.6	1990	1975.6	0.0454189	0.106266	0.427407	0.669083	0.999967
99412	ENSMUSG00000002546	Golga2	607.12	845.235	713.395	758.948	673.184	745.71	723.932	-0.0194384	0.152834	-0.127186	0.898793	0.999967
22245	ENSMUSG00000002550	Uck1	497.119	429.138	413.171	424.387	429.04	455.376	441.372	0.0295067	0.16517	0.178644	0.858217	0.999967
20259	ENSMUSG00000002565	Scin	0	0	0	0	0	0	0	NA	NA	NA	NA	NA
22781	ENSMUSG00000002578	Ikzf4	26.4425	27.2657	9.65352	17.4155	12.2583	19.8741	18.8183	0.260492	0.73595	0.353954	0.723374	0.999967
103742	ENSMUSG00000002580	Mien1	1165.59	1181.91	1085.06	1068.76	1292.23	1110.36	1150.65	-0.0122834	0.116677	-0.105277	0.916156	0.999967
18979	ENSMUSG00000002588	Pon1	0	0	0	0	0	0	0	NA	NA	NA	NA	NA
26362	ENSMUSG00000002602	Axl	378.657	419.654	347.527	408.805	327.909	371.559	375.685	0.0475794	0.181207	0.262569	0.792882	0.999967
21803	ENSMUSG00000002603	Tgfb1	1221.64	1346.69	1302.26	1404.24	1405.62	1324.65	1334.18	-0.0956612	0.1098	-0.871229	0.383629	0.999967
52132	ENSMUSG00000002608	Ccdc97	747.795	695.867	679.608	797.445	644.581	745.71	718.501	-0.0400883	0.135472	-0.295917	0.767294	0.999967
22700	ENSMUSG00000002617	Zfp40	100.482	91.2807	113.912	118.242	112.368	117.516	108.967	-0.191222	0.297466	-0.642836	0.520331	0.999967
54194	ENSMUSG00000002625	Akap8l	142.79	206.271	170.867	164.989	144.035	157.265	164.369	0.143031	0.258888	0.552483	0.580617	0.999967
20423	ENSMUSG00000002633	Shh	0	0	0	0	0	0	0	NA	NA	NA	NA	NA
68079	ENSMUSG00000002635	Pdcd2l	314.137	275.027	285.744	318.061	307.478	284.286	297.456	-0.0562881	0.188522	-0.298575	0.765264	0.999967
98053	ENSMUSG00000002658	Gtf2f1	2459.15	3007.52	2718.43	2676.48	2813.27	2796.2	2745.18	-0.0221944	0.0939646	-0.2362	0.813277	0.999967
53895	ENSMUSG00000002660	Clpp	804.91	910.436	910.327	698.452	807.003	762.992	815.687	0.211367	0.126051	1.67684	0.0935728	0.999967
66400	ENSMUSG00000002661	Alkbh7	218.944	246.576	242.303	223.651	219.627	227.256	229.726	0.0761153	0.211027	0.36069	0.718331	0.999967
19197	ENSMUSG00000002664	Pspn	0	0	1.9307	0	0	1.72818	0.609814	0.192159	3.98666	0.0482006	0.961556	0.999967
70785	ENSMUSG00000002668	Dennd1c	771.064	652.005	695.054	849.692	796.788	869.275	772.313	-0.25044	0.13059	-1.91776	0.0551413	0.999967
69792	ENSMUSG00000002679	Med6	360.676	308.22	418.963	325.394	452.535	347.364	368.859	-0.041473	0.200402	-0.206949	0.83605	0.999967
18760	ENSMUSG00000002688	Prkd1	2.1154	2.37093	0	0.916604	0	0	0.900489	1.77309	3.45684	0.512923	0.608005	0.999967
16822	ENSMUSG00000002699	Lcp2	5987.64	6265.17	5818.18	5496.87	5842.09	5671.03	5846.83	0.0870134	0.0799455	1.08841	0.276415	0.999967
110750	ENSMUSG00000002718	Cse1l	5722.16	6189.3	5838.45	5623.36	5459.02	5737.56	5761.64	0.0769629	0.0827916	0.929598	0.352579	0.999967
67877	ENSMUSG00000002728	Naa20	871.546	707.722	885.228	739.699	906.091	750.031	810.053	0.0420403	0.150218	0.279861	0.779584	0.999967
23992	ENSMUSG00000002731	Prkra	10.577	14.2256	24.1338	21.0819	8.17218	13.8255	15.336	0.208526	0.799447	0.260838	0.794217	0.999967
14231	ENSMUSG00000002732	Fkbp7	8.46161	23.7093	22.2031	15.5823	6.12914	23.3305	16.5693	0.288588	0.802304	0.359699	0.719072	0.999967
83435	ENSMUSG00000002733	Plekha3	316.253	245.391	309.878	280.481	305.435	263.548	286.831	0.0337965	0.203386	0.166169	0.868024	0.999967
56418	ENSMUSG00000002741	Ykt6	1034.43	1034.91	970.179	916.604	964.318	969.51	981.658	0.0922353	0.120002	0.768614	0.442122	0.999967
22385	ENSMUSG00000002748	Baz1b	8371.7	9170.74	8879.31	9086.29	9291.77	9218.12	9002.99	-0.0637142	0.0767529	-0.830121	0.40647	0.999967
224824	ENSMUSG00000002763	Pex6	155.482	133.957	121.634	127.408	145.056	128.75	135.381	0.0311135	0.272267	0.114276	0.909019	0.999967
27398	ENSMUSG00000002767	Mrpl2	553.178	574.95	585.969	607.708	602.698	588.446	585.491	-0.0696929	0.142828	-0.48795	0.625585	0.999967
17256	ENSMUSG00000002768	Mea1	477.023	527.531	417.998	492.216	514.848	520.183	491.633	-0.108916	0.158537	-0.687004	0.49208	0.999967
14711	ENSMUSG00000002769	Gnmt	1.0577	0	1.9307	0	4.08609	3.45636	1.75514	-0.898503	2.44822	-0.367002	0.713618	0.999967
14814	ENSMUSG00000002771	Grin2d	0	3.55639	0	0	3.06457	1.72818	1.39152	-1.02674	2.89878	-0.354197	0.723192	0.999967
68137	ENSMUSG00000002778	Kdelr1	429.427	341.413	362.007	344.643	417.803	359.462	375.792	0.0136496	0.184659	0.073918	0.941076	0.999967
70209	ENSMUSG00000002781	Tmem143	90.9623	86.5388	102.327	69.6619	88.8725	62.2145	83.4296	0.356221	0.347348	1.02554	0.305106	0.999967
435518	ENSMUSG00000002791	Pdxk-ps	0	0	0	0	0	0	0	NA	NA	NA	NA	NA
110175	ENSMUSG00000002797	Ggct	454.811	494.338	422.824	437.22	408.609	502.901	453.451	0.0253254	0.169548	0.14937	0.881262	0.999967
16450	ENSMUSG00000002799	Jag2	8.46161	5.92732	6.75747	1.83321	0	2.59227	4.26198	2.59558	1.59095	1.63146	0.102792	0.999967
399566	ENSMUSG00000002803	Btbd6	332.118	277.398	291.536	266.732	215.541	235.033	269.726	0.329936	0.195624	1.68658	0.0916834	0.999967
66174	ENSMUSG00000002804	Nudt14	171.348	138.699	141.907	175.071	105.217	120.973	142.202	0.194652	0.266587	0.730163	0.46529	0.999967
105298	ENSMUSG00000002808	Epdr1	10.577	7.11278	5.79211	10.9992	19.4089	6.04864	9.98979	-0.524735	0.959969	-0.546616	0.584643	0.999967
14248	ENSMUSG00000002812	Flii	2809.25	3091.69	2718.43	2742.48	2814.3	3304.28	2913.41	-0.0375973	0.104019	-0.361445	0.717767	0.999967
21975	ENSMUSG00000002814	Top3a	328.945	425.581	349.458	329.977	306.457	375.879	352.716	0.119445	0.189339	0.630851	0.528138	0.999967
235040	ENSMUSG00000002820	Atg4d	131.155	122.103	111.981	117.325	120.54	159.857	127.16	-0.114007	0.28804	-0.395804	0.69225	0.999967
60507	ENSMUSG00000002825	Qtrt1	627.217	592.732	612.999	645.289	672.162	623.874	629.045	-0.0820104	0.13975	-0.586838	0.557312	0.999967
57435	ENSMUSG00000002831	Plin4	13.7501	4.74185	2.89606	0.916604	2.04305	6.04864	5.06605	1.24581	1.41982	0.877441	0.380247	0.999967
15193	ENSMUSG00000002833	Hdgfl2	883.18	1129.75	735.598	911.104	720.174	1012.71	898.753	0.0463674	0.317302	0.14613	0.883819	0.999967
27221	ENSMUSG00000002835	Chaf1a	1954.63	2609.2	2066.82	2275.93	2101.27	2593.14	2266.83	-0.0791635	0.123864	-0.639118	0.522746	0.999967
11544	ENSMUSG00000002844	Adprh	1288.28	1439.15	1487.61	1325.41	1515.94	1410.2	1411.1	-0.0125315	0.107428	-0.11665	0.907138	0.999967
67846	ENSMUSG00000002845	Tmem39a	773.179	759.882	756.836	800.195	722.217	796.692	768.167	-0.0174396	0.129856	-0.134299	0.893166	0.999967
76916	ENSMUSG00000002846	Timmdc1	563.755	579.692	557.974	516.964	540.386	488.211	541.163	0.139865	0.146706	0.953372	0.340401	0.999967
85031	ENSMUSG00000002847	Pla1a	100.482	80.6115	90.7431	97.16	83.7649	90.7295	90.5818	-0.00141064	0.322712	-0.00437119	0.996512	0.999967
17216	ENSMUSG00000002870	Mcm2	2745.79	3292.03	3082.37	2847.89	2915.43	3204.91	3014.74	0.0218209	0.0943186	0.231353	0.81704	0.999967
24100	ENSMUSG00000002871	Tpra1	228.463	207.456	223.962	232.817	253.338	203.061	224.85	-0.056726	0.218121	-0.260066	0.794813	0.999967
17936	ENSMUSG00000002881	Nab1	3634.26	3223.27	3726.26	3947.81	3663.18	3498.7	3615.58	-0.0706011	0.0928282	-0.760557	0.446922	0.999967
26364	ENSMUSG00000002885	Adgre5	4386.29	4450.23	4247.55	4466.61	4545.78	4565.86	4443.72	-0.0537784	0.0829055	-0.648671	0.516551	0.999967
16172	ENSMUSG00000002897	Il17ra	3005.99	3337.08	3169.25	3149.45	3377.15	3835.7	3312.44	-0.120422	0.0933755	-1.28965	0.197171	0.999967
16777	ENSMUSG00000002900	Lamb1	14.8078	11.8546	19.307	15.5823	22.4735	26.7868	18.4687	-0.486597	0.704538	-0.690661	0.489778	0.999967
84036	ENSMUSG00000002908	Kcnn1	0	0	0	0	0	1.72818	0.28803	-1.10133	4.0486	-0.272027	0.785601	0.999967
70807	ENSMUSG00000002910	Arrdc2	66.6352	66.3859	61.7825	85.2441	71.5066	63.0786	69.1055	-0.165289	0.369316	-0.447556	0.654474	0.999967
19051	ENSMUSG00000002930	Ppp1r17	0	0	0	0	0	0	0	NA	NA	NA	NA	NA
12491	ENSMUSG00000002944	Cd36	84.6161	144.627	60.8172	56.8294	5.10761	45.7968	66.2989	1.6755	1.12997	1.48278	0.138133	0.999967
26400	ENSMUSG00000002948	Map2k7	756.256	806.115	870.748	782.779	775.336	877.916	811.525	-0.00204918	0.126592	-0.0161873	0.987085	0.999967
21856	ENSMUSG00000002949	Timm44	1064.05	1166.5	1044.51	999.098	923.457	1106.04	1050.61	0.113833	0.126694	0.898493	0.368923	0.999967
11772	ENSMUSG00000002957	Ap2a2	1551.65	1705.88	1527.19	1570.14	1601.75	1591.66	1591.38	0.00445545	0.103856	0.0429003	0.965781	0.999967
59047	ENSMUSG00000002963	Pnkp	346.926	379.348	365.869	341.893	285.005	300.704	336.624	0.237834	0.184084	1.29198	0.196363	0.999967
75613	ENSMUSG00000002968	Med25	307.791	297.551	266.437	256.649	247.209	244.538	270.029	0.21753	0.196233	1.10852	0.267635	0.999967
57278	ENSMUSG00000002980	Bcam	6.34621	18.9674	15.4456	14.6657	3.06457	7.77682	11.0444	0.774846	0.987222	0.784875	0.432527	0.999967
56457	ENSMUSG00000002981	Clptm1	2593.48	2622.24	2801.45	2471.16	2717.25	2536.11	2623.62	0.0543316	0.0938839	0.57871	0.562785	0.999967
19698	ENSMUSG00000002983	Relb	82.5007	117.361	73.3668	73.3283	125.647	73.4477	90.9419	0.0213826	0.32424	0.0659469	0.94742	0.999967
53333	ENSMUSG00000002984	Tomm40	1669.05	1765.15	1596.69	1433.57	1465.89	1493.15	1570.58	0.194396	0.104778	1.85531	0.0635523	0.999967
11816	ENSMUSG00000002985	Apoe	88.8469	37.9348	38.6141	60.4958	91.9371	34.5636	58.7321	-0.171597	0.456623	-0.375795	0.707069	0.999967
11813	ENSMUSG00000002992	Apoc2	0	0	0	0	0	0	0	NA	NA	NA	NA	NA
73389	ENSMUSG00000002996	Hbp1	538.37	599.844	583.073	585.71	548.558	718.923	595.746	-0.100417	0.150752	-0.666107	0.505343	0.999967
19088	ENSMUSG00000002997	Prkar2b	49.7119	35.5639	42.4755	58.6626	64.3559	50.9814	50.2919	-0.447176	0.436546	-1.02435	0.30567	0.999967
12576	ENSMUSG00000003031	Cdkn1b	217.886	139.885	207.551	205.319	226.778	190.1	197.92	-0.153461	0.249237	-0.615721	0.538078	0.999967
16600	ENSMUSG00000003032	Klf4	99.4239	110.248	90.7431	87.0773	71.5066	84.6809	90.6133	0.302324	0.329254	0.918211	0.358509	0.999967
11767	ENSMUSG00000003033	Ap1m1	1606.65	1493.68	1542.63	1367.57	1396.42	1431.8	1473.13	0.145826	0.105908	1.37691	0.168541	0.999967
17274	ENSMUSG00000003037	Rab8a	1989.54	2185.99	2357.39	2279.59	2531.33	2199.11	2257.16	-0.10203	0.103603	-0.98482	0.324713	0.999967
15331	ENSMUSG00000003038	Hmgn2	3325.41	3340.64	3268.68	3198.03	3346.51	3233.43	3285.45	0.0231871	0.0866678	0.26754	0.789054	0.999967
67922	ENSMUSG00000003039	Fam32a	1021.74	931.774	1013.62	968.85	972.49	904.703	968.863	0.0604243	0.121891	0.495726	0.620088	0.999967
13710	ENSMUSG00000003051	Elf3	0	0	0	0	4.08609	0	0.681015	-1.33485	4.01627	-0.332362	0.739616	0.999967
13095	ENSMUSG00000003053	Cyp2c29	0	0	0	0	0	0	0	NA	NA	NA	NA	NA
76205	ENSMUSG00000003062	Stard3nl	391.349	322.446	442.131	428.97	439.255	308.48	388.772	-0.0182068	0.202841	-0.0897591	0.928479	0.999967
20869	ENSMUSG00000003068	Stk11	840.872	912.807	872.678	867.107	809.046	934.082	872.765	0.00952384	0.127907	0.0744592	0.940645	0.999967
13637	ENSMUSG00000003070	Efna2	0	4.74185	0	1.83321	0	0.864091	1.23986	-1.18202	3.11556	-0.379393	0.704396	0.999967
66043	ENSMUSG00000003072	Atp5d	1282.99	1377.51	1299.36	1209	1383.14	1207.13	1293.19	0.0621392	0.109198	0.569052	0.569321	0.999967
19060	ENSMUSG00000003099	Ppp5c	1021.74	1018.31	1022.31	915.687	1101.2	953.092	1005.39	0.0490937	0.122396	0.401104	0.688343	0.999967
69131	ENSMUSG00000003119	Cdk12	2626.27	2809.55	2814.97	2730.56	2896.02	2839.4	2786.13	-0.0373883	0.0893156	-0.418608	0.675502	0.999967
16890	ENSMUSG00000003123	Lipe	39.1349	34.3784	37.6487	33.9143	18.3874	39.7482	33.8687	0.325314	0.532202	0.61126	0.541027	0.999967
18475	ENSMUSG00000003131	Pafah1b2	1909.15	2168.21	2144.05	2074.27	2214.66	2127.39	2106.29	-0.0461376	0.0964583	-0.478317	0.632425	0.999967
54610	ENSMUSG00000003134	Tbc1d8	79.3276	53.3458	79.1589	85.2441	58.2268	58.7582	69.0102	0.0694372	0.375538	0.184901	0.853307	0.999967
52846	ENSMUSG00000003135	Cnot11	859.911	623.554	759.732	786.446	805.982	732.749	761.396	-0.0603604	0.144316	-0.418253	0.675762	0.999967
20527	ENSMUSG00000003153	Slc2a3	1662.71	1373.95	1734.74	1702.13	2086.97	1725.59	1714.35	-0.207946	0.128776	-1.61479	0.106355	0.999967
60611	ENSMUSG00000003154	Foxj2	260.194	297.551	240.373	245.65	283.983	310.209	272.993	-0.0738693	0.204093	-0.361939	0.717398	0.999967
109552	ENSMUSG00000003161	Sri	3059.93	2408.86	2936.6	2550.91	2853.11	2447.97	2709.56	0.094884	0.114365	0.829662	0.40673	0.999967
13356	ENSMUSG00000003166	Dgcr2	619.813	665.045	636.167	620.541	667.054	694.729	650.558	-0.0448537	0.137549	-0.326092	0.744355	0.999967
54131	ENSMUSG00000003184	Irf3	1060.87	1069.29	992.382	1009.18	1079.75	998.889	1035.06	0.0162434	0.116543	0.139378	0.889152	0.999967
75736	ENSMUSG00000003190	Bcl2l12	136.443	131.586	155.422	114.575	89.894	109.74	122.943	0.433483	0.282249	1.53582	0.124583	0.999967
224893	ENSMUSG00000003198	Zfp959	156.54	110.248	138.045	156.739	117.475	152.08	138.521	-0.0773913	0.265082	-0.291952	0.770323	0.999967
68047	ENSMUSG00000003199	Mpnd	300.387	311.777	341.735	319.895	383.071	331.811	331.446	-0.113973	0.183676	-0.620513	0.53492	0.999967
20405	ENSMUSG00000003200	Sh3gl1	794.333	771.737	693.123	782.779	824.369	803.604	778.324	-0.0958656	0.131143	-0.731002	0.464778	0.999967
50498	ENSMUSG00000003206	Ebi3	28.5579	39.1203	49.233	38.4974	26.5596	33.6995	35.9446	0.228657	0.520601	0.439217	0.660504	0.999967
72886	ENSMUSG00000003208	Yju2	105.77	104.321	80.1242	87.0773	115.432	129.614	103.723	-0.18831	0.324062	-0.581092	0.561179	0.999967
19386	ENSMUSG00000003226	Ranbp2	8443.63	10196.2	9161.19	9190.78	8923	9031.48	9157.71	0.0301796	0.0860356	0.35078	0.725753	0.999967
13608	ENSMUSG00000003227	Edar	0	0	0	0	0	0	0	NA	NA	NA	NA	NA
14773	ENSMUSG00000003228	Grk5	68.7506	85.3534	79.1589	104.493	85.8079	85.545	84.8514	-0.241279	0.341456	-0.706617	0.479805	0.999967
13544	ENSMUSG00000003233	Dvl3	315.195	270.286	233.615	244.733	271.725	314.529	275.014	-0.0243851	0.215848	-0.112974	0.910052	0.999967
27406	ENSMUSG00000003234	Abcf3	790.103	831.01	740.425	817.61	771.25	758.672	784.845	0.00730467	0.129191	0.0565416	0.95491	0.999967
224045	ENSMUSG00000003235	Eif2b5	1194.14	1390.55	1183.52	1192.5	1227.87	1208.86	1232.91	0.05004	0.11341	0.441229	0.659047	0.999967
19158	ENSMUSG00000003269	Cyth2	402.984	442.178	417.032	444.553	405.545	449.327	426.936	-0.0424976	0.164708	-0.258018	0.796393	0.999967
545963	ENSMUSG00000003271	Gm5897	13.7501	3.55639	2.89606	0.916604	0	2.59227	3.95191	2.68699	1.70776	1.5734	0.115627	0.999967
54200	ENSMUSG00000003271	Sult2b1	137.501	119.732	114.877	99.9098	117.475	133.934	120.571	0.0873341	0.293694	0.297364	0.766189	0.999967
12348	ENSMUSG00000003273	Car11	0	2.37093	0	0	0	0	0.395154	1.4875	4.04853	0.367417	0.713308	0.999967
224997	ENSMUSG00000003279	Dlgap1	0	0	0	0	2.04305	0	0.340508	-1.09611	4.04828	-0.270758	0.786577	0.999967
56711	ENSMUSG00000003282	Plag1	30.6733	42.6767	19.307	26.5815	21.452	27.6509	28.0569	0.229311	0.593796	0.386178	0.699365	0.999967
15162	ENSMUSG00000003283	Hck	6.34621	2.37093	0.965352	18.3321	12.2583	8.64091	8.15229	-2.24939	1.13775	-1.97705	0.0480365	0.999967
66163	ENSMUSG00000003299	Mrpl4	1172.99	1543.47	1186.42	1295.16	1197.22	1368.72	1294	0.00488791	0.132002	0.037029	0.970462	0.999967
50868	ENSMUSG00000003308	Keap1	571.158	582.062	606.241	615.041	604.742	496.852	579.349	0.0420069	0.151923	0.276502	0.782163	0.999967
11768	ENSMUSG00000003309	Ap1m2	4.2308	15.411	13.5149	10.0826	8.17218	14.6895	11.0169	-0.118351	0.927501	-0.127602	0.898464	0.999967
20340	ENSMUSG00000003316	Glg1	1754.73	2119.61	1907.54	1743.38	1992.99	2129.98	1941.37	-0.0208214	0.102173	-0.203787	0.83852	0.999967
67331	ENSMUSG00000003341	Atp8b3	0	0	0	3.66641	4.08609	0	1.29208	-2.98696	3.23962	-0.922009	0.356524	0.999967
208198	ENSMUSG00000003344	Btbd2	85.6738	98.3935	95.5699	86.1607	113.389	73.4477	92.1058	0.0552313	0.32772	0.168532	0.866165	0.999967
103236	ENSMUSG00000003345	Csnk1g2	1077.8	1159.38	1033.89	1014.68	939.801	1068.88	1049.07	0.11298	0.123613	0.913982	0.360726	0.999967
216169	ENSMUSG00000003346	Abhd17a	901.161	826.268	869.782	850.608	755.927	706.826	818.429	0.170467	0.128765	1.32387	0.185547	0.999967
208228	ENSMUSG00000003348	Mob3a	1389.82	1477.09	1450.92	1289.66	1412.77	1292.68	1385.49	0.113118	0.106766	1.0595	0.289372	0.999967
12297	ENSMUSG00000003352	Cacnb3	22.2117	48.604	53.0944	57.746	61.2914	38.8841	46.9719	-0.400979	0.490284	-0.817851	0.413442	0.999967
105833	ENSMUSG00000003354	Ccdc65	0	0	0	0	0	0	0	NA	NA	NA	NA	NA
66120	ENSMUSG00000003355	Fkbp11	107.885	90.0952	79.1589	91.6604	84.7864	79.4963	88.8471	0.106539	0.326717	0.326091	0.744355	0.999967
74351	ENSMUSG00000003360	Ddx23	1544.24	1864.73	1757.91	1615.97	1649.76	1688.43	1686.84	0.0564613	0.105004	0.537704	0.590782	0.999967
18807	ENSMUSG00000003363	Pld3	1151.84	1317.05	1224.07	1133.84	1159.43	1164.79	1191.84	0.0925716	0.112822	0.82051	0.411926	0.999967
14809	ENSMUSG00000003378	Grik5	14.8078	30.822	20.2724	35.7475	20.4305	11.2332	22.2189	0.0636004	0.690094	0.092162	0.926569	0.999967
12518	ENSMUSG00000003379	Cd79a	3.1731	3.55639	9.65352	6.41623	15.3228	10.3691	8.08186	-1.0372	1.08317	-0.957561	0.338284	0.999967
14470	ENSMUSG00000003380	Rabac1	516.158	552.426	534.805	428.97	524.041	409.579	494.33	0.242874	0.156425	1.55265	0.120506	0.999967
27049	ENSMUSG00000003382	Etv3	338.464	359.195	371.661	344.643	346.296	368.103	354.727	0.0133782	0.173898	0.0769315	0.938678	0.999967
19089	ENSMUSG00000003402	Prkcsh	1577.03	1705.88	1353.42	1466.57	1395.4	1453.4	1491.95	0.096874	0.11489	0.843191	0.399122	0.999967
15571	ENSMUSG00000003410	Elavl3	2.1154	0	2.89606	4.58302	0	1.72818	1.88711	-0.0844401	2.315	-0.0364752	0.970903	0.999967
69908	ENSMUSG00000003411	Rab3b	9.51931	1.18546	6.75747	11.9158	8.17218	0.864091	6.40239	-0.111119	1.30341	-0.0852526	0.932061	0.999967
241230	ENSMUSG00000003418	St8sia6	0	0	0	0	0	1.72818	0.28803	-1.10133	4.0486	-0.272027	0.785601	0.999967
14132	ENSMUSG00000003420	Fcgrt	161.828	189.674	192.105	115.492	159.358	174.546	165.501	0.289165	0.247291	1.16933	0.242271	0.999967
66394	ENSMUSG00000003421	Nosip	451.638	401.872	457.577	376.724	496.46	445.871	438.357	-0.00114485	0.173302	-0.0066061	0.994729	0.999967
68845	ENSMUSG00000003423	Pih1d1	374.426	315.333	318.566	372.141	311.564	295.519	331.258	0.0448726	0.17932	0.250238	0.802403	0.999967
27207	ENSMUSG00000003429	Rps11	9178.73	8112.13	8966.19	8128.44	9077.25	7951.36	8569.02	0.0624784	0.090819	0.687944	0.491488	0.999967
20924	ENSMUSG00000003435	Supt5	2079.44	1986.84	1842.86	1931.28	1910.25	1906.18	1942.81	0.0381277	0.0989175	0.38545	0.699904	0.999967
13389	ENSMUSG00000003436	Dll3	4.2308	0	1.9307	3.66641	0	0	1.63799	1.39075	2.71243	0.512732	0.608139	0.999967
54624	ENSMUSG00000003437	Paf1	1251.26	1576.67	1346.67	1250.25	1382.12	1475.87	1380.47	0.0191629	0.113771	0.168434	0.866242	0.999967
66525	ENSMUSG00000003438	Timm50	1045.01	1290.97	1085.06	1025.68	1034.8	1044.69	1087.7	0.133297	0.121055	1.10113	0.270841	0.999967
67224	ENSMUSG00000003444	Med29	191.444	141.07	163.145	175.988	184.896	146.895	167.24	-0.0356738	0.252764	-0.141135	0.887763	0.999967
12121	ENSMUSG00000003452	Bicd1	26.4425	9.48371	7.72282	12.8325	24.5165	31.1073	18.6842	-0.786749	0.785964	-1.001	0.316828	0.999967
59287	ENSMUSG00000003458	Ncstn	848.276	863.017	810.896	825.86	911.198	856.314	852.594	-0.0394709	0.124875	-0.316084	0.751939	0.999967
19298	ENSMUSG00000003464	Pex19	375.484	305.85	362.972	324.478	335.059	331.811	339.276	0.0714747	0.182238	0.392205	0.694907	0.999967
105653	ENSMUSG00000003469	Phyhip	0	0	0	0	0	0	0	NA	NA	NA	NA	NA
12922	ENSMUSG00000003476	Crhr2	0	0	0	0	0	0	0	NA	NA	NA	NA	NA
21743	ENSMUSG00000003477	Inmt	0	80.6115	51.1637	39.414	10.2152	101.963	47.2278	-1.19482	2.05549	-0.581283	0.56105	0.999967
72054	ENSMUSG00000003484	Cyp4f18	2.1154	4.74185	1.9307	0	4.08609	3.45636	2.72174	0.741796	1.87923	0.394733	0.69304	0.999967
23917	ENSMUSG00000003500	Impdh1	954.046	833.381	893.916	889.105	1006.2	892.606	911.542	-0.0550217	0.130079	-0.422987	0.672305	0.999967
26438	ENSMUSG00000003505	Psg18	0	0	0	0	0	0	0	NA	NA	NA	NA	NA
72349	ENSMUSG00000003518	Dusp3	37.0195	62.8296	36.6834	43.0804	28.6026	32.8354	40.1752	0.354111	0.504178	0.702354	0.482458	0.999967
19125	ENSMUSG00000003526	Prodh	20.0963	10.6692	5.79211	4.58302	7.15066	6.91273	9.20067	0.821281	1.01607	0.80829	0.418924	0.999967
27886	ENSMUSG00000003527	Ess2	422.023	439.807	462.404	423.471	419.846	444.143	435.282	0.0400621	0.159806	0.250692	0.802052	0.999967
13358	ENSMUSG00000003528	Slc25a1	389.234	318.89	337.873	322.644	409.631	293.791	345.344	0.0387648	0.194174	0.199639	0.841763	0.999967
13353	ENSMUSG00000003531	Dgcr6	62.4044	50.9749	63.7133	75.1615	61.2914	44.0686	59.6023	-0.00197916	0.409032	-0.00483864	0.996139	0.999967
12305	ENSMUSG00000003534	Ddr1	12.6924	17.7819	18.3417	18.3321	13.2798	12.9614	15.5649	0.132954	0.764529	0.173902	0.861942	0.999967
15937	ENSMUSG00000003541	Ier3	57.1158	72.3133	88.8124	71.4951	89.894	44.0686	70.6165	0.118829	0.404811	0.293541	0.769108	0.999967
14282	ENSMUSG00000003545	Fosb	13.7501	55.7168	41.5101	32.0811	17.3659	50.1173	35.0902	0.0534582	0.605325	0.0883133	0.929628	0.999967
74764	ENSMUSG00000003546	Klc4	15.8655	28.4511	7.72282	23.8317	11.2368	23.3305	18.4064	-0.288162	0.772823	-0.372869	0.709246	0.999967
13870	ENSMUSG00000003549	Ercc1	377.599	444.549	356.215	384.057	365.705	329.219	376.224	0.123307	0.173543	0.710525	0.477379	0.999967
13074	ENSMUSG00000003555	Cyp17a1	1.0577	1.18546	0.965352	3.66641	0	0.864091	1.28984	0.342627	2.61414	0.131067	0.895722	0.999967
57344	ENSMUSG00000003559	As3mt	176.636	161.223	153.491	177.821	180.81	234.169	180.692	-0.263565	0.24584	-1.0721	0.283676	0.999967
26558	ENSMUSG00000003573	Homer3	6.34621	9.48371	2.89606	4.58302	5.10761	3.45636	5.31216	0.391169	1.26916	0.30821	0.757922	0.999967
382056	ENSMUSG00000003575	Crtc1	133.27	141.07	158.318	120.992	140.97	124.429	136.508	0.164172	0.269188	0.609879	0.541942	0.999967
71673	ENSMUSG00000003581	Rnf215	124.809	71.1278	97.5006	75.1615	74.5712	100.235	90.5674	0.21103	0.340761	0.619292	0.535724	0.999967
67815	ENSMUSG00000003585	Sec14l2	6.34621	8.29824	3.86141	5.49962	18.3874	19.01	10.2338	-1.09872	0.981849	-1.11903	0.263128	0.999967
74268	ENSMUSG00000003604	Aven	448.465	458.774	477.849	386.807	504.632	399.21	445.956	0.112297	0.166654	0.673829	0.50042	0.999967
12870	ENSMUSG00000003617	Cp	9.51931	27.2657	13.5149	43.997	15.3228	28.515	23.0225	-0.824742	0.71633	-1.15134	0.249591	0.999967
74114	ENSMUSG00000003623	Crot	706.544	634.223	740.425	750.698	753.884	786.323	728.683	-0.140253	0.132947	-1.05495	0.291447	0.999967
20111	ENSMUSG00000003644	Rps6ka1	2011.75	1985.65	1986.69	2040.36	1768.26	1817.18	1934.98	0.0915353	0.100189	0.913627	0.360913	0.999967
12308	ENSMUSG00000003657	Calb2	0	0	0	0	0	0	0	NA	NA	NA	NA	NA
320632	ENSMUSG00000003660	Snrnp200	7041.11	8192.74	7796.18	7189.84	7521.47	7973.83	7619.2	0.0201172	0.0804375	0.250097	0.802512	0.999967
26371	ENSMUSG00000003662	Ciao1	802.795	932.96	785.797	814.861	798.831	881.373	836.103	0.0114024	0.133801	0.0852187	0.932088	0.999967
15116	ENSMUSG00000003665	Has1	0	0	0.965352	1.83321	0	0.864091	0.610442	-1.0809	3.99034	-0.270879	0.786484	0.999967
225895	ENSMUSG00000003680	Taf6l	134.328	100.764	156.387	92.577	85.8079	96.7782	111.107	0.492387	0.2989	1.64733	0.0994908	0.999967
100039957	ENSMUSG00000003680	Gm2518	17.9809	22.5238	15.4456	18.3321	24.5165	6.04864	17.4746	0.359293	0.741587	0.484492	0.628037	0.999967
72999	ENSMUSG00000003721	Insig2	280.291	275.027	234.581	257.566	299.306	262.684	268.242	-0.0542753	0.199421	-0.272165	0.785495	0.999967
16650	ENSMUSG00000003731	Kpna6	662.121	718.391	771.316	728.7	745.712	734.477	726.786	-0.0398493	0.133602	-0.29827	0.765497	0.999967
17155	ENSMUSG00000003746	Man1a	1001.64	957.854	876.54	923.936	863.187	845.945	911.517	0.105772	0.121554	0.870168	0.384209	0.999967
233011	ENSMUSG00000003752	Itpkc	35.9618	58.0877	47.3023	48.58	59.2483	52.7095	50.3149	-0.203183	0.430709	-0.47174	0.637112	0.999967
76889	ENSMUSG00000003762	Coq8b	59.2312	47.4185	63.7133	54.9962	42.904	59.6223	54.6476	0.115023	0.411178	0.27974	0.779677	0.999967
78656	ENSMUSG00000003778	Brd8	1610.88	1579.04	1475.06	1729.63	1626.26	1808.54	1638.24	-0.146945	0.106606	-1.3784	0.168081	0.999967
19348	ENSMUSG00000003779	Kif20a	1024.91	1130.93	1102.43	1175.09	1037.87	1188.12	1109.89	-0.0612921	0.120716	-0.507739	0.611636	0.999967
66590	ENSMUSG00000003808	Farsa	949.815	1155.83	872.678	883.606	940.823	992.84	965.932	0.0712699	0.132887	0.536319	0.591738	0.999967
270076	ENSMUSG00000003809	Gcdh	205.194	305.85	234.581	258.482	184.896	301.568	248.428	0.00334867	0.247691	0.0135196	0.989213	0.999967
17776	ENSMUSG00000003810	Mast2	967.796	992.233	759.732	849.692	850.929	914.208	889.098	0.047387	0.138972	0.340983	0.733117	0.999967
13423	ENSMUSG00000003812	Dnase2a	34.9041	23.7093	33.7873	20.1653	32.6887	13.8255	26.5134	0.540619	0.620201	0.871684	0.383381	0.999967
100503676	ENSMUSG00000003812	Gm38426	15.8655	14.2256	12.5496	9.16604	9.19371	11.2332	12.0389	0.524938	0.856136	0.613148	0.539779	0.999967
19358	ENSMUSG00000003813	Rad23a	507.696	653.19	495.226	461.968	516.891	579.805	535.796	0.0811432	0.162565	0.499142	0.617679	0.999967
12317	ENSMUSG00000003814	Calr	6515.44	5450.76	6225.56	6406.14	6292.58	4995.31	5980.96	0.0451696	0.102103	0.442394	0.658204	0.999967
71846	ENSMUSG00000003824	Syce2	435.773	458.774	424.755	436.303	543.45	407.851	451.151	-0.0624398	0.162162	-0.385045	0.700204	0.999967
54446	ENSMUSG00000003847	Nfat5	1753.67	1833.91	1787.83	1999.11	1712.07	1848.29	1822.48	-0.0464807	0.104989	-0.442719	0.657969	0.999967
67619	ENSMUSG00000003848	Nob1	687.506	826.268	750.079	735.116	665.011	683.496	724.579	0.116557	0.140484	0.829686	0.406717	0.999967
18104	ENSMUSG00000003849	Nqo1	12.6924	13.0401	18.3417	20.1653	18.3874	19.8741	17.0835	-0.421608	0.72557	-0.581072	0.561192	0.999967
76787	ENSMUSG00000003863	Ppfia3	0	2.37093	0	1.83321	2.04305	0.864091	1.18521	-1.78429	2.8568	-0.624577	0.532249	0.999967
14936	ENSMUSG00000003865	Gys1	64.5198	50.9749	45.3716	37.5807	35.7533	43.2045	46.2341	0.453744	0.453865	0.999735	0.317439	0.999967
20174	ENSMUSG00000003868	Ruvbl2	2545.89	3388.05	2619.97	2540.83	2361.76	2856.68	2718.86	0.131968	0.120997	1.09067	0.275418	0.999967
22342	ENSMUSG00000003872	Lin7b	2.1154	0	1.9307	2.74981	5.10761	0.864091	2.12794	-1.05088	2.1099	-0.498074	0.618432	0.999967
12028	ENSMUSG00000003873	Bax	745.679	412.541	611.068	603.125	648.667	431.181	575.377	0.059014	0.198826	0.296813	0.766609	0.999967
16197	ENSMUSG00000003882	Il7r	281.348	299.922	363.938	174.155	235.972	244.538	266.645	0.537051	0.201382	2.66683	0.00765702	0.999967
21780	ENSMUSG00000003923	Tfam	1537.9	1410.7	1545.53	1566.48	1486.32	1377.36	1487.38	0.0219491	0.108868	0.201612	0.84022	0.999967
224694	ENSMUSG00000003929	Zfp81	189.328	212.198	195.001	185.154	245.165	216.023	207.145	-0.108641	0.22179	-0.489838	0.624248	0.999967
13643	ENSMUSG00000003934	Efnb3	16.9232	2.37093	11.5842	10.9992	10.2152	8.64091	10.1223	-0.201891	0.98944	-0.204046	0.838317	0.999967
67468	ENSMUSG00000003948	Mmd	703.371	670.972	743.321	702.118	747.755	573.756	690.216	0.073904	0.148952	0.496159	0.619782	0.999967
217082	ENSMUSG00000003949	Hlf	153.367	118.546	139.976	91.6604	113.389	110.604	121.257	0.38362	0.292635	1.31092	0.189886	0.999967
70186	ENSMUSG00000003955	Fam162a	866.257	724.318	630.375	781.863	739.583	826.071	761.411	-0.0904434	0.14522	-0.622804	0.533413	0.999967
26961	ENSMUSG00000003970	Rpl8	20133.3	22471.6	20312.9	18234	19769.5	17702.6	19770.7	0.175412	0.0721965	2.42965	0.0151134	0.999967
108069	ENSMUSG00000003974	Grm3	0	0	0	0	0	0	0	NA	NA	NA	NA	NA
66970	ENSMUSG00000003992	Ssbp2	50.7696	23.7093	44.4062	32.9977	34.7318	44.9327	38.5912	0.0319671	0.505953	0.063182	0.949622	0.999967
67030	ENSMUSG00000004018	Fancl	392.407	328.373	393.864	362.975	387.157	413.035	379.635	-0.0632671	0.174185	-0.363217	0.716443	0.999967
240843	ENSMUSG00000004031	Brinp2	0	0	0	0	0	0	0	NA	NA	NA	NA	NA
14866	ENSMUSG00000004032	Gstm5	19.0386	3.55639	15.4456	20.1653	7.15066	5.18454	11.7569	0.203304	0.926799	0.219362	0.826368	0.999967
68312	ENSMUSG00000004035	Gstm7	0	0	0	0	2.04305	0	0.340508	-1.09611	4.04828	-0.270758	0.786577	0.999967
14864	ENSMUSG00000004038	Gstm3	1.0577	2.37093	0.965352	1.83321	0	0	1.03786	1.96371	3.0362	0.646767	0.517783	0.999967
20848	ENSMUSG00000004040	Stat3	2482.42	2534.52	2644.1	2394.17	2488.43	2454.02	2499.61	0.0622928	0.0918497	0.678204	0.497642	0.999967
20850	ENSMUSG00000004043	Stat5a	1067.22	1102.48	1022.31	1077.93	1130.83	1053.33	1075.68	-0.0313854	0.114508	-0.27409	0.784015	0.999967
19285	ENSMUSG00000004044	Cavin1	8.46161	18.9674	3.86141	8.24943	2.04305	10.3691	8.65867	0.475533	1.12062	0.424347	0.671313	0.999967
26403	ENSMUSG00000004054	Map3k11	864.142	964.967	833.099	723.2	824.369	887.421	849.533	0.130038	0.132902	0.978455	0.327849	0.999967
11652	ENSMUSG00000004056	Akt2	656.832	866.574	685.4	733.283	789.637	943.587	779.219	-0.163072	0.146855	-1.11043	0.266813	0.999967
83945	ENSMUSG00000004069	Dnaja3	825.007	1059.8	933.496	917.52	867.273	840.76	907.31	0.0958124	0.133337	0.718572	0.472404	0.999967
15369	ENSMUSG00000004070	Hmox2	260.194	318.89	290.571	248.4	285.005	397.482	300.09	-0.0782192	0.20324	-0.384861	0.700341	0.999967
66626	ENSMUSG00000004071	Cdip1	244.329	231.165	199.828	239.234	245.165	242.809	233.755	-0.11178	0.211661	-0.528108	0.597424	0.999967
65964	ENSMUSG00000004085	Map3k20	20.0963	45.0476	33.7873	38.4974	27.5811	64.8068	38.3028	-0.402419	0.537018	-0.749358	0.453642	0.999967
66070	ENSMUSG00000004096	Cwc15	3286.28	3388.05	3769.7	3280.52	3545.71	3388.1	3443.06	0.0306968	0.0906059	0.338795	0.734764	0.999967
53867	ENSMUSG00000004098	Col5a3	0	17.7819	20.2724	14.6657	18.3874	12.0973	13.8674	-0.854743	0.99553	-0.858581	0.390572	0.999967
13433	ENSMUSG00000004099	Dnmt1	10212.1	11091.2	10941.3	10760.9	11344	10948	10882.9	-0.036278	0.0750366	-0.483471	0.628761	0.999967
235036	ENSMUSG00000004100	Ppan	1461.74	1538.73	1346.67	1504.15	1292.23	1291.82	1405.89	0.08954	0.112068	0.798976	0.424304	0.999967
26360	ENSMUSG00000004105	Angptl2	31.731	23.7093	27.9952	52.2464	25.5381	16.4177	29.6063	-0.0368861	0.582711	-0.0633008	0.949527	0.999967
12290	ENSMUSG00000004110	Cacna1e	0	0	0	1.83321	0	0	0.305535	-1.09687	4.04833	-0.270944	0.786434	0.999967
12287	ENSMUSG00000004113	Cacna1b	3.1731	4.74185	1.9307	6.41623	4.08609	3.45636	3.96739	-0.543437	1.45444	-0.37364	0.708672	0.999967
108943	ENSMUSG00000004127	Trmt10a	347.984	420.839	390.002	391.39	411.674	396.618	393.084	-0.0537895	0.168313	-0.319581	0.749286	0.999967
14009	ENSMUSG00000004151	Etv1	0	0	0	0.916604	4.08609	0	0.833782	-2.24174	3.90964	-0.573388	0.566382	0.999967
16581	ENSMUSG00000004187	Kifc2	2.1154	7.11278	3.86141	13.7491	9.19371	12.0973	8.0216	-1.52757	1.0994	-1.38946	0.164692	0.999967
19156	ENSMUSG00000004207	Psap	1540.01	1180.72	1220.21	1450.07	1555.78	1522.53	1411.55	-0.209336	0.123386	-1.6966	0.0897719	0.999967
16151	ENSMUSG00000004221	Ikbkg	468.561	432.694	391.933	442.72	478.073	489.939	450.653	-0.128134	0.165059	-0.776292	0.437577	0.999967
18504	ENSMUSG00000004231	Pax2	0	0	0	0	0	0	0	NA	NA	NA	NA	NA
70560	ENSMUSG00000004233	Wars2	125.866	125.659	109.085	116.409	149.142	137.39	127.259	-0.156488	0.280668	-0.557557	0.577147	0.999967
13498	ENSMUSG00000004263	Atn1	228.463	181.376	182.452	201.653	210.434	191.828	199.368	-0.0337436	0.228724	-0.14753	0.882714	0.999967
12034	ENSMUSG00000004264	Phb2	3998.11	4987.24	3928.02	3648.08	3735.71	4077.64	4062.47	0.164715	0.1022	1.61169	0.10703	0.999967
15170	ENSMUSG00000004266	Ptpn6	2880.12	2576.01	2305.26	2834.14	2500.69	2500.68	2599.48	-0.0171969	0.0933257	-0.184267	0.853804	0.999967
13807	ENSMUSG00000004267	Eno2	11.6347	2.37093	1.9307	0	0	5.18454	3.52015	2.82492	1.94999	1.44868	0.147427	0.999967
14791	ENSMUSG00000004268	Emg1	1922.9	1893.18	1883.4	1749.8	1817.29	1695.35	1826.99	0.115826	0.0990633	1.16921	0.242319	0.999967
14792	ENSMUSG00000004270	Lpcat3	563.755	616.441	592.726	603.125	529.149	625.602	588.466	0.0135904	0.148228	0.0916858	0.926948	0.999967
66144	ENSMUSG00000004285	Atp6v1f	1224.82	930.589	1023.27	962.434	1058.3	816.566	1002.66	0.16434	0.137962	1.19119	0.233579	0.999967
16160	ENSMUSG00000004296	Il12b	0	0	0	0	0	0	0	NA	NA	NA	NA	NA
12728	ENSMUSG00000004317	Clcn5	144.905	227.609	227.823	202.569	177.745	205.654	197.718	0.0105022	0.24687	0.0425415	0.966067	0.999967
12725	ENSMUSG00000004319	Clcn3	1365.49	1285.04	1467.34	1409.74	1317.76	1422.29	1377.94	-0.012118	0.106937	-0.113319	0.909778	0.999967
53417	ENSMUSG00000004328	Hif3a	8.46161	15.411	14.4803	20.1653	25.5381	12.9614	16.1696	-0.601305	0.762967	-0.788113	0.43063	0.999967
75512	ENSMUSG00000004341	Gpx6	0	0	0	0.916604	0	0	0.152767	-0.690895	4.06864	-0.16981	0.86516	0.999967
14780	ENSMUSG00000004344	Gpx5	0	0	0	0	0	0	0	NA	NA	NA	NA	NA
18575	ENSMUSG00000004347	Pde1c	0	2.37093	0	0	0	1.72818	0.683185	0.199022	3.96112	0.0502439	0.959928	0.999967
70683	ENSMUSG00000004356	Utp20	2471.85	2738.42	2460.68	2580.24	2188.1	2579.31	2503.1	0.0637042	0.107055	0.595062	0.551802	0.999967
20728	ENSMUSG00000004359	Spic	6.34621	0	9.65352	23.8317	5.10761	8.64091	8.92999	-1.59325	1.1527	-1.38219	0.166914	0.999967
212448	ENSMUSG00000004360	9330159F19Rik	0	3.55639	0	0	0	0	0.592732	1.6591	4.03166	0.411519	0.680692	0.999967
26554	ENSMUSG00000004364	Cul3	4915.14	5506.48	5485.13	5163.23	5453.91	5736.7	5376.76	-0.0407093	0.080898	-0.503218	0.614811	0.999967
20604	ENSMUSG00000004366	Sst	0	0	0	0	0	0	0	NA	NA	NA	NA	NA
16156	ENSMUSG00000004371	Il11	2.1154	0	1.9307	0	2.04305	0	1.01486	2.11471	3.33613	0.633882	0.526158	0.999967
16795	ENSMUSG00000004383	Large1	8.46161	3.55639	0	0	2.04305	4.32045	3.06358	0.721769	2.0112	0.358875	0.719689	0.999967
52513	ENSMUSG00000004393	Ddx56	976.258	927.032	894.882	916.604	873.402	934.946	920.521	0.0375294	0.122551	0.306236	0.759425	0.999967
103694	ENSMUSG00000004394	Tmed4	186.155	221.682	204.655	221.818	207.369	206.518	208.033	-0.0566686	0.223438	-0.253622	0.799788	0.999967
140709	ENSMUSG00000004415	Col26a1	0	0	0	0	0	0	0	NA	NA	NA	NA	NA
12122	ENSMUSG00000004446	Bid	699.14	797.817	747.183	654.455	620.064	718.059	706.12	0.170968	0.138612	1.23343	0.217415	0.999967
64143	ENSMUSG00000004451	Ralb	23.2694	30.822	3.86141	14.6657	15.3228	13.8255	16.9611	0.0710051	0.801672	0.0885713	0.929423	0.999967
19047	ENSMUSG00000004455	Ppp1cc	3282.05	3260.02	3547.67	3262.19	3346.51	3283.54	3330.33	0.0278241	0.0884859	0.314446	0.753182	0.999967
434233	ENSMUSG00000004455	Ppp1ccb	341.637	339.042	336.908	318.978	341.189	356.869	339.104	0.00189794	0.178411	0.010638	0.991512	0.999967
67838	ENSMUSG00000004460	Dnajb11	5192.25	5186.4	5002.46	5308.97	5266.97	5079.99	5172.84	-0.0255036	0.0802669	-0.317735	0.750686	0.999967
70573	ENSMUSG00000004462	Tbccd1	277.118	285.697	282.848	315.312	229.843	353.413	290.705	-0.0699412	0.205302	-0.340675	0.733349	0.999967
20256	ENSMUSG00000004473	Clec11a	12.6924	10.6692	11.5842	17.4155	11.2368	10.3691	12.3279	-0.127639	0.846426	-0.150798	0.880135	0.999967
243834	ENSMUSG00000004500	Zfp324	191.444	182.561	197.897	202.569	198.175	202.197	195.807	-0.0764814	0.225547	-0.339093	0.73454	0.999967
14389	ENSMUSG00000004508	Gab2	20.0963	24.8947	21.2378	21.9985	61.2914	26.7868	29.3842	-0.598686	0.579126	-1.03378	0.301241	0.999967
23790	ENSMUSG00000004530	Coro1c	1661.65	1926.38	1811.97	1616.89	1858.15	1812	1781.17	0.0303442	0.0991126	0.306158	0.759484	0.999967
52440	ENSMUSG00000004535	Tax1bp1	3251.37	3989.08	3683.78	3391.43	3602.91	3835.7	3625.71	0.00907691	0.090443	0.100361	0.920058	0.999967
26437	ENSMUSG00000004540	Psg17	0	0	0	0	0	0	0	NA	NA	NA	NA	NA
26439	ENSMUSG00000004542	Psg19	0	0	0	0	0	0	0	NA	NA	NA	NA	NA
13034	ENSMUSG00000004552	Ctse	2418.96	4550.99	4067.99	4361.2	4453.84	5261.45	4185.74	-0.396326	0.25131	-1.57704	0.114786	0.999967
29811	ENSMUSG00000004558	Ndrg2	98.3662	137.514	128.392	121.908	166.508	133.07	130.96	-0.211025	0.273609	-0.771266	0.440549	0.999967
52535	ENSMUSG00000004561	Mettl17	232.694	171.892	175.694	193.403	180.81	202.197	192.782	-0.00169738	0.234587	-0.0072356	0.994227	0.999967
268739	ENSMUSG00000004562	Arhgef40	6.34621	10.6692	3.86141	6.41623	6.12914	8.64091	7.01051	-0.11254	1.12524	-0.100015	0.920333	0.999967
50767	ENSMUSG00000004565	Pnpla6	251.733	187.303	249.061	265.815	258.445	195.285	234.607	-0.0607951	0.229202	-0.265247	0.790819	0.999967
94178	ENSMUSG00000004567	Mcoln1	136.443	104.321	78.1935	142.074	130.755	83.8168	112.6	-0.160581	0.293963	-0.546262	0.584886	0.999967
102098	ENSMUSG00000004568	Arhgef18	1116.93	1133.3	1089.88	1226.42	1092.01	1167.39	1137.65	-0.0607762	0.115336	-0.52695	0.598228	0.999967
109333	ENSMUSG00000004591	Pkn2	1524.15	1596.82	1699.99	1671.88	1531.26	1703.99	1621.35	-0.0256788	0.104538	-0.24564	0.805961	0.999967
12489	ENSMUSG00000004609	Cd33	1.0577	0	0	2.74981	0	0	0.634585	-0.364629	3.99026	-0.09138	0.927191	0.999967
110826	ENSMUSG00000004610	Etfb	2853.68	2887.79	2755.12	2876.3	2700.91	2487.72	2760.25	0.0774087	0.0918438	0.84283	0.399324	0.999967
72310	ENSMUSG00000004612	Nkg7	10857.3	12643	10964.5	11022.2	11883.4	11966.8	11556.2	-0.0195939	0.079586	-0.246198	0.805529	0.999967
20911	ENSMUSG00000004626	Stxbp2	1130.68	1296.9	1062.85	1143	1234	1171.71	1173.19	-0.0283819	0.114676	-0.247496	0.804524	0.999967
18545	ENSMUSG00000004630	Pcp2	0	0	2.89606	0	2.04305	0	0.823184	0.276791	3.94165	0.070222	0.944017	0.999967
20392	ENSMUSG00000004631	Sgce	0	1.18546	5.79211	0	10.2152	0	2.86547	0.52462	2.24823	0.233348	0.815491	0.999967
69993	ENSMUSG00000004633	Chn2	21.154	24.8947	22.2031	57.746	50.0546	38.8841	35.8228	-1.08854	0.517302	-2.10426	0.0353557	0.999967
80707	ENSMUSG00000004637	Wwox	114.232	86.5388	103.293	85.2441	101.131	119.245	101.614	-0.00348689	0.317925	-0.0109677	0.991249	0.999967
20492	ENSMUSG00000004642	Slbp	3428.01	3103.54	3677.99	3621.5	3636.62	3170.35	3439.67	-0.0307119	0.102644	-0.299208	0.764782	0.999967
22173	ENSMUSG00000004651	Tyr	0	0	0	0	0	0	0	NA	NA	NA	NA	NA
14602	ENSMUSG00000004654	Ghrhr	0	0	0	0	0	0	0	NA	NA	NA	NA	NA
11826	ENSMUSG00000004655	Aqp1	21.154	32.0075	23.1685	31.1645	2.04305	18.1459	21.2806	0.941813	0.801049	1.17573	0.239705	0.999967
56380	ENSMUSG00000004661	Arid3b	594.428	468.258	410.275	532.547	549.579	546.969	517.009	-0.161169	0.165212	-0.975524	0.329301	0.999967
12798	ENSMUSG00000004665	Cnn2	8742.96	10152.3	9097.48	8473.08	8880.1	9617.33	9160.54	0.0525788	0.0837401	0.627881	0.530082	0.999967
66420	ENSMUSG00000004667	Polr2e	2058.29	2012.92	2092.88	1971.61	2116.6	1855.2	2017.92	0.0549165	0.100987	0.543798	0.58658	0.999967
268379	ENSMUSG00000004668	Abca13	0	0	0	0	0	3.45636	0.57606	-1.31625	4.01417	-0.327901	0.742987	0.999967
17925	ENSMUSG00000004677	Myo9b	2833.58	3407.02	2878.68	3012.88	2986.93	3417.48	3089.43	-0.0492425	0.103593	-0.475347	0.63454	0.999967
79221	ENSMUSG00000004698	Hdac9	0	0	0	3.66641	2.04305	4.32045	1.67165	-4.04781	2.67402	-1.51376	0.130088	0.999967
17085	ENSMUSG00000004707	Ly9	1687.03	1720.11	1854.44	1639.8	1781.54	1756.7	1739.94	0.0231679	0.100977	0.229438	0.818529	0.999967
18106	ENSMUSG00000004709	Cd244a	64.5198	100.764	74.3321	87.9939	90.9155	112.332	88.4763	-0.299184	0.340152	-0.879561	0.379097	0.999967
13733	ENSMUSG00000004730	Adgre1	4.2308	7.11278	3.86141	1.83321	5.10761	5.18454	4.55506	0.39235	1.3677	0.286869	0.774213	0.999967
67900	ENSMUSG00000004748	Mtfp1	132.213	203.9	172.798	150.323	183.874	171.09	169.033	-0.00533759	0.244433	-0.0218367	0.982578	0.999967
19335	ENSMUSG00000004768	Rab23	344.81	285.697	302.155	351.059	267.639	317.121	311.414	-0.00182336	0.184818	-0.00986569	0.992128	0.999967
53869	ENSMUSG00000004771	Rab11a	752.025	679.27	754.905	753.448	781.465	667.942	731.509	-0.00835276	0.138763	-0.0601944	0.952001	0.999967
217715	ENSMUSG00000004788	Eif2b2	1276.64	1602.75	1170.97	1208.08	1234	1378.22	1311.78	0.0734465	0.130758	0.561697	0.574322	0.999967
78920	ENSMUSG00000004789	Dlst	2544.83	2203.78	2123.78	2207.18	2280.04	2107.52	2244.52	0.0561786	0.0995838	0.564133	0.572663	0.999967
18654	ENSMUSG00000004791	Pgf	2.1154	0	0	0	0	0	0.352567	1.48674	4.04848	0.367233	0.713445	0.999967
29869	ENSMUSG00000004798	Ulk2	282.406	302.293	279.952	271.315	273.768	283.422	282.193	0.0604291	0.192479	0.313951	0.753558	0.999967
56221	ENSMUSG00000004814	Ccl24	0	0	0	0	2.04305	0	0.340508	-1.09611	4.04828	-0.270758	0.786577	0.999967
110524	ENSMUSG00000004815	Dgkq	84.6161	52.1604	94.6045	98.0766	79.6788	92.4577	83.599	-0.25348	0.345001	-0.734724	0.462508	0.999967
67366	ENSMUSG00000004821	Tmed11	0	0	0	0	0	0	0	NA	NA	NA	NA	NA
71520	ENSMUSG00000004837	Grap	701.256	775.293	712.43	717.701	725.281	925.441	759.567	-0.106671	0.142314	-0.749543	0.45353	0.999967
18736	ENSMUSG00000004842	Pou1f1	0	0	0	0	0	0	0	NA	NA	NA	NA	NA
68942	ENSMUSG00000004843	Chmp2b	342.695	397.13	450.82	372.141	359.576	393.161	385.921	0.0750015	0.172781	0.434085	0.664227	0.999967
26433	ENSMUSG00000004846	Plod3	142.79	173.078	139.976	131.074	126.669	143.439	142.838	0.177985	0.267041	0.666507	0.505087	0.999967
11769	ENSMUSG00000004849	Ap1s1	798.564	553.611	837.926	759.864	729.367	653.253	722.098	0.0151317	0.159249	0.0950193	0.924299	0.999967
26415	ENSMUSG00000004864	Mapk13	0	0	3.86141	0	4.08609	0	1.32458	0.196215	3.25817	0.0602223	0.951979	0.999967
20815	ENSMUSG00000004865	Srpk1	3206.95	3629.89	3484.92	3474.84	3093.17	3551.41	3406.86	0.0288076	0.0973653	0.295871	0.767328	0.999967
18505	ENSMUSG00000004872	Pax3	0	0	0	0	2.04305	0	0.340508	-1.09611	4.04828	-0.270758	0.786577	0.999967
98386	ENSMUSG00000004880	Lbr	4246.67	3866.98	4499.51	4399.7	4261.79	3891.86	4194.42	0.00637015	0.0950882	0.066992	0.946588	0.999967
12904	ENSMUSG00000004885	Crabp2	0	0	0	1.83321	1.02152	1.72818	0.763819	-2.93661	3.68044	-0.797895	0.424932	0.999967
18008	ENSMUSG00000004891	Nes	11.6347	30.822	11.5842	10.9992	7.15066	11.2332	13.904	0.726423	0.845167	0.859503	0.390063	0.999967
12032	ENSMUSG00000004892	Bcan	0	0	0	0	0	0	0	NA	NA	NA	NA	NA
73940	ENSMUSG00000004894	Hapln2	0	0	0	0	0	0	0	NA	NA	NA	NA	NA
94315	ENSMUSG00000004895	Prcc	377.599	393.574	321.462	305.229	364.684	304.16	344.451	0.165602	0.178396	0.92828	0.353262	0.999967
229503	ENSMUSG00000004896	Rrnad1	220.002	184.932	195.001	215.402	197.154	195.285	201.296	-0.0205133	0.223036	-0.0919732	0.926719	0.999967
15191	ENSMUSG00000004897	Hdgf	3028.2	2871.19	3019.62	2802.97	2801.02	2417.73	2823.45	0.156239	0.0967826	1.61433	0.106457	0.999967
71803	ENSMUSG00000004902	Slc25a18	16.9232	11.8546	6.75747	12.8325	11.2368	16.4177	12.6704	-0.251107	0.858691	-0.29243	0.769958	0.999967
50492	ENSMUSG00000004929	Thop1	791.16	702.98	747.183	676.453	795.766	695.593	734.856	0.0510088	0.140036	0.364255	0.715668	0.999967
57267	ENSMUSG00000004931	Apba3	131.155	128.03	113.912	106.326	129.733	121.837	121.832	0.0617386	0.284877	0.21672	0.828426	0.999967
17179	ENSMUSG00000004933	Matk	42.308	21.3383	32.822	44.9136	31.6672	57.03	38.3465	-0.48171	0.499461	-0.96446	0.334815	0.999967
59004	ENSMUSG00000004934	Pias4	356.445	356.824	314.705	366.641	393.286	349.957	356.31	-0.111292	0.174004	-0.639594	0.522436	0.999967
26395	ENSMUSG00000004936	Map2k1	781.641	949.556	820.549	838.692	879.531	796.692	844.444	0.017272	0.127078	0.135917	0.891887	0.999967
52551	ENSMUSG00000004937	Sgta	1088.37	1090.63	1115.95	967.933	932.65	1004.07	1033.27	0.182156	0.116376	1.56523	0.117528	0.999967
69564	ENSMUSG00000004939	Nmrk2	0	0	0	2.74981	0	3.45636	1.03436	-2.81099	3.55254	-0.791262	0.428791	0.999967
70544	ENSMUSG00000004945	Tmem242	326.83	305.85	316.636	294.23	329.952	280.829	309.054	0.0726734	0.18806	0.386436	0.699174	0.999967
74198	ENSMUSG00000004947	Dtx2	177.694	187.303	181.486	134.741	187.96	151.216	170.067	0.218627	0.245304	0.89125	0.372795	0.999967
22788	ENSMUSG00000004948	Zp3	0	0	0	0	0	0	0	NA	NA	NA	NA	NA
15507	ENSMUSG00000004951	Hspb1	4.2308	17.7819	1.9307	8.24943	2.04305	8.64091	7.14614	-0.150958	1.24583	-0.121171	0.903556	0.999967
54153	ENSMUSG00000004952	Rasa4	20.0963	17.7819	40.5448	27.4981	27.5811	37.1559	28.443	-0.30434	0.575522	-0.528807	0.596939	0.999967
53420	ENSMUSG00000004961	Syt5	0	0	1.9307	0	6.12914	0	1.34331	-0.0288578	3.24479	-0.00889355	0.992904	0.999967
53379	ENSMUSG00000004980	Hnrnpa2b1	26150.6	22296.2	27473	27144.3	28619	24134.9	25969.7	-0.0755123	0.0978565	-0.771664	0.440314	0.999967
108017	ENSMUSG00000004988	Fxyd4	4.2308	17.7819	13.5149	10.0826	12.2583	7.77682	10.9409	0.0862825	0.930923	0.0926849	0.926154	0.999967
67736	ENSMUSG00000004994	Ccdc130	61.3466	106.692	117.773	115.492	100.109	114.924	102.723	-0.251903	0.331426	-0.760058	0.44722	0.999967
67873	ENSMUSG00000004996	Mri1	814.43	765.809	721.118	747.949	765.121	644.612	743.173	0.0956338	0.131526	0.727111	0.467158	0.999967
18749	ENSMUSG00000005034	Prkacb	2185.21	1874.22	2252.17	2252.1	2303.53	2069.5	2156.12	-0.071982	0.108218	-0.665155	0.505951	0.999967
27029	ENSMUSG00000005043	Sgsh	124.809	145.812	129.357	157.656	137.906	114.06	134.933	-0.0257565	0.275398	-0.0935246	0.925487	0.999967
269610	ENSMUSG00000005045	Chd5	16.9232	7.11278	13.5149	5.49962	13.2798	11.2332	11.2606	0.330191	0.925872	0.356627	0.721371	0.999967
13014	ENSMUSG00000005054	Cstb	952.988	826.268	906.466	756.198	869.316	832.983	857.37	0.128178	0.133317	0.96145	0.336326	0.999967
23921	ENSMUSG00000005057	Sh2b2	22.2117	3.55639	20.2724	7.33283	12.2583	4.32045	11.6587	0.834376	0.985732	0.846454	0.3973	0.999967
19305	ENSMUSG00000005069	Pex5	248.56	174.263	135.149	249.316	222.692	183.187	202.195	-0.261417	0.229908	-1.13705	0.255516	0.999967
104771	ENSMUSG00000005078	Jkamp	197.79	190.86	229.754	221.818	170.594	169.362	196.696	0.145575	0.236671	0.615095	0.538492	0.999967
12505	ENSMUSG00000005087	Cd44	2224.34	2282.02	2480.96	2402.42	2710.1	2601.78	2450.27	-0.14221	0.0948647	-1.49908	0.133853	0.999967
20511	ENSMUSG00000005089	Slc1a2	0	2.37093	7.72282	1.83321	0	3.45636	2.56389	0.752718	2.10991	0.356754	0.721276	0.999967
27103	ENSMUSG00000005102	Eif2ak4	291.925	412.541	315.67	351.059	396.351	418.22	364.294	-0.204971	0.181459	-1.12957	0.258658	0.999967
22388	ENSMUSG00000005103	Wdr1	5120.33	5309.69	5082.58	5108.23	4948.26	5207.87	5129.49	0.0231499	0.0826	0.280265	0.779274	0.999967
117591	ENSMUSG00000005107	Slc2a9	59.2312	52.1604	60.8172	47.6634	31.6672	48.3891	49.9881	0.448157	0.433103	1.03476	0.300782	0.999967
22402	ENSMUSG00000005124	Ccn4	4.2308	2.37093	0	0.916604	4.08609	3.45636	2.51013	-0.827113	1.98196	-0.417321	0.676444	0.999967
17988	ENSMUSG00000005125	Ndrg1	359.618	432.694	426.686	471.134	425.975	384.52	416.771	-0.0717172	0.176257	-0.40689	0.684089	0.999967
75311	ENSMUSG00000005131	4930550C14Rik	7.40391	13.0401	12.5496	17.4155	2.04305	3.45636	9.31808	1.06216	1.08279	0.980953	0.326616	0.999967
17159	ENSMUSG00000005142	Man2b1	2108	2383.97	2084.2	2206.26	2089.01	2217.26	2181.45	0.0113783	0.102122	0.111419	0.911284	0.999967
12224	ENSMUSG00000005148	Klf5	3.1731	1.18546	0	0.916604	0	4.32045	1.59927	0.547212	2.59309	0.211027	0.832866	0.999967
67836	ENSMUSG00000005150	Wdr83	244.329	264.358	196.932	243.817	228.821	246.266	237.42	-0.037603	0.216485	-0.173698	0.862103	0.999967
21672	ENSMUSG00000005161	Prdx2	2295.21	2530.96	2367.04	2282.34	2317.84	2289.84	2347.21	0.0608444	0.0938272	0.648473	0.516679	0.999967
20020	ENSMUSG00000005198	Polr2a	5099.18	5667.7	5830.73	5235.64	5912.57	5748.8	5582.44	-0.0261259	0.080303	-0.325341	0.744923	0.999967
20415	ENSMUSG00000005202	Shbg	0	0	0	0	1.02152	0	0.170254	-0.69035	4.06855	-0.16968	0.865262	0.999967
80886	ENSMUSG00000005204	Senp3	687.506	694.681	721.118	758.031	634.366	577.213	678.819	0.103425	0.145977	0.708506	0.478631	0.999967
53419	ENSMUSG00000005220	Corin	3.1731	1.18546	0	0	0	1.72818	1.01446	1.96748	3.35662	0.586149	0.557775	0.999967
231999	ENSMUSG00000005225	Plekha8	92.02	86.5388	91.7085	70.5785	64.3559	75.1759	80.0629	0.364599	0.342529	1.06443	0.287133	0.999967
14378	ENSMUSG00000005232	G6pc2	0	0	0	0	0	0	0	NA	NA	NA	NA	NA
66442	ENSMUSG00000005233	Spc25	784.814	745.656	866.886	885.439	877.488	762.992	820.546	-0.0738834	0.137331	-0.537994	0.590581	0.999967
327954	ENSMUSG00000005237	Dnah2	4.2308	0	3.86141	0.916604	3.06457	1.72818	2.30026	0.221746	2.03322	0.109062	0.913154	0.999967
72388	ENSMUSG00000005251	Ripk4	0	11.8546	1.9307	9.16604	2.04305	1.72818	4.45377	-0.367983	1.6363	-0.224887	0.822067	0.999967
22230	ENSMUSG00000005262	Ufd1	1179.34	1256.59	1220.21	1175.09	1310.61	1246.02	1231.31	-0.0285516	0.110054	-0.259433	0.795301	0.999967
170740	ENSMUSG00000005267	Zfp287	184.04	168.336	115.842	168.655	130.755	177.139	157.461	-0.0407469	0.276295	-0.147476	0.882756	0.999967
19116	ENSMUSG00000005268	Prlr	0	0	0	1.83321	0	0	0.305535	-1.09687	4.04833	-0.270944	0.786434	0.999967
56384	ENSMUSG00000005299	Letm1	1434.24	1873.03	1385.28	1475.73	1359.65	1772.25	1550.03	0.0206158	0.140578	0.146651	0.883408	0.999967
56085	ENSMUSG00000005312	Ubqln1	2244.44	2196.66	2345.81	2159.52	2249.39	1933.84	2188.28	0.100412	0.102662	0.978087	0.328031	0.999967
14186	ENSMUSG00000005320	Fgfr4	0	8.29824	1.9307	1.83321	0	4.32045	2.73043	-0.287079	2.10005	-0.136701	0.891267	0.999967
94332	ENSMUSG00000005338	Cadm3	15.8655	1.18546	17.3763	9.16604	20.4305	9.505	12.2548	-0.369951	1.00645	-0.367579	0.713187	0.999967
14125	ENSMUSG00000005339	Fcer1a	0	0	0	0	0	0	0	NA	NA	NA	NA	NA
56551	ENSMUSG00000005354	Txn2	1834.05	1648.98	1661.37	1640.72	1585.4	1469.82	1640.06	0.131731	0.102458	1.2857	0.198547	0.999967
12365	ENSMUSG00000005355	Casp14	0	0	0	0	0	0	0	NA	NA	NA	NA	NA
20513	ENSMUSG00000005357	Slc1a6	0	0	0	0	0	0	0	NA	NA	NA	NA	NA
20512	ENSMUSG00000005360	Slc1a3	0	8.29824	2.89606	1.83321	2.04305	1.72818	2.79979	0.183062	1.88159	0.0972914	0.922495	0.999967
58799	ENSMUSG00000005362	Crbn	571.158	515.677	548.32	570.127	485.223	554.746	540.875	0.023841	0.146977	0.162209	0.871142	0.999967
16192	ENSMUSG00000005364	Il5ra	0	0	0	0	0	0	0	NA	NA	NA	NA	NA
17688	ENSMUSG00000005370	Msh6	2507.81	2865.26	2371.87	2705.81	2368.91	3064.07	2647.29	-0.0691756	0.118959	-0.581509	0.560897	0.999967
225055	ENSMUSG00000005371	Fbxo11	1119.05	1275.56	1205.72	1192.5	1221.74	1354.89	1228.24	-0.0665702	0.113852	-0.584707	0.558744	0.999967
58805	ENSMUSG00000005373	Mlxipl	2.1154	4.74185	10.6189	4.58302	0	0.864091	3.82054	2.42144	1.74576	1.38704	0.165429	0.999967
27368	ENSMUSG00000005374	Tbl2	699.14	633.037	672.851	644.372	731.41	673.127	675.656	-0.0296527	0.140514	-0.211029	0.832864	0.999967
66138	ENSMUSG00000005378	Bud23	1132.8	1159.38	1157.46	1075.18	1158.41	1255.52	1156.46	-0.0141119	0.114666	-0.12307	0.902052	0.999967
18073	ENSMUSG00000005397	Nid1	23.2694	32.0075	28.9606	27.4981	22.4735	19.01	25.5365	0.292523	0.603009	0.485106	0.627601	0.999967
17218	ENSMUSG00000005410	Mcm5	5319.18	6309.04	5369.29	5368.55	4963.58	5550.92	5480.09	0.0944944	0.0969166	0.975007	0.329557	0.999967
15368	ENSMUSG00000005413	Hmox1	129.04	120.917	137.08	181.488	202.262	159.857	155.107	-0.483294	0.259171	-1.86477	0.0622133	0.999967
26936	ENSMUSG00000005417	Mprip	936.065	967.338	975.006	1054.09	976.576	1166.52	1012.6	-0.14898	0.120937	-1.23188	0.217993	0.999967
71722	ENSMUSG00000005442	Cic	672.698	701.794	656.44	679.203	693.614	771.633	695.897	-0.0776316	0.13737	-0.565128	0.571987	0.999967
18476	ENSMUSG00000005447	Pafah1b3	239.04	150.554	159.283	105.409	118.497	159.857	155.44	0.504883	0.288968	1.74719	0.0806038	0.999967
50931	ENSMUSG00000005465	Il27ra	612.409	706.536	661.266	667.287	502.589	696.457	641.091	0.0943766	0.159504	0.591688	0.554059	0.999967
18747	ENSMUSG00000005469	Prkaca	129.04	86.5388	123.565	93.4936	96.0231	122.701	108.56	0.111194	0.305899	0.363498	0.716233	0.999967
66929	ENSMUSG00000005470	Asf1b	1773.76	1609.86	1604.42	1698.47	1743.74	1595.98	1671.04	-0.0146161	0.103274	-0.141527	0.887454	0.999967
59310	ENSMUSG00000005474	Myl10	3.1731	2.37093	0	0	0	0	0.924005	2.80709	3.73167	0.752233	0.451911	0.999967
68278	ENSMUSG00000005481	Ddx39a	6839.09	7163.75	7328.95	6913.94	7147.6	7165.04	7093.06	0.00676679	0.077537	0.0872717	0.930456	0.999967
81489	ENSMUSG00000005483	Dnajb1	1477.61	1267.26	1403.62	1396.9	1426.05	1361.81	1388.87	-0.0143339	0.111338	-0.128742	0.897562	0.999967
55993	ENSMUSG00000005493	Msh4	17.9809	11.8546	7.72282	27.4981	30.6457	31.9714	21.2789	-1.32556	0.684871	-1.93549	0.0529302	0.999967
227334	ENSMUSG00000005501	Usp40	462.215	487.225	480.745	560.045	453.556	445.007	481.466	-0.0214838	0.162618	-0.132112	0.894896	0.999967
14028	ENSMUSG00000005503	Evx1	0	0	0	0	0	0	0	NA	NA	NA	NA	NA
67136	ENSMUSG00000005505	Kbtbd4	490.773	582.062	463.369	579.293	507.697	584.125	534.553	-0.12681	0.16224	-0.781622	0.434437	0.999967
13046	ENSMUSG00000005506	Celf1	3467.14	3402.28	3441.48	3328.19	3444.57	3412.29	3415.99	0.0178873	0.0863186	0.207224	0.835835	0.999967
68349	ENSMUSG00000005510	Ndufs3	1046.07	900.952	1003	1097.17	1029.7	896.926	995.636	-0.0326162	0.125691	-0.259495	0.795254	0.999967
18984	ENSMUSG00000005514	Por	698.083	923.476	725.945	578.377	696.679	712.011	722.428	0.234689	0.139678	1.68021	0.0929158	0.999967
16001	ENSMUSG00000005533	Igf1r	12.6924	7.11278	13.5149	11.9158	15.3228	6.91273	11.2453	-0.00339906	0.912225	-0.00372613	0.997027	0.999967
16337	ENSMUSG00000005534	Insr	90.9623	39.1203	63.7133	80.6611	92.9586	52.7095	70.0208	-0.24522	0.413524	-0.593001	0.553181	0.999967
14128	ENSMUSG00000005540	Fcer2a	12.6924	9.48371	16.411	10.0826	18.3874	7.77682	12.4723	0.158444	0.871133	0.181883	0.855675	0.999967
13087	ENSMUSG00000005547	Cyp2a5	0	0	0	0	0	0	0	NA	NA	NA	NA	NA
11944	ENSMUSG00000005553	Atp4a	2.1154	0	1.9307	6.41623	2.04305	0.864091	2.22824	-1.25751	2.08602	-0.602829	0.546623	0.999967
21849	ENSMUSG00000005566	Trim28	3676.57	3356.05	3413.49	3593.09	3466.03	3077.03	3430.37	0.0456524	0.0895413	0.509847	0.610158	0.999967
22192	ENSMUSG00000005575	Ube2m	312.022	260.802	290.571	307.062	326.887	261.819	293.194	-0.0489262	0.197553	-0.247661	0.804397	0.999967
11515	ENSMUSG00000005580	Adcy9	9.51931	0	4.82676	3.66641	4.08609	2.59227	4.11514	-0.0947305	1.58546	-0.0597497	0.952355	0.999967
17260	ENSMUSG00000005583	Mef2c	30.6733	16.5965	25.0992	29.3313	32.6887	25.0586	26.5746	-0.288492	0.598645	-0.481909	0.629871	0.999967
22083	ENSMUSG00000005609	Ctr9	747.795	866.574	780.005	824.943	796.788	832.983	808.181	-0.0389309	0.130807	-0.297622	0.765992	0.999967
13690	ENSMUSG00000005610	Eif4g2	26585.3	27087.8	27556	26755.7	26622.9	26497.3	26850.8	0.0241021	0.071494	0.337121	0.736026	0.999967
17540	ENSMUSG00000005611	Irag1	8.46161	20.1529	4.82676	8.24943	7.15066	15.5536	10.7325	-0.03142	0.972698	-0.0323019	0.974231	0.999967
13026	ENSMUSG00000005615	Pcyt1a	299.329	286.882	334.977	315.312	270.704	349.093	309.383	-0.0182435	0.185409	-0.098396	0.921618	0.999967
233410	ENSMUSG00000005621	Zfp592	1520.97	1397.66	1535.88	1565.56	1470.99	1625.35	1519.4	-0.0657144	0.103358	-0.635794	0.524911	0.999967
19185	ENSMUSG00000005625	Psmd4	2330.11	2711.15	2396	2173.27	2485.37	2460.93	2426.14	0.0622053	0.094703	0.656846	0.51128	0.999967
50874	ENSMUSG00000005628	Tmod4	3.1731	8.29824	1.9307	5.49962	7.15066	5.18454	5.20615	-0.629889	1.29883	-0.484965	0.627701	0.999967
23920	ENSMUSG00000005640	Insrr	4.2308	0	5.79211	0	0	2.59227	2.10253	2.05042	2.44509	0.838584	0.401703	0.999967
29865	ENSMUSG00000005649	Cabp5	0	0	0	0	0	0	0	NA	NA	NA	NA	NA
72183	ENSMUSG00000005656	Snx6	1140.2	991.047	1018.45	1049.51	1134.91	960.005	1049.02	0.00397215	0.123237	0.0322318	0.974287	0.999967
17768	ENSMUSG00000005667	Mthfd2	1481.84	1653.72	1372.73	1505.98	1252.39	1500.93	1461.26	0.0816184	0.124724	0.654389	0.512861	0.999967
16590	ENSMUSG00000005672	Kit	17.9809	26.0802	7.72282	15.5823	4.08609	12.0973	13.9249	0.66476	0.88298	0.752859	0.451535	0.999967
641376	ENSMUSG00000005674	Tomm40l	356.445	471.814	369.73	384.974	356.511	392.297	388.629	0.0683287	0.181252	0.376982	0.706187	0.999967
12355	ENSMUSG00000005677	Nr1i3	2.1154	0	1.9307	0	4.08609	0	1.35537	2.03015	3.00286	0.676072	0.498995	0.999967
11807	ENSMUSG00000005681	Apoa2	16.9232	20.1529	17.3763	7.33283	15.3228	11.2332	14.7235	0.733487	0.783646	0.935993	0.349277	0.999967
103135	ENSMUSG00000005682	Pan2	432.6	486.04	469.161	566.461	527.106	523.639	500.834	-0.22156	0.15523	-1.4273	0.153493	0.999967
12974	ENSMUSG00000005683	Cs	5982.36	6395.57	6397.39	6126.58	6243.55	6550.67	6282.69	-0.0113492	0.0790769	-0.143522	0.885878	0.999967
11717	ENSMUSG00000005686	Ampd3	5.2885	8.29824	3.86141	7.33283	5.10761	8.64091	6.42158	-0.314223	1.169	-0.268795	0.788087	0.999967
68183	ENSMUSG00000005687	Bcas2	1587.61	1501.98	1570.63	1516.06	1610.94	1429.21	1536.07	0.0343999	0.107518	0.319946	0.749009	0.999967
20400	ENSMUSG00000005696	Sh2d1a	844.045	883.17	786.762	797.445	757.97	762.992	805.397	0.11511	0.12831	0.897123	0.369654	0.999967
13018	ENSMUSG00000005698	Ctcf	4208.59	4379.1	4456.07	4428.11	4190.29	4073.32	4289.25	0.0399809	0.0870001	0.45955	0.645839	0.999967
56513	ENSMUSG00000005699	Pard6a	100.482	104.321	96.5352	84.3275	80.7003	93.3218	93.2812	0.22234	0.320294	0.694174	0.487573	0.999967
11604	ENSMUSG00000005705	Agrp	7.40391	2.37093	1.9307	4.58302	3.06457	9.505	4.80969	-0.621007	1.38363	-0.448823	0.653559	0.999967
19293	ENSMUSG00000005716	Pvalb	0	0	0	0	0	0	0	NA	NA	NA	NA	NA
83383	ENSMUSG00000005718	Tfap4	168.174	164.779	133.219	157.656	187.96	174.546	164.389	-0.16211	0.251089	-0.645629	0.518519	0.999967
19385	ENSMUSG00000005732	Ranbp1	4680.33	4185.87	4965.77	4286.96	4855.3	4061.23	4505.91	0.068188	0.103718	0.657436	0.510901	0.999967
12503	ENSMUSG00000005763	Cd247	2533.19	2372.11	2501.23	2271.34	2494.56	2290.7	2410.52	0.0709548	0.0974707	0.727961	0.466638	0.999967
53970	ENSMUSG00000005774	Rfx5	113.174	111.434	103.293	116.409	106.238	105.419	109.328	-0.000923195	0.295216	-0.00312718	0.997505	0.999967
19172	ENSMUSG00000005779	Psmb4	4783.98	4252.26	4258.17	4234.71	4558.03	4018.02	4350.86	0.053471	0.0901969	0.592826	0.553298	0.999967
17394	ENSMUSG00000005800	Mmp8	0	0	1.9307	0	1.02152	0	0.492038	0.379217	4.01967	0.0943403	0.924839	0.999967
22785	ENSMUSG00000005802	Slc30a4	411.446	442.178	478.815	520.631	480.116	454.512	464.616	-0.12703	0.163634	-0.776307	0.437568	0.999967
59010	ENSMUSG00000005803	Sqor	2.1154	2.37093	1.9307	1.83321	5.10761	3.45636	2.80237	-0.600057	1.70388	-0.35217	0.72471	0.999967
18457	ENSMUSG00000005804	Bloc1s6	515.1	442.178	505.845	607.708	463.771	458.832	498.906	-0.0558115	0.158337	-0.352486	0.724474	0.999967
75624	ENSMUSG00000005813	Metap1	1479.72	1301.64	1365.97	1322.66	1359.65	1194.17	1337.3	0.0983599	0.112778	0.872152	0.383126	0.999967
78308	ENSMUSG00000005823	Gpr108	571.158	563.095	566.662	571.044	524.041	593.63	564.938	0.0114488	0.145449	0.0787133	0.937261	0.999967
50930	ENSMUSG00000005824	Tnfsf14	98.3662	175.449	132.253	175.071	122.583	181.459	147.53	-0.259804	0.302605	-0.85856	0.390584	0.999967
14465	ENSMUSG00000005836	Gata6	2.1154	0	2.89606	0	0	0	0.835243	2.79958	3.8907	0.719559	0.471797	0.999967
66409	ENSMUSG00000005846	Rsl1d1	8761.99	8864.89	8758.64	8135.77	8605.31	7937.54	8510.69	0.0973566	0.0771221	1.26237	0.206816	0.999967
12789	ENSMUSG00000005864	Cnga2	0	0	0	0	0	0	0	NA	NA	NA	NA	NA
11789	ENSMUSG00000005871	Apc	1556.94	1823.24	1588.97	1617.81	1658.95	1824.96	1678.48	-0.0402185	0.109214	-0.368255	0.712683	0.999967
13476	ENSMUSG00000005873	Reep5	2185.21	1784.12	1922.02	2206.26	2151.33	1935.56	2030.75	-0.0971551	0.103005	-0.94321	0.345574	0.999967
66366	ENSMUSG00000005881	Ergic3	1369.72	1469.97	1436.44	1376.74	1434.22	1623.63	1451.79	-0.050229	0.108489	-0.462988	0.643373	0.999967
56046	ENSMUSG00000005882	Uqcc1	434.715	465.887	448.889	468.384	459.685	429.453	451.169	-0.00808334	0.158752	-0.050918	0.959391	0.999967
26972	ENSMUSG00000005883	Spo11	28.5579	20.1529	27.0299	17.4155	23.495	25.9227	23.7623	0.184948	0.62438	0.296211	0.767069	0.999967
17978	ENSMUSG00000005886	Ncoa2	1984.25	2315.21	1895.95	2176.02	2059.39	2100.6	2088.57	-0.0377326	0.105337	-0.358208	0.720188	0.999967
19110	ENSMUSG00000005891	Prl4a1	0	0	0	0	0	0	0	NA	NA	NA	NA	NA
22044	ENSMUSG00000005892	Trh	0	0	0	0	0	0	0	NA	NA	NA	NA	NA
22026	ENSMUSG00000005893	Nr2c2	1110.59	1225.77	1234.69	1143.92	1231.96	1271.94	1203.14	-0.0310254	0.110634	-0.280433	0.779145	0.999967
22025	ENSMUSG00000005897	Nr2c1	87.7892	86.5388	94.6045	103.576	92.9586	109.74	95.8678	-0.186218	0.314555	-0.592004	0.553848	0.999967
77626	ENSMUSG00000005899	Smpd4	1116.93	1121.45	1200.9	1217.25	1200.29	1222.69	1179.92	-0.0824247	0.111981	-0.736063	0.461692	0.999967
71382	ENSMUSG00000005907	Pex1	316.253	352.083	404.483	454.635	365.705	394.025	381.197	-0.179481	0.183711	-0.976973	0.328583	0.999967
18423	ENSMUSG00000005917	Otx1	0	0	0	0	0	0	0	NA	NA	NA	NA	NA
66989	ENSMUSG00000005936	Kctd20	507.696	505.007	572.454	594.876	530.17	538.329	541.422	-0.0695003	0.151558	-0.458571	0.646542	0.999967
16407	ENSMUSG00000005947	Itgae	61.3466	67.5714	68.54	65.9955	63.3344	79.4963	67.714	-0.077472	0.37241	-0.208029	0.835206	0.999967
83429	ENSMUSG00000005949	Ctns	58.1735	46.2331	44.4062	73.3283	77.6357	48.3891	58.0277	-0.401414	0.407325	-0.985488	0.324384	0.999967
94045	ENSMUSG00000005950	P2rx5	17.9809	11.8546	8.68817	9.16604	16.3444	11.2332	12.5445	0.0458006	0.856924	0.0534477	0.957375	0.999967
74637	ENSMUSG00000005951	Shpk	24.3271	22.5238	23.1685	13.7491	19.4089	26.7868	21.6607	0.266353	0.654565	0.406916	0.68407	0.999967
193034	ENSMUSG00000005952	Trpv1	0	0	0	0	0	0	0	NA	NA	NA	NA	NA
13845	ENSMUSG00000005958	Ephb3	0	2.37093	0	0	0	0	0.395154	1.4875	4.04853	0.367417	0.713308	0.999967
22156	ENSMUSG00000005968	Tuft1	42.308	36.7494	44.4062	32.0811	51.0761	46.6609	42.2136	-0.0501003	0.476408	-0.105163	0.916247	0.999967
19672	ENSMUSG00000005973	Rcn1	538.37	567.837	565.696	593.959	488.288	496.852	541.834	0.0870269	0.15425	0.564193	0.572623	0.999967
13419	ENSMUSG00000005980	Dnase1	49.7119	48.604	60.8172	70.5785	46.9901	56.1659	55.4779	-0.115331	0.416268	-0.27706	0.781734	0.999967
68015	ENSMUSG00000005981	Trap1	2468.67	2425.46	2295.61	2519.74	2269.82	2527.47	2417.8	-0.0247449	0.0968206	-0.255574	0.79828	0.999967
74763	ENSMUSG00000005982	Naa60	812.314	857.09	798.346	740.616	798.831	844.217	808.569	0.0507906	0.129364	0.392618	0.694602	0.999967
73261	ENSMUSG00000005983	1700037C18Rik	27.5002	14.2256	19.307	24.7483	27.5811	16.4177	21.63	-0.176221	0.662155	-0.266133	0.790137	0.999967
68423	ENSMUSG00000005986	Ankrd13d	33.8464	33.193	50.1983	63.2456	37.7963	60.4864	46.461	-0.454638	0.456359	-0.996228	0.319139	0.999967
22178	ENSMUSG00000005994	Tyrp1	0	0	0	0	0	0	0	NA	NA	NA	NA	NA
108989	ENSMUSG00000006005	Tpr	17511.3	20093.6	19004.9	18948.9	18829.7	19983.8	19062	-0.0309178	0.0778726	-0.397031	0.691345	0.999967
20028	ENSMUSG00000006007	Pdc	0	0	0	0	0	0	0	NA	NA	NA	NA	NA
226499	ENSMUSG00000006010	Odr4	715.006	697.052	650.647	728.7	743.669	727.564	710.44	-0.094049	0.133082	-0.706702	0.479752	0.999967
96875	ENSMUSG00000006014	Prg4	39.1349	14.2256	18.3417	36.6641	46.9901	25.9227	30.2132	-0.678629	0.591661	-1.14699	0.251386	0.999967
71723	ENSMUSG00000006019	Dhx34	230.579	155.296	155.422	203.486	194.089	198.741	189.602	-0.162157	0.24023	-0.675007	0.499671	0.999967
70394	ENSMUSG00000006021	Kptn	203.079	228.794	221.066	202.569	136.884	138.255	188.441	0.471142	0.249524	1.88816	0.0590043	0.999967
108124	ENSMUSG00000006024	Napa	909.623	806.115	835.03	798.362	767.164	896.926	835.537	0.0516417	0.129989	0.397276	0.691164	0.999967
24068	ENSMUSG00000006050	Sra1	1192.03	1332.46	1195.11	1260.33	1180.88	1218.37	1229.86	0.0215313	0.114932	0.187339	0.851395	0.999967
76815	ENSMUSG00000006056	Calcoco2	0	0	0	0	0	0	0	NA	NA	NA	NA	NA
11951	ENSMUSG00000006057	Atp5g1	5237.73	5022.81	5351.91	4802.09	5334.39	4790.52	5089.91	0.0663866	0.0878461	0.755714	0.449821	0.999967
27681	ENSMUSG00000006058	Snf8	1189.91	1206.8	1129.46	1093.51	1150.23	1174.3	1157.37	0.0446939	0.114293	0.391047	0.695763	0.999967
66411	ENSMUSG00000006095	Tbcb	1413.09	1152.27	1324.46	1277.75	1498.57	1332.43	1333.09	-0.0795434	0.125773	-0.632434	0.527104	0.999967
19062	ENSMUSG00000006127	Inpp5k	299.329	326.002	330.15	290.563	288.069	322.306	309.403	0.0846609	0.185093	0.457397	0.647386	0.999967
12929	ENSMUSG00000006134	Crkl	1312.61	1218.66	1444.17	1318.99	1414.81	1322.06	1338.55	-0.0305001	0.115561	-0.26393	0.791834	0.999967
69665	ENSMUSG00000006143	Upk3bl	0	0	0	0	0	0	0	NA	NA	NA	NA	NA
67425	ENSMUSG00000006154	Eps8l1	15.8655	14.2256	14.4803	11.9158	18.3874	14.6895	14.9274	0.00635168	0.773211	0.00821468	0.993446	0.999967
216705	ENSMUSG00000006169	Clint1	2629.44	2809.55	2926.95	2628.82	2783.65	2593.14	2728.59	0.063102	0.0931149	0.677679	0.497975	0.999967
54373	ENSMUSG00000006179	Prss16	93.0777	111.434	113.912	142.99	103.174	144.303	118.148	-0.286706	0.297888	-0.962464	0.335817	0.999967
68916	ENSMUSG00000006191	Cdkal1	290.868	299.922	305.051	304.312	330.973	268.732	299.977	-0.00753411	0.191099	-0.0394252	0.968551	0.999967
19202	ENSMUSG00000006200	Rhox6	0	0	0	1.83321	0	0	0.305535	-1.09687	4.04833	-0.270944	0.786434	0.999967
71395	ENSMUSG00000006204	Cdcp3	0	0	0	0	0	0	0	NA	NA	NA	NA	NA
56213	ENSMUSG00000006205	Htra1	8.46161	0	1.9307	1.83321	2.04305	0	2.37809	1.33322	2.20522	0.604575	0.545462	0.999967
22642	ENSMUSG00000006215	Zbtb17	297.214	411.356	248.096	297.896	292.156	406.123	325.473	-0.0739147	0.227792	-0.324483	0.745572	0.999967
56365	ENSMUSG00000006216	Clcnkb	0	0	0	0	2.04305	1.72818	0.628538	-2.19871	4.00388	-0.549144	0.582907	0.999967
277743	ENSMUSG00000006218	Fam131c	0	0	0	0	0	0	0	NA	NA	NA	NA	NA
74202	ENSMUSG00000006219	Fblim1	0	8.29824	11.5842	4.58302	0	3.45636	4.65364	1.29857	1.70322	0.76242	0.445809	0.999967
29818	ENSMUSG00000006221	Hspb7	2.1154	0	0	3.66641	2.04305	2.59227	1.73619	-2.59029	2.44316	-1.06022	0.289044	0.999967
13857	ENSMUSG00000006235	Epor	1.0577	4.74185	5.79211	1.83321	4.08609	0	2.91849	1.17518	1.86582	0.629849	0.528794	0.999967
67119	ENSMUSG00000006241	Ccdc159	0	0	0	0	2.04305	0	0.340508	-1.09611	4.04828	-0.270758	0.786577	0.999967
68473	ENSMUSG00000006262	Mob1b	314.137	279.769	370.695	339.143	371.834	327.49	333.845	-0.110873	0.19192	-0.577701	0.563466	0.999967
110935	ENSMUSG00000006269	Atp6v1b1	0	1.18546	0	0	1.02152	0	0.367831	0.194315	4.02002	0.0483369	0.961448	0.999967
22326	ENSMUSG00000006270	Vax1	0	0	0	0	0	0	0	NA	NA	NA	NA	NA
11966	ENSMUSG00000006273	Atp6v1b2	466.446	464.702	525.152	442.72	516.891	502.901	486.468	-0.00447165	0.155838	-0.0286941	0.977109	0.999967
13859	ENSMUSG00000006276	Eps15l1	1066.16	1002.9	1020.38	1066.93	1163.51	1028.27	1058.03	-0.0749311	0.119046	-0.629429	0.529068	0.999967
21745	ENSMUSG00000006281	Tep1	372.311	411.356	373.591	441.803	430.061	339.588	394.785	-0.058112	0.172661	-0.336568	0.736443	0.999967
219022	ENSMUSG00000006288	Ttc5	408.273	385.276	473.023	443.636	481.137	430.317	436.944	-0.0992153	0.168907	-0.587395	0.556938	0.999967
66246	ENSMUSG00000006289	Osgep	376.542	406.614	388.072	377.641	435.169	349.093	388.855	0.0171743	0.169986	0.101034	0.919524	0.999967
227290	ENSMUSG00000006299	Aamp	470.677	429.138	451.785	419.804	446.405	419.084	439.482	0.072954	0.161399	0.452011	0.651261	0.999967
69660	ENSMUSG00000006301	Tmbim1	252.791	193.231	266.437	250.233	171.616	247.13	230.239	0.0965922	0.210778	0.458265	0.646762	0.999967
76709	ENSMUSG00000006304	Arpc2	9769.98	10324.2	10966.4	10222.9	10678	10269.7	10371.9	-0.00632106	0.0784005	-0.0806253	0.93574	0.999967
75410	ENSMUSG00000006307	Kmt2b	1132.8	1012.39	1119.81	1197.08	1285.08	1332.43	1179.93	-0.224412	0.11632	-1.92927	0.0536972	0.999967
58206	ENSMUSG00000006310	Zbtb32	2096.36	2190.74	1960.63	2182.43	2009.34	2000.37	2073.31	0.0122228	0.0985509	0.124025	0.901295	0.999967
14008	ENSMUSG00000006311	Etv2	0	0	0	0	2.04305	0	0.340508	-1.09611	4.04828	-0.270758	0.786577	0.999967
109637	ENSMUSG00000006313	Upk1a	74.0391	69.9423	71.4361	77.9113	68.442	59.6223	70.2322	0.0725886	0.366221	0.19821	0.842881	0.999967
69804	ENSMUSG00000006315	Tmem147	472.792	393.574	436.339	462.885	447.427	398.346	435.227	-0.00624085	0.164426	-0.0379554	0.969723	0.999967
76846	ENSMUSG00000006333	Rps9	5525.43	6039.94	5780.53	5178.81	5446.76	5084.31	5509.3	0.142628	0.0805895	1.76981	0.0767588	0.999967
69714	ENSMUSG00000006335	Tfpt	184.04	212.198	175.694	187.904	155.271	201.333	186.073	0.0713409	0.244101	0.29226	0.770088	0.999967
71733	ENSMUSG00000006342	Susd2	13.7501	11.8546	17.3763	2.74981	16.3444	9.505	11.93	0.837359	0.919207	0.910958	0.362317	0.999967
23887	ENSMUSG00000006344	Ggt5	1.0577	0	4.82676	0	7.15066	1.72818	2.46055	0.297299	2.19991	0.135141	0.8925	0.999967
14598	ENSMUSG00000006345	Ggt1	548.947	659.118	506.81	602.209	563.881	624.738	584.284	-0.0710165	0.156362	-0.45418	0.649699	0.999967
68337	ENSMUSG00000006356	Crip2	170.29	154.11	156.387	184.237	137.906	139.983	157.152	0.0672109	0.252154	0.266547	0.789818	0.999967
12925	ENSMUSG00000006360	Crip1	5872.36	4750.15	5473.55	4977.16	5840.05	5279.59	5365.48	-0.0019006	0.104183	-0.0182429	0.985445	0.999967
12398	ENSMUSG00000006362	Cbfa2t3	77.2122	33.193	31.8566	77.9113	63.3344	57.8941	56.9003	-0.586071	0.426074	-1.37551	0.168972	0.999967
14114	ENSMUSG00000006369	Fbln1	0	8.29824	5.79211	3.66641	7.15066	8.64091	5.59139	-1.04586	1.37751	-0.759238	0.44771	0.999967
53328	ENSMUSG00000006373	Pgrmc1	1075.68	1084.7	991.417	957.851	997.006	1034.32	1023.5	0.0755602	0.120314	0.628024	0.529989	0.999967
26912	ENSMUSG00000006378	Gcat	214.713	241.835	195.967	204.403	211.455	180.595	208.161	0.127415	0.219602	0.580211	0.561772	0.999967
21687	ENSMUSG00000006386	Tek	12.6924	45.0476	11.5842	21.9985	2.04305	6.04864	16.5691	1.30068	0.92177	1.41106	0.158226	0.999967
17480	ENSMUSG00000006389	Mpl	0	4.74185	0	0	2.04305	0	1.13082	0.570658	3.40854	0.16742	0.86704	0.999967
54325	ENSMUSG00000006390	Elovl1	1445.88	1270.82	1481.82	1345.57	1469.97	1239.11	1375.53	0.0517513	0.121442	0.42614	0.670006	0.999967
80509	ENSMUSG00000006392	Med8	856.738	857.09	866.886	909.271	833.563	716.331	839.98	0.0764404	0.132515	0.576843	0.564045	0.999967
68180	ENSMUSG00000006395	Hyi	79.3276	49.7895	44.4062	72.4117	55.1622	69.1273	61.7041	-0.214627	0.399655	-0.537031	0.591247	0.999967
107995	ENSMUSG00000006398	Cdc20	2388.29	2263.05	2246.37	2190.68	2417.94	2269.97	2296.05	0.00484384	0.0973583	0.0497527	0.960319	0.999967
240913	ENSMUSG00000006403	Adamts4	3.1731	0	0	3.66641	1.02152	0	1.31017	-0.771657	2.96062	-0.26064	0.79437	0.999967
71740	ENSMUSG00000006411	Nectin4	9.51931	11.8546	5.79211	5.49962	5.10761	8.64091	7.7357	0.476742	1.07461	0.443642	0.657301	0.999967
18637	ENSMUSG00000006412	Pfdn2	951.931	743.285	973.075	926.686	827.433	789.779	868.698	0.0636884	0.135235	0.470946	0.637679	0.999967
81018	ENSMUSG00000006418	Rnf114	1678.57	1932.31	1792.66	1844.21	1812.18	1862.98	1820.48	-0.0331028	0.102754	-0.322156	0.747335	0.999967
77644	ENSMUSG00000006423	Steep1	418.85	440.992	463.369	443.636	513.826	464.881	457.592	-0.102043	0.158714	-0.642941	0.520263	0.999967
18011	ENSMUSG00000006435	Neurl1a	0	0	0	0	0	0	0	NA	NA	NA	NA	NA
20810	ENSMUSG00000006442	Srm	3830.99	4213.14	3470.44	3406.1	3583.5	3218.74	3620.48	0.170543	0.0864577	1.97257	0.0485451	0.999967
13836	ENSMUSG00000006445	Epha2	6.34621	7.11278	2.89606	0.916604	0	5.18454	3.7427	2.23009	1.72684	1.29143	0.196555	0.999967
56275	ENSMUSG00000006456	Rbm14	888.469	1129.75	910.327	914.77	817.218	861.498	920.338	0.167518	0.136895	1.2237	0.221067	0.999967
11474	ENSMUSG00000006457	Actn3	21.154	15.411	6.75747	15.5823	13.2798	5.18454	12.8949	0.345881	0.83781	0.41284	0.679724	0.999967
329562	ENSMUSG00000006462	A530013C23Rik	1.0577	2.37093	1.9307	2.74981	0	0	1.35152	2.22224	2.75186	0.807539	0.419356	0.999967
70605	ENSMUSG00000006463	Zdhhc24	186.155	158.852	169.902	264.898	186.939	210.838	196.264	-0.353803	0.228328	-1.54954	0.121252	0.999967
52028	ENSMUSG00000006464	Bbs1	28.5579	14.2256	9.65352	15.5823	9.19371	7.77682	14.165	0.616862	0.801431	0.769701	0.441477	0.999967
142681	ENSMUSG00000006469	Slc34a3	0	0	0	0	0	0	0	NA	NA	NA	NA	NA
78797	ENSMUSG00000006471	Ndor1	467.504	438.621	470.127	450.052	411.674	463.153	450.188	0.0555616	0.157605	0.352537	0.724436	0.999967
56876	ENSMUSG00000006476	Nsmf	117.405	106.692	65.644	147.573	99.0877	98.5063	105.818	-0.269298	0.311701	-0.863962	0.387609	0.999967
19113	ENSMUSG00000006488	Prl7a1	0	0	0	0	0	0	0	NA	NA	NA	NA	NA
67310	ENSMUSG00000006490	Prl8a9	0	0	0	0	0	0	0	NA	NA	NA	NA	NA
228026	ENSMUSG00000006494	Pdk1	625.101	427.952	497.156	387.723	414.738	433.774	464.408	0.312245	0.175282	1.78138	0.0748499	0.999967
19205	ENSMUSG00000006498	Ptbp1	10365.5	12870.6	11005	10399.8	10573.8	10862.5	11012.9	0.0990997	0.0853987	1.16044	0.245872	0.999967
192156	ENSMUSG00000006517	Mvd	364.907	381.719	270.299	297.896	255.381	311.937	313.69	0.220941	0.205982	1.07262	0.283441	0.999967
13057	ENSMUSG00000006519	Cyba	2063.57	2138.58	2048.48	1851.54	2029.77	1951.98	2013.99	0.100414	0.0966883	1.03854	0.29902	0.999967
16426	ENSMUSG00000006522	Itih3	0	0	0	0	0	0	0	NA	NA	NA	NA	NA
69179	ENSMUSG00000006526	Stimate	214.713	263.173	297.329	235.567	261.51	246.266	253.093	0.0514285	0.207213	0.248192	0.803986	0.999967
54650	ENSMUSG00000006527	Sfmbt1	546.831	583.248	521.29	548.129	571.031	585.854	559.397	-0.0476461	0.14684	-0.324476	0.745578	0.999967
16424	ENSMUSG00000006529	Itih1	0	0	0	0	0	0	0	NA	NA	NA	NA	NA
16147	ENSMUSG00000006538	Ihh	0	0	0	0	0	0	0	NA	NA	NA	NA	NA
241113	ENSMUSG00000006542	Prkag3	0	0	0	0	0	0	0	NA	NA	NA	NA	NA
12958	ENSMUSG00000006546	Cryba2	0	0	0	0	0	0	0	NA	NA	NA	NA	NA
11979	ENSMUSG00000006567	Atp7b	6.34621	1.18546	0	0	0	1.72818	1.54331	2.13927	2.86114	0.747699	0.454642	0.999967
13215	ENSMUSG00000006570	Defb2	0	0	0	0	0	0	0	NA	NA	NA	NA	NA
20533	ENSMUSG00000006574	Slc4a1	0	0	0	0	0	0	0	NA	NA	NA	NA	NA
51799	ENSMUSG00000006575	Rundc3a	38.0772	28.4511	10.6189	17.4155	22.4735	30.2432	24.5466	0.0242915	0.678006	0.0358279	0.97142	0.999967
20536	ENSMUSG00000006576	Slc4a3	0	2.37093	0	1.83321	2.04305	0	1.0412	-1.04826	3.25863	-0.321688	0.747689	0.999967
67177	ENSMUSG00000006585	Cdt1	1627.8	1504.35	1593.8	1483.06	1451.58	1417.97	1513.1	0.118538	0.104485	1.13449	0.256589	0.999967
12395	ENSMUSG00000006586	Runx1t1	1.0577	4.74185	9.65352	0	0	3.45636	3.15157	2.80698	1.97617	1.42042	0.155487	0.999967
30927	ENSMUSG00000006587	Snai3	241.156	215.754	201.759	244.733	207.369	234.169	224.157	-0.0607021	0.214787	-0.282615	0.777472	0.999967
11821	ENSMUSG00000006589	Aprt	3127.62	3434.29	3212.69	2926.72	3190.22	3133.19	3170.79	0.0793205	0.0874688	0.906844	0.364489	0.999967
14884	ENSMUSG00000006599	Gtf2h1	1230.11	1167.68	1251.1	1158.59	1132.87	1039.5	1163.31	0.132962	0.1157	1.1492	0.250473	0.999967
15216	ENSMUSG00000006611	Hfe	10.577	0	3.86141	3.66641	7.15066	0	4.20925	0.888634	1.76772	0.502701	0.615175	0.999967
57742	ENSMUSG00000006638	Abhd1	1.0577	3.55639	3.86141	0	1.02152	0	1.58284	3.03965	2.57864	1.17878	0.238486	0.999967
330064	ENSMUSG00000006641	Slc5a6	182.982	181.376	179.556	157.656	171.616	172.818	174.334	0.116452	0.238334	0.488607	0.62512	0.999967
69852	ENSMUSG00000006642	Tcf23	0	0	0	0	0	0	0	NA	NA	NA	NA	NA
54631	ENSMUSG00000006649	Nphs1	0	0	1.9307	0	0	0	0.321784	1.48229	4.0482	0.36616	0.714246	0.999967
11803	ENSMUSG00000006651	Aplp1	16.9232	21.3383	11.5842	21.0819	11.2368	6.04864	14.7022	0.495106	0.800406	0.618568	0.536201	0.999967
69232	ENSMUSG00000006673	Qrich1	2899.16	2360.26	2780.21	2502.33	2759.13	2574.13	2645.87	0.0336685	0.106715	0.315498	0.752383	0.999967
74443	ENSMUSG00000006675	P4htm	51.8273	50.9749	67.5747	66.9121	65.3775	50.1173	58.7973	-0.0962159	0.41141	-0.233869	0.815087	0.999967
71472	ENSMUSG00000006676	Usp19	814.43	711.278	756.836	804.778	698.722	801.012	764.509	-0.013426	0.129469	-0.1037	0.917407	0.999967
18968	ENSMUSG00000006678	Pola1	2700.31	3446.14	3133.53	3033.04	2977.74	3261.94	3092.12	-0.0051176	0.10036	-0.0509924	0.959332	0.999967
12540	ENSMUSG00000006699	Cdc42	8760.94	8653.88	9015.42	8880.97	9580.86	8479.32	8895.23	-0.0258544	0.0819459	-0.315506	0.752377	0.999967
18771	ENSMUSG00000006705	Pknox1	986.835	841.679	916.119	1011.01	1024.59	889.149	944.897	-0.0907244	0.126814	-0.715413	0.474354	0.999967
210108	ENSMUSG00000006711	D130043K22Rik	1.0577	0	0	3.66641	1.02152	1.72818	1.24564	-2.42734	2.8031	-0.86595	0.386517	0.999967
57441	ENSMUSG00000006715	Gmnn	1626.74	1723.66	1807.14	1639.8	1617.07	1808.54	1703.83	0.0261918	0.101135	0.25898	0.795651	0.999967
66834	ENSMUSG00000006717	Acot13	479.138	407.799	523.221	460.135	498.503	517.59	481.065	-0.0698604	0.160125	-0.436286	0.662629	0.999967
193452	ENSMUSG00000006720	Zfp184	7.40391	8.29824	11.5842	15.5823	10.2152	12.0973	10.8635	-0.474558	0.907227	-0.523086	0.600915	0.999967
13115	ENSMUSG00000006724	Cyp27b1	1.0577	1.18546	0.965352	1.83321	0	3.45636	1.41635	-0.0994565	2.49263	-0.0399002	0.968173	0.999967
12567	ENSMUSG00000006728	Cdk4	4609.46	4587.74	4922.33	4447.36	4822.61	4163.19	4592.12	0.0740242	0.0914753	0.809226	0.418385	0.999967
14421	ENSMUSG00000006731	B4galnt1	6430.82	5955.77	5945.6	5690.28	6201.67	5747.07	5995.2	0.0558446	0.0847902	0.658621	0.510139	0.999967
17299	ENSMUSG00000006732	Mettl1	133.27	135.143	115.842	123.741	159.358	148.624	135.996	-0.164304	0.27279	-0.60231	0.546968	0.999967
67125	ENSMUSG00000006736	Tspan31	1258.66	1159.38	1332.19	1217.25	1321.85	1058.51	1224.64	0.0644913	0.127214	0.506953	0.612188	0.999967
16573	ENSMUSG00000006740	Kif5b	4620.04	4545.07	4672.31	4516.11	4446.69	4539.07	4556.55	0.0353932	0.0817286	0.433057	0.664973	0.999967
78935	ENSMUSG00000006763	Saal1	464.331	462.331	553.147	516.964	536.299	463.153	499.371	-0.0360433	0.163497	-0.220452	0.825519	0.999967
216343	ENSMUSG00000006764	Tph2	0	0	0	0	0	0	0	NA	NA	NA	NA	NA
94179	ENSMUSG00000006777	Krt23	0	0	0	0	0	0	0	NA	NA	NA	NA	NA
12799	ENSMUSG00000006782	Cnp	1080.97	1266.07	1085.06	1028.43	1057.28	1279.72	1132.92	0.0301009	0.1286	0.234066	0.814934	0.999967
74407	ENSMUSG00000006784	Odad4	1.0577	0	0	0	1.02152	0	0.346537	0.192538	4.0797	0.0471941	0.962358	0.999967
72043	ENSMUSG00000006800	Sulf2	13.7501	3.55639	2.89606	3.66641	8.17218	5.18454	6.20428	-0.046725	1.23877	-0.0377189	0.969912	0.999967
20656	ENSMUSG00000006818	Sod2	996.354	900.952	968.248	911.104	991.899	890.013	943.095	0.0381566	0.125456	0.304143	0.761019	0.999967
71983	ENSMUSG00000006850	Tmco6	123.751	107.877	169.902	143.907	110.324	135.662	131.904	0.0282712	0.278972	0.10134	0.91928	0.999967
70527	ENSMUSG00000006906	Stambp	333.176	194.416	284.779	253.899	265.596	267.868	266.622	0.0171544	0.220533	0.0777858	0.937998	0.999967
14055	ENSMUSG00000006920	Ezh1	345.868	348.526	321.462	395.973	354.468	373.287	356.598	-0.145934	0.175231	-0.832806	0.404954	0.999967
15114	ENSMUSG00000006930	Hap1	0	1.18546	3.86141	0	4.08609	6.91273	2.67428	-0.921445	2.02832	-0.45429	0.64962	0.999967
66180	ENSMUSG00000006931	P3h4	10.577	9.48371	6.75747	29.3313	34.7318	28.515	19.8994	-1.80181	0.701974	-2.56678	0.0102649	0.999967
12387	ENSMUSG00000006932	Ctnnb1	4476.19	3625.15	4296.78	4359.37	4339.43	4030.12	4187.84	-0.0422245	0.0959433	-0.440098	0.659866	0.999967
68969	ENSMUSG00000006941	Eif1b	1086.26	953.112	1162.28	1099.92	1024.59	1098.26	1070.74	-0.0125783	0.117144	-0.107374	0.914492	0.999967
56640	ENSMUSG00000006948	Klk4	0	0	0	0	0	0	0	NA	NA	NA	NA	NA
12667	ENSMUSG00000006958	Chrd	0	1.18546	0	1.83321	0	0	0.503112	-0.0014872	4.01788	-0.000370145	0.999705	0.999967
21762	ENSMUSG00000006998	Psmd2	3524.26	3576.54	3550.57	3273.19	3459.9	3349.22	3455.61	0.0796149	0.0858688	0.927169	0.353839	0.999967
20974	ENSMUSG00000007021	Syngr3	12.6924	21.3383	22.2031	9.16604	10.2152	21.6023	16.2029	0.509896	0.755103	0.675267	0.499506	0.999967
22321	ENSMUSG00000007029	Vars	4162.05	3768.59	3556.36	3572.92	3599.85	3509.94	3694.95	0.101841	0.089037	1.1438	0.252706	0.999967
27762	ENSMUSG00000007030	Vwa7	1.0577	1.18546	0	0	1.02152	1.72818	0.832145	-0.00677014	3.32903	-0.00203367	0.998377	0.999967
15482	ENSMUSG00000007033	Hspa1l	30.6733	26.0802	51.1637	55.9128	35.7533	65.6709	44.209	-0.558588	0.46442	-1.20276	0.229067	0.999967
70129	ENSMUSG00000007034	Slc44a4	1.0577	0	0	0	0	4.32045	0.896359	-0.138427	3.82101	-0.0362278	0.971101	0.999967
17687	ENSMUSG00000007035	Msh5	44.4234	35.5639	38.6141	49.4966	54.1407	42.3404	44.0965	-0.295602	0.460348	-0.642126	0.520792	0.999967
193742	ENSMUSG00000007036	Abhd16a	296.156	418.469	238.442	299.729	283.983	330.947	311.288	0.0232537	0.219843	0.105774	0.915761	0.999967
18010	ENSMUSG00000007038	Neu1	345.868	417.283	351.388	404.222	317.694	379.336	369.299	0.0170003	0.188016	0.0904192	0.927954	0.999967
51793	ENSMUSG00000007039	Ddah2	59.2312	56.9022	27.9952	49.4966	60.2698	34.5636	48.0765	-0.0358319	0.443807	-0.0807375	0.935651	0.999967
114584	ENSMUSG00000007041	Clic1	5479.95	4886.48	5648.28	5011.07	5650.04	4695.47	5228.55	0.0625641	0.100771	0.620851	0.534697	0.999967
27756	ENSMUSG00000007050	Lsm2	1245.97	1253.03	1058.99	1048.59	1302.44	1047.28	1159.39	0.0696786	0.118803	0.586508	0.557534	0.999967
18973	ENSMUSG00000007080	Pole	2766.95	3222.09	3015.76	3040.37	2819.4	3366.5	3038.51	-0.034667	0.100838	-0.343789	0.731005	0.999967
98660	ENSMUSG00000007097	Atp1a2	19.0386	29.6366	19.307	21.0819	20.4305	10.3691	19.9773	0.422451	0.681268	0.620095	0.535195	0.999967
27222	ENSMUSG00000007107	Atp1a4	0	0	0	0	0	0	0	NA	NA	NA	NA	NA
12372	ENSMUSG00000007122	Casq1	3.1731	1.18546	1.9307	0.916604	0	0.864091	1.34499	1.83944	2.54024	0.724121	0.468991	0.999967
20907	ENSMUSG00000007207	Stx1a	59.2312	49.7895	55.0251	43.997	55.1622	50.1173	52.2204	0.139892	0.425051	0.329118	0.742067	0.999967
26368	ENSMUSG00000007209	Ceacam9	0	0	0	0	0	0	0	NA	NA	NA	NA	NA
243372	ENSMUSG00000007216	Zfp775	122.693	107.877	66.6093	114.575	119.518	102.827	105.683	-0.219696	0.312913	-0.702098	0.482618	0.999967
56788	ENSMUSG00000007279	Scube2	4.2308	9.48371	8.68817	3.66641	6.12914	8.64091	6.80652	0.279585	1.12835	0.247782	0.804303	0.999967
18120	ENSMUSG00000007338	Mrpl49	1265.01	1074.03	1221.17	1125.59	1220.72	1135.42	1173.66	0.0307615	0.120871	0.254498	0.799111	0.999967
329727	ENSMUSG00000007379	Dennd2c	24.3271	22.5238	26.0645	25.6649	30.6457	24.1945	25.5701	-0.135617	0.596253	-0.22745	0.820074	0.999967
17169	ENSMUSG00000007411	Mark3	1104.24	1046.76	1068.64	1195.25	1108.35	1104.31	1104.59	-0.0813366	0.113849	-0.714428	0.474963	0.999967
67210	ENSMUSG00000007415	Gatad1	1036.55	1037.28	955.699	1007.35	973.511	933.218	990.6	0.0555468	0.117823	0.47144	0.637326	0.999967
12943	ENSMUSG00000007440	Pcdha10	0	0	0	0	0	0	0	NA	NA	NA	NA	NA
17113	ENSMUSG00000007458	M6pr	5806.78	6066.02	5986.15	5693.94	5687.84	5644.24	5814.16	0.0686654	0.0796249	0.862361	0.388489	0.999967
241296	ENSMUSG00000007476	Lrrc8a	907.507	1097.74	1043.55	1034.85	1083.84	1026.54	1032.34	-0.0487325	0.120021	-0.406033	0.684718	0.999967
17203	ENSMUSG00000007480	Mc5r	0	0	0	0	0	0	0	NA	NA	NA	NA	NA
51792	ENSMUSG00000007564	Ppp2r1a	2483.48	2715.9	2629.62	2550.91	2549.72	2516.23	2574.31	0.0386575	0.0923992	0.418376	0.675673	0.999967
72775	ENSMUSG00000007570	Fance	188.271	169.521	195.001	185.154	208.391	157.265	183.934	0.013919	0.242969	0.0572873	0.954316	0.999967
28113	ENSMUSG00000007589	Tinf2	765.775	708.907	694.088	677.37	780.443	704.234	721.803	0.0061546	0.137088	0.0448953	0.964191	0.999967
71099	ENSMUSG00000007591	Tssk4	8.46161	23.7093	17.3763	20.1653	14.3013	20.7382	17.4587	-0.242737	0.749581	-0.323831	0.746066	0.999967
330790	ENSMUSG00000007594	Hapln4	1.0577	0	0	0	0	0	0.176283	1.08007	4.06894	0.265442	0.790669	0.999967
224907	ENSMUSG00000007603	Dus3l	890.584	704.165	792.554	845.109	831.52	743.982	801.319	-0.0226777	0.134589	-0.168496	0.866193	0.999967
70359	ENSMUSG00000007610	Gtpbp3	224.233	228.794	190.174	191.57	186.939	177.139	199.808	0.206799	0.224402	0.921556	0.35676	0.999967
21812	ENSMUSG00000007613	Tgfbr1	203.079	244.205	327.254	290.563	340.167	244.538	274.968	-0.188925	0.23046	-0.819776	0.412344	0.999967
26556	ENSMUSG00000007617	Homer1	141.732	154.11	138.045	167.738	117.475	140.847	143.325	0.035952	0.271091	0.13262	0.894494	0.999967
114714	ENSMUSG00000007646	Rad51c	209.425	200.343	186.313	191.57	200.218	238.489	204.393	-0.077166	0.229364	-0.336435	0.736543	0.999967
14401	ENSMUSG00000007653	Gabrb2	0	0	0	0	0	0	0	NA	NA	NA	NA	NA
12389	ENSMUSG00000007655	Cav1	53.9427	74.6842	32.822	27.4981	12.2583	13.8255	35.8385	1.5838	0.554232	2.85765	0.00426785	0.999967
59046	ENSMUSG00000007656	Arpp19	1722.99	1383.44	1602.48	1455.57	1488.36	1387.73	1506.76	0.116427	0.114077	1.0206	0.307445	0.999967
12048	ENSMUSG00000007659	Bcl2l1	307.791	243.02	349.458	260.315	256.402	243.674	276.777	0.232342	0.206176	1.12691	0.25978	0.999967
16549	ENSMUSG00000007670	Khsrp	1623.57	1288.6	1602.48	1426.24	1502.66	1169.98	1435.59	0.141106	0.132616	1.06402	0.28732	0.999967
13371	ENSMUSG00000007682	Dio2	0	0	1.9307	0	0	5.18454	1.18587	-0.40109	3.33632	-0.120219	0.904309	0.999967
234388	ENSMUSG00000007721	Ccdc124	1212.13	1221.03	1160.35	1029.35	1098.14	1007.53	1121.42	0.197648	0.11345	1.74216	0.0814797	0.999967
12464	ENSMUSG00000007739	Cct4	7628.14	7028.61	7599.25	7078.01	7209.91	6650.04	7198.99	0.088137	0.0831719	1.0597	0.289283	0.999967
66050	ENSMUSG00000007777	0610009B22Rik	339.522	303.479	349.458	335.477	318.715	330.947	329.599	0.00932104	0.180099	0.0517551	0.958724	0.999967
78070	ENSMUSG00000007783	Cpt1c	4.2308	2.37093	0	5.49962	0	0	2.01689	1.12162	2.50611	0.447554	0.654475	0.999967
13345	ENSMUSG00000007805	Twist2	0	0	0	0	0	0	0	NA	NA	NA	NA	NA
72611	ENSMUSG00000007812	Zfp655	587.024	521.604	610.103	623.29	632.323	583.261	592.934	-0.0982419	0.147475	-0.66616	0.505309	0.999967
11848	ENSMUSG00000007815	Rhoa	5733.8	5121.2	5818.18	5638.03	5981.02	5092.09	5564.05	-0.00202849	0.0956912	-0.0211983	0.983087	0.999967
328365	ENSMUSG00000007817	Zmiz1	3214.35	3392.8	3558.29	3319.94	3856.25	3604.12	3490.96	-0.0830571	0.0885991	-0.937449	0.348528	0.999967
232339	ENSMUSG00000007827	Ankrd26	973.085	1161.75	1082.16	1180.59	859.101	1027.4	1047.35	0.0757588	0.143295	0.528692	0.597019	0.999967
69748	ENSMUSG00000007833	Aldh16a1	411.446	426.767	330.15	371.224	525.063	464.017	421.444	-0.214855	0.179948	-1.19398	0.232484	0.999967
77134	ENSMUSG00000007836	Hnrnpa0	4373.59	4266.48	5119.26	4529.86	4980.95	4028.39	4549.75	0.024134	0.108305	0.222833	0.823666	0.999967
65116	ENSMUSG00000007837	Prrg2	21.154	26.0802	15.4456	22.9151	45.9685	13.8255	24.2315	-0.272913	0.625857	-0.436063	0.662791	0.999967
59013	ENSMUSG00000007850	Hnrnph1	9252.77	9329.6	9632.29	10513.4	9453.17	10190.2	9728.58	-0.0949165	0.0783952	-1.21074	0.225994	0.999967
76411	ENSMUSG00000007867	Ift43	32.7887	11.8546	10.6189	20.1653	12.2583	12.0973	16.6305	0.175577	0.74731	0.234945	0.814251	0.999967
15903	ENSMUSG00000007872	Id3	155.482	68.7569	78.1935	76.9947	61.2914	91.5936	88.7187	0.322717	0.360538	0.895097	0.370735	0.999967
21393	ENSMUSG00000007877	Tcap	4.2308	0	1.9307	0	2.04305	5.18454	2.23152	-0.584245	2.24849	-0.259839	0.794988	0.999967
93760	ENSMUSG00000007880	Arid1a	6245.72	6635.04	6745.88	6287.9	6824.79	6962.84	6617.03	-0.0320407	0.0780239	-0.410652	0.681328	0.999967
12931	ENSMUSG00000007888	Crlf1	0	0	0	1.83321	0	1.72818	0.593565	-2.19917	4.00392	-0.549255	0.582831	0.999967
13033	ENSMUSG00000007891	Ctsd	5294.85	6550.87	5564.29	5870.85	6235.38	7214.29	6121.75	-0.151091	0.0967134	-1.56225	0.118229	0.999967
56040	ENSMUSG00000007892	Rplp1	17173.9	15297.2	16569.3	14482.3	16754	12709.9	15497.8	0.166037	0.0979291	1.69549	0.0899832	0.999967
70977	ENSMUSG00000007907	Cabs1	0	0	0	0	0	0	0	NA	NA	NA	NA	NA
208982	ENSMUSG00000007908	Hmgcll1	0	0	0	0	0	0	0	NA	NA	NA	NA	NA
73032	ENSMUSG00000007944	Ttc9b	0	0	0	0	0	0	0	NA	NA	NA	NA	NA
11859	ENSMUSG00000007946	Phox2a	0	0	0	0	0	0	0	NA	NA	NA	NA	NA
64296	ENSMUSG00000007950	Abhd8	450.581	456.403	461.438	416.138	521.998	457.968	460.754	-0.0225143	0.160625	-0.140167	0.888528	0.999967
67286	ENSMUSG00000007987	Ift22	92.02	82.9824	99.4313	86.1607	85.8079	67.3991	85.6336	0.204032	0.339707	0.600611	0.548099	0.999967
14365	ENSMUSG00000007989	Fzd3	2.1154	2.37093	0	0	0	0	0.747721	2.58735	4.00398	0.646194	0.518154	0.999967
69349	ENSMUSG00000008028	1700008O03Rik	4.2308	2.37093	0	0.916604	1.02152	0	1.42331	1.27297	2.64218	0.481788	0.629957	0.999967
68041	ENSMUSG00000008035	Mid1ip1	297.214	328.373	349.458	283.231	330.973	323.17	318.736	0.0574762	0.182387	0.315133	0.75266	0.999967
232910	ENSMUSG00000008036	Ap2s1	1267.13	1256.59	1048.37	1055.93	1153.3	1089.62	1145.16	0.110387	0.119265	0.925558	0.354676	0.999967
116701	ENSMUSG00000008090	Fgfrl1	6.34621	4.74185	3.86141	1.83321	4.08609	5.18454	4.34222	0.490919	1.40326	0.349843	0.726457	0.999967
74666	ENSMUSG00000008129	Brme1	14.8078	13.0401	19.307	12.8325	8.17218	13.8255	13.6642	0.449153	0.806627	0.556828	0.577645	0.999967
14200	ENSMUSG00000008136	Fhl2	579.62	648.448	556.043	545.379	543.45	496.852	561.632	0.168164	0.145649	1.15459	0.24826	0.999967
69683	ENSMUSG00000008140	Emc10	990.008	847.606	844.683	819.444	941.844	683.496	854.513	0.142857	0.138499	1.03147	0.302322	0.999967
232370	ENSMUSG00000008153	Clstn3	6.34621	0	0	0	0	0	1.0577	1.77643	3.87236	0.458747	0.646416	0.999967
68628	ENSMUSG00000008167	Fbxw9	34.9041	28.4511	23.1685	52.2464	39.8394	50.1173	38.1211	-0.727169	0.498853	-1.45768	0.144928	0.999967
272382	ENSMUSG00000008193	Spib	5.2885	4.74185	0	10.0826	13.2798	6.04864	6.57357	-2.02291	1.30175	-1.55399	0.120187	0.999967
55935	ENSMUSG00000008200	Fnbp4	1896.46	1888.44	2176.87	2069.69	1962.35	2265.65	2043.24	-0.0797093	0.0961399	-0.829097	0.40705	0.999967
67260	ENSMUSG00000008206	Cers4	185.098	206.271	232.65	208.986	182.853	217.751	205.601	0.0312527	0.224844	0.138997	0.889452	0.999967
74616	ENSMUSG00000008226	Scrn3	75.0968	67.5714	56.9558	95.3268	66.399	54.4377	69.2979	-0.0885137	0.371152	-0.238484	0.811506	0.999967
56698	ENSMUSG00000008301	Phax	1211.07	1429.67	1183.52	1244.75	1124.7	1360.94	1259.11	0.0337665	0.128798	0.262166	0.793193	0.999967
21885	ENSMUSG00000008305	Tle1	163.944	205.085	128.392	182.404	175.702	132.206	164.622	0.00931362	0.248585	0.0374665	0.970113	0.999967
77036	ENSMUSG00000008307	1700109H08Rik	29.6156	30.822	31.8566	40.3306	37.7963	33.6995	34.0201	-0.273144	0.518501	-0.526795	0.598336	0.999967
320100	ENSMUSG00000008318	Relt	188.271	131.586	159.283	186.987	158.336	164.177	164.773	-0.0973401	0.246542	-0.394821	0.692975	0.999967
20639	ENSMUSG00000008333	Snrpb2	2059.34	2040.18	2212.59	2242.01	2340.31	2156.77	2175.2	-0.0941016	0.0991557	-0.949029	0.342606	0.999967
22190	ENSMUSG00000008348	Ubc	0	0	0	0	2.04305	0.864091	0.484523	-1.85078	4.01943	-0.460459	0.645187	0.999967
68988	ENSMUSG00000008373	Prpf31	1252.32	2052.04	1433.55	1443.65	1343.3	1697.94	1537.13	0.052295	0.274604	0.190438	0.848966	0.999967
55942	ENSMUSG00000008384	Sertad1	140.674	157.667	152.526	138.407	113.389	121.837	137.417	0.273073	0.270793	1.00842	0.313253	0.999967
52502	ENSMUSG00000008393	Carhsp1	376.542	398.316	386.141	425.304	453.556	492.532	422.065	-0.238857	0.163556	-1.4604	0.14418	0.999967
13713	ENSMUSG00000008398	Elk3	893.757	932.96	893.916	938.602	918.349	960.869	923.076	-0.0510961	0.121542	-0.420397	0.674195	0.999967
80517	ENSMUSG00000008429	Herpud2	492.889	484.854	413.171	431.72	422.91	418.22	443.961	0.123414	0.161102	0.766061	0.44364	0.999967
108841	ENSMUSG00000008435	Rdh13	130.097	139.885	152.526	145.74	134.841	133.07	139.36	0.0294453	0.26696	0.110298	0.912173	0.999967
56622	ENSMUSG00000008438	Adam21	7.40391	0	0	1.83321	0	0	1.53952	0.891226	2.99715	0.297358	0.766193	0.999967
68051	ENSMUSG00000008450	Nutf2	245.387	224.053	240.373	210.819	217.584	183.187	220.234	0.218818	0.217829	1.00454	0.315117	0.999967
14343	ENSMUSG00000008461	Fut1	0	0	0	0	0	0	0	NA	NA	NA	NA	NA
67771	ENSMUSG00000008475	Arpc5	9147	8689.45	8898.62	8354.84	8769.77	8276.26	8689.32	0.0741138	0.0785793	0.943173	0.345593	0.999967
67504	ENSMUSG00000008482	Rnf151	4.2308	9.48371	5.79211	16.4989	5.10761	7.77682	8.14832	-0.501911	1.08167	-0.464015	0.642637	0.999967
15569	ENSMUSG00000008489	Elavl2	0	0	0	0	0	0.864091	0.144015	-0.694108	4.06919	-0.170577	0.864557	0.999967
18987	ENSMUSG00000008496	Pou2f2	579.62	506.193	540.597	560.045	558.773	542.649	547.979	-0.0319805	0.147629	-0.216627	0.828499	0.999967
56615	ENSMUSG00000008540	Mgst1	2.1154	0	1.9307	3.66641	8.17218	0.864091	2.79147	-1.36439	1.92053	-0.710422	0.477442	0.999967
18028	ENSMUSG00000008575	Nfib	23.2694	46.2331	25.0992	26.5815	13.2798	20.7382	25.8669	0.607088	0.637556	0.952211	0.34099	0.999967
57014	ENSMUSG00000008590	Htr3b	0	0	0	0	0	0	0	NA	NA	NA	NA	NA
53868	ENSMUSG00000008601	Rab25	1.0577	0	1.9307	0	5.10761	1.72818	1.63737	-0.340888	2.53453	-0.134498	0.893009	0.999967
94232	ENSMUSG00000008604	Ubqln4	831.353	870.13	775.178	857.941	839.692	858.906	838.867	-0.0478062	0.126931	-0.376631	0.706448	0.999967
268859	ENSMUSG00000008658	Rbfox1	3.1731	0	0	0	2.04305	0	0.869358	0.249781	3.86399	0.0646434	0.948458	0.999967
20084	ENSMUSG00000008668	Rps18	18388.1	18792	17770.2	16396.2	17492.6	15654.7	17415.6	0.150572	0.0731214	2.05921	0.0394741	0.999967
110954	ENSMUSG00000008682	Rpl10	24586.3	23589.5	24854.9	23014.1	24432.8	21796.7	23712.4	0.0781012	0.0784344	0.995753	0.31937	0.999967
267019	ENSMUSG00000008683	Rps15a	12150.9	11079.3	11438.5	10459.4	11427.8	9756.45	11052	0.133868	0.0847359	1.57983	0.114146	0.999967
52683	ENSMUSG00000008690	Ncaph2	1522.03	1777.01	1448.99	1561.89	1409.7	1761.02	1580.11	0.00396896	0.126601	0.0313503	0.97499	0.999967
15257	ENSMUSG00000008730	Hipk1	4406.38	4249.89	4656.86	4193.46	4278.14	4208.99	4332.29	0.0695217	0.084974	0.818153	0.41327	0.999967
64297	ENSMUSG00000008734	Gprc5b	2.1154	0	0	2.74981	0	0.864091	0.954884	-0.848262	3.36555	-0.252043	0.801008	0.999967
17156	ENSMUSG00000008763	Man1a2	2033.96	2146.87	2144.05	2175.1	1966.43	2084.19	2091.77	0.0232983	0.099385	0.234425	0.814655	0.999967
73250	ENSMUSG00000008789	Ceacam5	0	0	0	0	0	0	0	NA	NA	NA	NA	NA
219038	ENSMUSG00000008813	Tppp2	0	0	0	0	0	0	0	NA	NA	NA	NA	NA
66204	ENSMUSG00000008822	Acyp1	184.04	118.546	149.63	169.572	135.863	115.788	145.573	0.100638	0.266998	0.376923	0.706231	0.999967
57255	ENSMUSG00000008843	Cldn13	0	0	0	0	0	0	0	NA	NA	NA	NA	NA
93671	ENSMUSG00000008845	Cd163	0	0	0	3.66641	7.15066	0	1.80285	-3.36318	2.83014	-1.18834	0.234698	0.999967
15184	ENSMUSG00000008855	Hdac5	185.098	301.108	267.403	295.146	291.134	283.422	270.552	-0.23224	0.215449	-1.07793	0.281063	0.999967
56044	ENSMUSG00000008859	Rala	417.792	438.621	378.418	434.47	452.535	427.725	424.927	-0.0929254	0.162121	-0.573186	0.566519	0.999967
403395	ENSMUSG00000008874	Clec3a	0	1.18546	0	0	0	0	0.197577	1.08062	4.06904	0.265571	0.790569	0.999967
22335	ENSMUSG00000008892	Vdac3	2046.65	1876.59	1996.35	2113.69	1968.47	2002.96	2000.79	-0.039904	0.0963901	-0.413985	0.678885	0.999967
242607	ENSMUSG00000008932	Slc1a7	0	0	0	0	0	0	0	NA	NA	NA	NA	NA
21427	ENSMUSG00000008958	Vps72	452.696	410.17	564.731	469.301	543.45	495.124	489.245	-0.0861903	0.16858	-0.511271	0.609161	0.999967
14390	ENSMUSG00000008976	Gabpa	3661.76	3450.88	3877.82	3714.99	3950.23	3700.04	3725.95	-0.0489074	0.0913997	-0.535093	0.592586	0.999967
12162	ENSMUSG00000008999	Bmp7	3.1731	8.29824	5.79211	5.49962	4.08609	3.45636	5.05092	0.34476	1.304	0.264386	0.791482	0.999967
56455	ENSMUSG00000009013	Dynll1	5136.2	4287.82	4574.8	4508.77	4608.09	3704.36	4470.01	0.129946	0.0978027	1.32866	0.183961	0.999967
67466	ENSMUSG00000009030	Pdcl	264.425	264.358	270.299	262.149	265.596	261.819	264.774	0.0174654	0.196984	0.0886642	0.929349	0.999967
223693	ENSMUSG00000009035	Tmem184b	265.483	291.624	268.368	315.312	232.907	261.819	272.586	0.0348612	0.206292	0.168989	0.865805	0.999967
546672	ENSMUSG00000009047	Gm5965	0	0	0	0	0	0	0	NA	NA	NA	NA	NA
71236	ENSMUSG00000009070	Rsph14	0	0	0	0	0	0	0	NA	NA	NA	NA	NA
18016	ENSMUSG00000009073	Nf2	815.487	758.696	807.035	749.782	783.508	686.952	766.91	0.103184	0.133081	0.775345	0.438136	0.999967
192650	ENSMUSG00000009075	Cabp7	0	0	0	0	0	0	0	NA	NA	NA	NA	NA
67178	ENSMUSG00000009076	Zmat5	270.771	303.479	280.918	332.727	330.973	281.694	300.094	-0.142018	0.19004	-0.747306	0.454879	0.999967
14030	ENSMUSG00000009079	Ewsr1	3951.57	4217.88	4067.03	4273.21	4199.48	4117.39	4137.76	-0.0414824	0.084676	-0.489896	0.624208	0.999967
11764	ENSMUSG00000009090	Ap1b1	1057.7	946	1014.59	1033.93	1049.1	1010.12	1018.57	-0.0360151	0.11917	-0.302217	0.762486	0.999967
70377	ENSMUSG00000009092	Derl3	34.9041	23.7093	26.0645	17.4155	10.2152	7.77682	20.0142	1.31079	0.686927	1.90819	0.0563664	0.999967
75886	ENSMUSG00000009093	Gstt4	0	2.37093	14.4803	1.83321	2.04305	0	3.45458	0.772571	1.95687	0.3948	0.692991	0.999967
21380	ENSMUSG00000009097	Tbx1	0	0	0	0	0	1.72818	0.28803	-1.10133	4.0486	-0.272027	0.785601	0.999967
14686	ENSMUSG00000009108	Gnat2	24.3271	29.6366	30.8913	17.4155	32.6887	26.7868	26.9577	0.177434	0.583138	0.304275	0.760918	0.999967
94044	ENSMUSG00000009112	Bcl2l13	815.487	872.501	859.164	829.526	772.271	915.072	844.004	0.0190148	0.128936	0.147475	0.882757	0.999967
76964	ENSMUSG00000009114	2610028H24Rik	0	0	0	0	0	0	0	NA	NA	NA	NA	NA
76573	ENSMUSG00000009115	Spatc1l	0	0	0	1.83321	2.04305	0	0.646042	-2.19588	4.00365	-0.548471	0.583369	0.999967
93838	ENSMUSG00000009145	Dqx1	28.5579	17.7819	27.0299	36.6641	29.6242	32.8354	28.7489	-0.451618	0.565642	-0.798417	0.424629	0.999967
20307	ENSMUSG00000009185	Ccl8	0	0	0	0.916604	0	0	0.152767	-0.690895	4.06864	-0.16981	0.86516	0.999967
69605	ENSMUSG00000009207	Lnpk	820.776	789.519	801.242	823.11	778.4	840.76	808.968	-0.0180499	0.12654	-0.142641	0.886574	0.999967
75573	ENSMUSG00000009210	Prr29	4.2308	8.29824	0	2.74981	1.02152	1.72818	3.00476	0.405336	1.85105	0.218976	0.826669	0.999967
66139	ENSMUSG00000009214	Mymk	0	0	0	0	0	0	0	NA	NA	NA	NA	NA
109349	ENSMUSG00000009216	Fam163b	0	0	0	1.83321	0	0.864091	0.44955	-1.85135	4.01947	-0.460597	0.645088	0.999967
56843	ENSMUSG00000009246	Trpm5	4.2308	0	1.9307	1.83321	0	0	1.33245	1.75608	2.92969	0.599408	0.548901	0.999967
17173	ENSMUSG00000009248	Ascl2	0	2.37093	0	0	0	0	0.395154	1.4875	4.04853	0.367417	0.713308	0.999967
71660	ENSMUSG00000009281	Rarres2	0	3.55639	2.89606	1.83321	1.02152	5.18454	2.41529	-0.72146	2.00617	-0.359621	0.719131	0.999967
108705	ENSMUSG00000009291	Pttg1ip	475.965	469.443	404.483	359.309	430.061	444.143	430.567	0.131453	0.173226	0.758853	0.447941	0.999967
28240	ENSMUSG00000009292	Trpm2	0	0	0	0	1.02152	1.72818	0.458284	-1.85319	4.01914	-0.461092	0.644733	0.999967
22213	ENSMUSG00000009293	Ube2g2	1303.09	1417.81	1335.08	1245.66	1436.26	1565.73	1383.94	-0.0619907	0.112879	-0.549179	0.582883	0.999967
17523	ENSMUSG00000009350	Mpo	1.0577	0	0	0	0	0	0.176283	1.08007	4.06894	0.265442	0.790669	0.999967
76113	ENSMUSG00000009356	Lpo	0	0	0	0	0	0	0	NA	NA	NA	NA	NA
17295	ENSMUSG00000009376	Met	19.0386	9.48371	7.72282	10.0826	10.2152	15.5536	12.0161	-0.0579014	0.884631	-0.0654526	0.947814	0.999967
240638	ENSMUSG00000009378	Slc16a12	0	0	0	0	0	0	0	NA	NA	NA	NA	NA
20965	ENSMUSG00000009394	Syn2	0	3.55639	0	1.83321	2.04305	0	1.23877	-0.839161	3.04548	-0.275543	0.782899	0.999967
13712	ENSMUSG00000009406	Elk1	182.982	155.296	136.115	146.657	172.637	139.119	155.468	0.0462862	0.257295	0.179895	0.857235	0.999967
215690	ENSMUSG00000009418	Nav1	29.6156	30.822	11.5842	12.8325	16.3444	14.6895	19.3147	0.612383	0.708228	0.86467	0.38722	0.999967
238799	ENSMUSG00000009470	Tnpo1	3306.37	3092.87	3804.45	3404.27	3746.95	3420.07	3462.5	-0.0543294	0.101365	-0.535978	0.591974	0.999967
17927	ENSMUSG00000009471	Myod1	0	0	0	0	0	0	0	NA	NA	NA	NA	NA
18419	ENSMUSG00000009487	Otog	0	0	0	0	0	0	0	NA	NA	NA	NA	NA
67897	ENSMUSG00000009535	Rnmt	1141.26	1159.38	1140.08	1142.09	1064.43	1080.11	1121.23	0.0664945	0.114101	0.582769	0.560049	0.999967
16535	ENSMUSG00000009545	Kcnq1	0	4.74185	0	0	0	0	0.790309	1.70801	4.01465	0.425443	0.670513	0.999967
20813	ENSMUSG00000009549	Srp14	2093.19	1464.05	1978.01	1826.79	1962.35	1726.45	1841.81	-0.00753862	0.129382	-0.0582665	0.953536	0.999967
70730	ENSMUSG00000009551	6330409D20Rik	39.1349	43.8621	18.3417	41.2472	52.0977	38.8841	38.9279	-0.454448	0.502262	-0.904803	0.36557	0.999967
107951	ENSMUSG00000009555	Cdk9	1342.22	1285.04	1261.72	1232.83	1120.61	1226.14	1244.76	0.119954	0.111206	1.07867	0.280736	0.999967
30933	ENSMUSG00000009563	Tor2a	587.024	608.143	521.29	546.296	568.988	666.214	582.992	-0.052521	0.155963	-0.336753	0.736303	0.999967
14287	ENSMUSG00000009566	Fpgs	195.675	224.053	195.967	215.402	202.262	227.256	210.102	-0.0695947	0.2231	-0.311944	0.755083	0.999967
239719	ENSMUSG00000009569	Mrtfb	957.219	989.862	892.951	942.269	831.52	1101.72	952.589	-0.0114387	0.137189	-0.0833792	0.93355	0.999967
12419	ENSMUSG00000009575	Cbx5	7329.87	7327.35	7692.89	8021.2	7614.43	7892.6	7646.39	-0.074142	0.077856	-0.952297	0.340947	0.999967
69592	ENSMUSG00000009580	Odam	0	0	0	0	0	0	0	NA	NA	NA	NA	NA
80287	ENSMUSG00000009585	Apobec3	3330.7	2619.87	3113.26	3086.2	2996.13	2904.21	3008.4	0.00648601	0.098277	0.0659972	0.94738	0.999967
20445	ENSMUSG00000009588	St6galnac1	0	0	0	0	0	0	0	NA	NA	NA	NA	NA
74469	ENSMUSG00000009596	Taf7l	1.0577	1.18546	5.79211	0	1.02152	0	1.50947	2.83923	2.67645	1.06082	0.288773	0.999967
192166	ENSMUSG00000009614	Sardh	0	0	0	0	0	0	0	NA	NA	NA	NA	NA
22325	ENSMUSG00000009621	Vav2	68.7506	45.0476	49.233	40.3306	50.0546	63.0786	52.7492	0.0846752	0.441533	0.191776	0.847918	0.999967
104271	ENSMUSG00000009628	Tex15	228.463	316.519	325.324	382.224	349.361	401.802	333.949	-0.394729	0.193278	-2.04229	0.041123	0.999967
19053	ENSMUSG00000009630	Ppp2cb	1332.7	1153.46	1376.59	1322.66	1336.15	1211.46	1288.84	-0.00435954	0.119098	-0.0366046	0.9708	0.999967
14373	ENSMUSG00000009633	G0s2	0	0	0	0	0	0	0	NA	NA	NA	NA	NA
66233	ENSMUSG00000009640	Dmap1	596.543	698.238	726.91	664.538	717.109	625.602	671.49	0.00843046	0.142816	0.0590301	0.952928	0.999967
69836	ENSMUSG00000009646	Pla2g12b	0	0	0	1.83321	0	0	0.305535	-1.09687	4.04833	-0.270944	0.786434	0.999967
215999	ENSMUSG00000009647	Mcu	240.098	283.326	250.992	244.733	218.606	230.712	244.744	0.155093	0.209684	0.739651	0.459512	0.999967
18302	ENSMUSG00000009654	Oit3	8.46161	15.411	11.5842	18.3321	19.4089	12.0973	14.2159	-0.497276	0.800291	-0.621369	0.534357	0.999967
83558	ENSMUSG00000009670	Tex11	0	5.92732	11.5842	0	10.2152	0.864091	4.76514	1.01215	1.66842	0.606649	0.544084	0.999967
110279	ENSMUSG00000009681	Bcr	576.447	638.965	495.226	486.717	521.998	488.211	534.594	0.185388	0.151272	1.22553	0.220377	0.999967
18301	ENSMUSG00000009687	Fxyd5	7603.81	6582.88	7515.27	6447.39	7793.2	5946.67	6981.54	0.111378	0.107622	1.0349	0.300715	0.999967
16506	ENSMUSG00000009731	Kcnd1	4.2308	2.37093	0	0	0	0	1.10029	2.97097	3.47291	0.85547	0.392291	0.999967
21422	ENSMUSG00000009733	Tfcp2	20.0963	26.0802	30.8913	21.0819	19.4089	17.2818	22.4734	0.402196	0.640364	0.628074	0.529956	0.999967
218030	ENSMUSG00000009734	Pou6f2	0	0	0	0	0	0	0	NA	NA	NA	NA	NA
19009	ENSMUSG00000009739	Pou6f1	32.7887	28.4511	25.0992	14.6657	22.4735	38.8841	27.0604	0.273035	0.615055	0.44392	0.6571	0.999967
22221	ENSMUSG00000009741	Ubp1	991.066	816.784	972.11	1104.51	912.22	925.441	953.688	-0.080915	0.123766	-0.653772	0.513259	0.999967
74137	ENSMUSG00000009772	Nuak2	2.1154	3.55639	0	3.66641	0	1.72818	1.8444	-0.297485	2.40117	-0.123892	0.901401	0.999967
56542	ENSMUSG00000009828	Cilk1	114.232	128.03	119.704	76.9947	146.078	149.488	122.421	0.00978567	0.301867	0.0324172	0.974139	0.999967
67680	ENSMUSG00000009863	Sdhb	2548	2515.55	2435.58	2385.92	2391.38	2323.54	2433.33	0.0786037	0.0917814	0.856423	0.391764	0.999967
84682	ENSMUSG00000009876	Cox4i2	0	0	0	1.83321	2.04305	1.72818	0.934072	-3.24897	3.37698	-0.962093	0.336003	0.999967
67826	ENSMUSG00000009894	Snap47	159.713	201.529	166.041	181.488	213.498	158.129	180.066	-0.0655954	0.236145	-0.277776	0.781184	0.999967
22416	ENSMUSG00000009900	Wnt3a	0	0	0	0	0	0	0	NA	NA	NA	NA	NA
70750	ENSMUSG00000009905	Kdsr	365.964	388.832	393.864	418.888	397.372	364.646	388.261	-0.038061	0.171459	-0.221983	0.824327	0.999967
20479	ENSMUSG00000009907	Vps4b	1104.24	1239.99	1259.78	1202.58	1312.66	1188.99	1218.04	-0.0400972	0.113628	-0.352881	0.724178	0.999967
75617	ENSMUSG00000009927	Rps25	9776.33	10711.8	9747.16	9041.38	10136.6	9074.68	9747.99	0.0985121	0.0751001	1.31174	0.189607	0.999967
83454	ENSMUSG00000009941	Nxf2	0	2.37093	3.86141	3.66641	0	0	1.64979	2.50799	2.79661	0.896797	0.369827	0.999967
66826	ENSMUSG00000009995	Tafazzin	204.136	188.489	184.382	211.735	169.573	185.78	190.682	0.0282096	0.229527	0.122903	0.902184	0.999967
286942	ENSMUSG00000010021	Kif19a	5.2885	5.92732	4.82676	2.74981	11.2368	3.45636	5.58092	0.139811	1.25682	0.111242	0.911424	0.999967
11671	ENSMUSG00000010025	Aldh3a2	703.371	727.874	775.178	688.369	783.508	796.692	745.832	-0.0381387	0.130842	-0.291488	0.770678	0.999967
114602	ENSMUSG00000010044	Zmynd10	29.6156	23.7093	10.6189	12.8325	13.2798	13.8255	17.3136	0.572896	0.74413	0.769886	0.441367	0.999967
56395	ENSMUSG00000010045	Tmem115	194.617	201.529	167.006	183.321	169.573	209.11	187.526	0.00169597	0.240532	0.00705092	0.994374	0.999967
15587	ENSMUSG00000010047	Hyal2	188.271	241.835	214.308	171.405	183.874	174.546	195.706	0.276009	0.227584	1.21278	0.225214	0.999967
15983	ENSMUSG00000010048	Ifrd2	677.986	719.576	706.638	656.288	698.722	707.69	694.483	0.028892	0.133243	0.216838	0.828335	0.999967
15586	ENSMUSG00000010051	Hyal1	0	13.0401	0.965352	5.49962	0	1.72818	3.53888	-0.385472	1.97512	-0.195164	0.845265	0.999967
80385	ENSMUSG00000010054	Tusc2	115.289	133.957	114.877	124.658	129.733	106.283	120.8	0.0152135	0.282762	0.0538034	0.957092	0.999967
56032	ENSMUSG00000010057	Nprl2	359.618	237.093	303.121	341.893	251.295	294.655	297.946	0.0119185	0.188475	0.0632366	0.949578	0.999967
76257	ENSMUSG00000010064	Slc38a3	0	0	0	0	0	0	0	NA	NA	NA	NA	NA
56808	ENSMUSG00000010066	Cacna2d2	4.2308	16.5965	9.65352	9.16604	19.4089	25.0586	14.0191	-0.891451	0.827309	-1.07753	0.281243	0.999967
56289	ENSMUSG00000010067	Rassf1	645.198	640.15	612.033	662.704	630.28	715.467	650.972	-0.081428	0.140161	-0.58096	0.561267	0.999967
71889	ENSMUSG00000010080	Epn3	2.1154	2.37093	0	0	0	0	0.747721	2.58735	4.00398	0.646194	0.518154	0.999967
22671	ENSMUSG00000010086	Rnf112	0	0	0	0	0	0	0	NA	NA	NA	NA	NA
17254	ENSMUSG00000010095	Slc3a2	2036.07	2278.46	2124.74	2036.69	1996.06	1951.12	2070.52	0.104394	0.0985028	1.05981	0.289232	0.999967
53319	ENSMUSG00000010097	Nxf1	2844.16	2583.12	2957.84	2777.31	2737.68	2672.63	2762.12	0.0327995	0.0942416	0.348036	0.727813	0.999967
56389	ENSMUSG00000010110	Stx5a	405.099	372.235	407.379	427.137	420.867	472.658	417.563	-0.156139	0.16334	-0.955913	0.339116	0.999967
67473	ENSMUSG00000010122	Slc47a1	0	0	0	0	0	0	0	NA	NA	NA	NA	NA
100503311	ENSMUSG00000010136	Pifo	4.2308	0	0	2.74981	1.02152	5.18454	2.19778	-2.10703	2.27736	-0.925206	0.354859	0.999967
57916	ENSMUSG00000010142	Tnfrsf13b	46.5388	24.8947	46.3369	45.8302	43.9255	75.1759	47.117	-0.492559	0.457786	-1.07596	0.281946	0.999967
234857	ENSMUSG00000010154	Spire2	15.8655	1.18546	1.9307	2.74981	4.08609	7.77682	5.59907	-0.433496	1.38325	-0.313388	0.753986	0.999967
19130	ENSMUSG00000010175	Prox1	0	0	0	0	0	0	0	NA	NA	NA	NA	NA
71766	ENSMUSG00000010205	Raver1	5296.97	5085.64	5333.57	4855.25	5624.5	4617.7	5135.6	0.0630409	0.0933951	0.674992	0.499681	0.999967
72503	ENSMUSG00000010277	2610507B11Rik	4780.81	5262.27	4999.56	5166.89	5021.81	5203.55	5072.48	-0.0342231	0.0842004	-0.406448	0.684413	0.999967
98404	ENSMUSG00000010290	AI597479	430.484	404.243	301.19	520.631	456.621	462.289	429.243	-0.355571	0.170341	-2.0874	0.0368518	0.999967
67893	ENSMUSG00000010307	Tmem86a	35.9618	49.7895	33.7873	15.5823	40.8609	35.4277	35.2349	0.45285	0.531991	0.851235	0.394639	0.999967
269120	ENSMUSG00000010311	Optc	0	0	0	0	1.02152	1.72818	0.458284	-1.85319	4.01914	-0.461092	0.644733	0.999967
83560	ENSMUSG00000010342	Tex14	8.46161	3.55639	1.9307	0	14.3013	10.3691	6.43652	-0.585566	1.42169	-0.411882	0.680426	0.999967
70110	ENSMUSG00000010358	Ifi35	540.485	649.634	615.895	486.717	521.998	655.845	578.429	0.123404	0.151343	0.815394	0.414847	0.999967
66599	ENSMUSG00000010362	Rdm1	426.253	416.098	407.379	365.725	398.394	457.104	411.825	0.0379132	0.170127	0.222852	0.823651	0.999967
18002	ENSMUSG00000010376	Nedd8	527.793	413.727	512.602	502.299	527.106	440.686	487.369	-0.0172314	0.168121	-0.102494	0.918364	0.999967
53334	ENSMUSG00000010392	Gosr1	700.198	706.536	733.668	687.453	654.796	661.894	690.757	0.0949981	0.134262	0.707559	0.479219	0.999967
68836	ENSMUSG00000010406	Mrpl52	1235.39	1001.72	959.56	967.017	987.813	942.723	1015.7	0.133803	0.126063	1.0614	0.288508	0.999967
78634	ENSMUSG00000010435	Spaca7	0	0	0	0	0	0	0	NA	NA	NA	NA	NA
226976	ENSMUSG00000010453	Kansl3	470.677	500.265	459.508	563.711	572.053	610.048	529.377	-0.288215	0.150269	-1.91799	0.0551117	0.999967
14051	ENSMUSG00000010461	Eya4	0	0	0	0	0	0	0	NA	NA	NA	NA	NA
13593	ENSMUSG00000010476	Ebf3	0	0	0	0	0	0	0	NA	NA	NA	NA	NA
100271841	ENSMUSG00000010492	Uckl1os	14.8078	11.8546	7.72282	9.16604	12.2583	16.4177	12.0379	-0.145526	0.877449	-0.165851	0.868274	0.999967
17932	ENSMUSG00000010505	Myt1	0	0	0	0	0	0	0	NA	NA	NA	NA	NA
14084	ENSMUSG00000010517	Faf1	1110.59	1200.87	1295.5	1193.42	1237.06	1120.73	1193.03	0.0215052	0.118503	0.181473	0.855997	0.999967
212539	ENSMUSG00000010529	Gm266	0	0	0	0	0	0	0	NA	NA	NA	NA	NA
76927	ENSMUSG00000010538	Tsacc	31.731	27.2657	30.8913	20.1653	27.5811	38.02	29.2757	0.104795	0.567744	0.184582	0.853557	0.999967
67493	ENSMUSG00000010554	Mettl16	1940.88	2025.96	2008.9	1829.54	1760.08	1897.54	1910.48	0.123151	0.0987668	1.24689	0.212438	0.999967
13164	ENSMUSG00000010592	Dazl	2.1154	0	0	3.66641	0	1.72818	1.25167	-1.37332	3.00426	-0.457123	0.647583	0.999967
75761	ENSMUSG00000010601	Apol7a	0	0	0	0	0	0	0	NA	NA	NA	NA	NA
66268	ENSMUSG00000010607	Pigyl	172.405	211.012	208.516	182.404	180.81	192.692	191.307	0.0853327	0.230662	0.369946	0.711422	0.999967
67039	ENSMUSG00000010608	Rbm25	3309.55	3440.21	3716.61	3671	3507.91	4061.23	3617.75	-0.102092	0.0866024	-1.17886	0.238454	0.999967
19165	ENSMUSG00000010609	Psen2	298.272	376.977	235.546	298.813	210.434	267.004	281.174	0.215202	0.229875	0.936172	0.349185	0.999967
235674	ENSMUSG00000010651	Acaa1b	30.6733	23.7093	31.8566	43.997	22.4735	35.4277	31.3562	-0.207113	0.543942	-0.380763	0.703379	0.999967
18799	ENSMUSG00000010660	Plcd1	4.2308	4.74185	12.5496	7.33283	6.12914	14.6895	8.27896	-0.451638	1.04072	-0.433966	0.664313	0.999967
76267	ENSMUSG00000010663	Fads1	506.639	560.724	493.295	418.888	483.18	444.143	484.478	0.21329	0.153536	1.38918	0.164777	0.999967
56873	ENSMUSG00000010721	Lmbr1	10.577	20.1529	14.4803	19.2487	11.2368	12.0973	14.6321	0.0821839	0.801614	0.102523	0.918342	0.999967
79202	ENSMUSG00000010751	Tnfrsf22	182.982	170.707	149.63	163.155	192.046	184.051	173.762	-0.101138	0.244912	-0.412955	0.67964	0.999967
27267	ENSMUSG00000010755	Cars	1137.03	1286.23	1132.36	1121.92	1037.87	1178.62	1149	0.0893718	0.12209	0.732014	0.46416	0.999967
22113	ENSMUSG00000010760	Phlda2	12.6924	1.18546	2.89606	15.5823	14.3013	13.8255	10.0805	-1.85628	1.05394	-1.76129	0.0781895	0.999967
74068	ENSMUSG00000010796	Asz1	0	0	0	0	0	0	0	NA	NA	NA	NA	NA
22413	ENSMUSG00000010797	Wnt2	0	2.37093	0	0.916604	0	0.864091	0.691937	-0.796035	3.88758	-0.204763	0.837757	0.999967
14394	ENSMUSG00000010803	Gabra1	0	0	0	0	0	0	0	NA	NA	NA	NA	NA
170935	ENSMUSG00000010825	Grid2ip	0	0	0	0	0	0	0	NA	NA	NA	NA	NA
105785	ENSMUSG00000010830	Kdelr3	5.2885	10.6692	11.5842	15.5823	4.08609	15.5536	10.4606	-0.247546	0.973685	-0.254236	0.799313	0.999967
75437	ENSMUSG00000010841	Cfap97d1	0	0	0	0	0	0	0	NA	NA	NA	NA	NA
56369	ENSMUSG00000010911	Apip	460.1	411.356	446.958	378.557	450.492	426.861	429.054	0.0728938	0.168147	0.433514	0.664642	0.999967
27402	ENSMUSG00000010914	Pdhx	481.254	431.509	482.676	457.385	408.609	492.532	458.994	0.0403022	0.15693	0.256817	0.79732	0.999967
234729	ENSMUSG00000010936	Vac14	1424.72	1601.56	1632.41	1485.81	1509.81	1423.16	1512.91	0.0745332	0.108546	0.686649	0.492304	0.999967
68279	ENSMUSG00000011008	Mcoln2	331.06	283.326	291.536	325.394	267.639	345.636	307.432	-0.0480054	0.189657	-0.253117	0.800178	0.999967
20537	ENSMUSG00000011034	Slc5a1	0	0	0	0	0	0	0	NA	NA	NA	NA	NA
67605	ENSMUSG00000011096	Akt1s1	111.059	88.9097	97.5006	94.4102	96.0231	38.02	87.6537	0.477284	0.37217	1.28244	0.19969	0.999967
21376	ENSMUSG00000011114	Tbrg1	1145.49	1158.2	943.149	1006.43	921.414	1028.27	1033.82	0.130049	0.129397	1.00504	0.314877	0.999967
208098	ENSMUSG00000011118	Panx3	6.34621	1.18546	0	0	0	0	1.25528	2.86339	3.31635	0.863415	0.387909	0.999967
11565	ENSMUSG00000011148	Adssl1	5.2885	22.5238	10.6189	14.6657	6.12914	11.2332	11.7432	0.107251	0.941843	0.113874	0.909338	0.999967
75556	ENSMUSG00000011154	Cfap161	0	0	0	0	2.04305	0	0.340508	-1.09611	4.04828	-0.270758	0.786577	0.999967
72308	ENSMUSG00000011158	Brf1	386.061	455.218	395.794	345.56	347.318	422.54	392.082	0.150043	0.176765	0.848826	0.395978	0.999967
22355	ENSMUSG00000011171	Vipr2	2.1154	3.55639	7.72282	1.83321	4.08609	10.3691	4.94717	-0.171007	1.34277	-0.127354	0.89866	0.999967
18263	ENSMUSG00000011179	Odc1	6643.42	6629.11	6705.34	6152.24	6389.63	6126.4	6441.02	0.098135	0.0788593	1.24443	0.213341	0.999967
66628	ENSMUSG00000011254	Thg1l	391.349	493.153	451.785	439.053	365.705	426.861	427.984	0.11458	0.176081	0.650723	0.515225	0.999967
11492	ENSMUSG00000011256	Adam19	8408.72	10034.9	9073.35	9321.86	9095.64	9888.65	9303.86	-0.0438657	0.0863574	-0.507955	0.611485	0.999967
230721	ENSMUSG00000011257	Pabpc4	2764.83	3192.45	2917.29	2653.57	2846.98	2816.94	2865.34	0.0915506	0.09023	1.01464	0.31028	0.999967
74463	ENSMUSG00000011263	Exoc3l2	0	0	0	1.83321	0	0	0.305535	-1.09687	4.04833	-0.270944	0.786434	0.999967
63872	ENSMUSG00000011267	Zfp296	185.098	113.804	121.634	123.741	160.379	152.08	142.79	-0.076344	0.293848	-0.259808	0.795012	0.999967
66968	ENSMUSG00000011305	Plin5	0	2.37093	0	1.83321	2.04305	1.72818	1.32923	-2.14187	2.71643	-0.788486	0.430413	0.999967
70616	ENSMUSG00000011306	Sugp1	836.641	855.904	724.014	791.029	725.281	764.72	782.932	0.0796159	0.133452	0.596589	0.550782	0.999967
71241	ENSMUSG00000011349	Dmrtc2	0	0	0	0	0	0	0	NA	NA	NA	NA	NA
71755	ENSMUSG00000011382	Dhdh	45.4811	59.2732	44.4062	79.7445	51.0761	56.1659	56.0245	-0.315221	0.424196	-0.743102	0.45742	0.999967
233056	ENSMUSG00000011427	Zfp790	148.078	144.627	170.867	181.488	182.853	191.828	169.957	-0.265015	0.241594	-1.09694	0.272667	0.999967
76703	ENSMUSG00000011463	Cpb1	2.1154	0	0	0	2.04305	0	0.693075	0.174566	3.96235	0.0440561	0.96486	0.999967
103775	ENSMUSG00000011486	Slc25a41	0	0	1.9307	1.83321	3.06457	0	1.13808	-1.99917	3.19479	-0.625759	0.531473	0.999967
240121	ENSMUSG00000011589	Fsd1	1.0577	0	0	1.83321	4.08609	0	1.16283	-1.72998	3.13003	-0.552703	0.580467	0.999967
641361	ENSMUSG00000011632	Pinlyp	0	0	0	0	0	0	0	NA	NA	NA	NA	NA
70300	ENSMUSG00000011658	Fuz	76.1545	21.3383	48.2676	39.414	35.7533	31.9714	42.1498	0.307397	0.509813	0.60296	0.546535	0.999967
80297	ENSMUSG00000011751	Sptbn4	0	0	0	1.83321	1.02152	1.72818	0.763819	-2.93661	3.68044	-0.797895	0.424932	0.999967
18648	ENSMUSG00000011752	Pgam1	1815.01	1538.73	1759.84	1685.63	1724.33	1557.09	1680.11	0.0406888	0.110211	0.369189	0.711987	0.999967
14020	ENSMUSG00000011831	Evi5	64.5198	66.3859	78.1935	65.0789	51.0761	76.9041	67.0264	0.125733	0.376095	0.334312	0.738144	0.999967
213027	ENSMUSG00000011832	Evi5l	10.577	13.0401	20.2724	19.2487	9.19371	9.505	13.6395	0.248021	0.838278	0.295869	0.76733	0.999967
102209	ENSMUSG00000011837	Snapc2	318.368	379.348	355.25	354.726	359.576	368.967	356.039	-0.0446065	0.175732	-0.253832	0.799625	0.999967
216963	ENSMUSG00000011877	Git1	607.12	666.23	709.534	616.874	540.386	539.193	613.223	0.225253	0.149616	1.50554	0.132185	0.999967
56356	ENSMUSG00000011884	Gltp	2347.04	2482.36	2554.32	2406.08	2423.05	2463.52	2446.06	0.0171533	0.0924545	0.185533	0.852811	0.999967
12175	ENSMUSG00000011958	Bnip2	2505.69	2321.14	2232.86	2360.25	2272.89	2288.11	2330.16	0.0270894	0.094017	0.288133	0.773245	0.999967
12455	ENSMUSG00000011960	Ccnt1	1152.89	1385.81	1240.48	1363.91	1218.68	1304.78	1277.76	-0.0438152	0.12101	-0.36208	0.717293	0.999967
224024	ENSMUSG00000012017	Scarf2	2.1154	4.74185	3.86141	1.83321	2.04305	4.32045	3.15256	0.406785	1.61551	0.2518	0.801196	0.999967
67741	ENSMUSG00000012042	4930579F01Rik	0	0	0	0	0	0	0	NA	NA	NA	NA	NA
52592	ENSMUSG00000012076	Brms1l	180.867	200.343	194.036	172.321	214.52	247.13	201.536	-0.128525	0.228505	-0.56246	0.573803	0.999967
94112	ENSMUSG00000012114	Med15	1421.55	1611.04	1616	1391.4	1454.65	1548.45	1507.18	0.0798019	0.104603	0.762905	0.44552	0.999967
67422	ENSMUSG00000012117	Dhdds	557.408	567.837	504.879	565.544	562.859	523.639	547.028	-0.0204009	0.145857	-0.139869	0.888763	0.999967
230806	ENSMUSG00000012123	Crybg2	119.52	116.175	108.119	110.909	108.281	89.0013	108.668	0.163302	0.296733	0.550334	0.58209	0.999967
67586	ENSMUSG00000012126	Ubxn11	107.885	123.288	104.258	120.075	121.561	134.798	118.644	-0.169552	0.287898	-0.588931	0.555907	0.999967
68393	ENSMUSG00000012187	Mogat1	0	0	0	0	0	0	0	NA	NA	NA	NA	NA
75671	ENSMUSG00000012211	Tex22	2.1154	0	3.86141	1.83321	0	0	1.30167	1.66662	2.97203	0.560768	0.574955	0.999967
20890	ENSMUSG00000012282	Wnt8a	0	0	3.86141	0	0	0	0.643568	1.72654	4.01677	0.429834	0.667317	0.999967
74094	ENSMUSG00000012296	Tjap1	226.348	165.965	190.174	158.572	163.444	177.139	180.274	0.214428	0.242492	0.88427	0.376551	0.999967
13661	ENSMUSG00000012350	Ehf	0	0	0	0	0	1.72818	0.28803	-1.10133	4.0486	-0.272027	0.785601	0.999967
71950	ENSMUSG00000012396	Nanog	0	1.18546	2.89606	0.916604	0	0.864091	0.977036	0.856756	3.12511	0.274153	0.783967	0.999967
66480	ENSMUSG00000012405	Rpl15	11288.8	11321.2	12225.2	11346.6	12019.2	10777.8	11496.5	0.0294832	0.0826788	0.356599	0.721392	0.999967
66074	ENSMUSG00000012422	Tmem167	1996.94	1869.48	2070.68	1961.53	2182.99	2028.02	2018.27	-0.0553281	0.102809	-0.538166	0.590462	0.999967
117167	ENSMUSG00000012428	Steap4	2.1154	1.18546	0	1.83321	4.08609	3.45636	2.11275	-1.91303	2.14079	-0.893607	0.371532	0.999967
66308	ENSMUSG00000012429	Mplkip	500.293	388.832	476.884	459.218	463.771	446.735	455.956	-0.00961477	0.164699	-0.058378	0.953448	0.999967
16551	ENSMUSG00000012443	Kif11	7919.01	7972.24	8335.82	9031.3	8293.74	8850.02	8400.35	-0.111053	0.0783338	-1.4177	0.15628	0.999967
68240	ENSMUSG00000012483	Rpa3	960.392	808.486	1088.92	938.602	964.318	862.363	937.18	0.0406317	0.13959	0.291078	0.770991	0.999967
74568	ENSMUSG00000012519	Mlkl	125.866	163.594	96.5352	103.576	133.819	147.76	128.525	-0.0133367	0.299925	-0.0444667	0.964532	0.999967
18935	ENSMUSG00000012520	Phox2b	0	0	0	0	0	0	0	NA	NA	NA	NA	NA
320938	ENSMUSG00000012535	Tnpo3	2360.79	2624.62	2411.45	2436.33	2244.29	2463.52	2423.5	0.0493447	0.0998509	0.494184	0.621176	0.999967
320244	ENSMUSG00000012609	Ttll5	712.89	737.358	626.514	728.7	726.303	716.331	708.016	-0.0680007	0.135127	-0.503235	0.614799	0.999967
69930	ENSMUSG00000012640	Zfp715	419.907	399.501	444.062	395.056	478.073	383.656	420.043	0.0145951	0.172386	0.0846656	0.932527	0.999967
57264	ENSMUSG00000012705	Retn	0	0	0	0	0	0	0	NA	NA	NA	NA	NA
100503991	ENSMUSG00000012777	Acp4	1.0577	13.0401	0.965352	13.7491	4.08609	6.91273	6.63517	-1.59667	1.3354	-1.19565	0.231833	0.999967
22295	ENSMUSG00000012819	Cdh23	125.866	98.3935	81.0896	78.8279	95.0016	109.74	98.1531	0.0960159	0.337382	0.284591	0.775957	0.999967
20103	ENSMUSG00000012848	Rps5	4488.88	4772.68	4447.38	4100.88	4587.66	3865.08	4377.09	0.130044	0.0845282	1.53848	0.123932	0.999967
244550	ENSMUSG00000012889	Podnl1	249.617	259.616	235.546	294.23	322.801	317.985	279.966	-0.32853	0.193995	-1.6935	0.0903602	0.999967
330814	ENSMUSG00000013033	Adgrl1	198.848	260.802	248.096	242.9	258.445	227.256	239.391	-0.0481772	0.212423	-0.226799	0.82058	0.999967
75723	ENSMUSG00000013076	Amotl1	42.308	65.2005	68.54	80.6611	72.5281	52.7095	63.6579	-0.229485	0.411954	-0.557063	0.577484	0.999967
69147	ENSMUSG00000013083	2200002J24Rik	0	0	0	0	0	0	0	NA	NA	NA	NA	NA
104156	ENSMUSG00000013089	Etv5	103.655	52.1604	82.0549	76.0781	74.5712	73.4477	76.9945	0.0431397	0.367405	0.117417	0.906529	0.999967
78052	ENSMUSG00000013091	Tmem190	16.9232	2.37093	11.5842	12.8325	3.06457	8.64091	9.23605	0.216187	1.01244	0.21353	0.830913	0.999967
70575	ENSMUSG00000013150	Gfod2	7.40391	13.0401	8.68817	14.6657	9.19371	26.7868	13.2964	-0.725958	0.858736	-0.84538	0.397899	0.999967
102124	ENSMUSG00000013155	Enkd1	228.463	272.657	257.749	241.067	266.617	202.197	244.792	0.102041	0.210828	0.484002	0.628384	0.999967
71046	ENSMUSG00000013158	4933405L10Rik	0	0	0	0	0	0	0	NA	NA	NA	NA	NA
11972	ENSMUSG00000013160	Atp6v0d1	667.409	668.601	665.128	718.617	654.796	654.117	671.445	-0.0177179	0.13615	-0.130135	0.89646	0.999967
19280	ENSMUSG00000013236	Ptprs	286.637	224.053	200.793	251.149	242.101	190.1	232.472	0.0542004	0.212052	0.255599	0.798261	0.999967
98396	ENSMUSG00000013275	Slc41a1	584.909	484.854	540.597	434.47	510.761	432.045	497.94	0.227359	0.164292	1.38387	0.166398	0.999967
74562	ENSMUSG00000013338	Fer1l4	0	0	0	0	0	0	0	NA	NA	NA	NA	NA
74054	ENSMUSG00000013353	4931406B18Rik	0	0	0	0	0	0.864091	0.144015	-0.694108	4.06919	-0.170577	0.864557	0.999967
210094	ENSMUSG00000013367	Iglon5	0	0	0	0	0	0	0	NA	NA	NA	NA	NA
140486	ENSMUSG00000013415	Igf2bp1	0	2.37093	0	0	2.04305	3.45636	1.31172	-1.26181	2.96266	-0.425905	0.670177	0.999967
14422	ENSMUSG00000013418	B4galnt2	40.1926	30.822	31.8566	37.5807	60.2698	31.1073	38.6382	-0.27633	0.506424	-0.54565	0.585306	0.999967
270210	ENSMUSG00000013419	Zfp651	9.51931	0	0	0	2.04305	3.45636	2.50312	-1.96787	2.43889	-0.80687	0.419742	0.999967
58202	ENSMUSG00000013465	Nelfb	782.699	807.3	777.109	757.115	780.443	881.373	797.673	-0.0291977	0.131	-0.222883	0.823626	0.999967
170720	ENSMUSG00000013483	Card14	4.2308	4.74185	2.89606	0	0	0.864091	2.12213	3.68421	2.31718	1.58996	0.111845	0.999967
72392	ENSMUSG00000013495	Tmem175	314.137	343.784	306.982	297.896	350.382	298.975	318.693	0.0290898	0.18214	0.159711	0.873109	0.999967
76960	ENSMUSG00000013523	Bcas1	10.577	7.11278	7.72282	13.7491	16.3444	6.91273	10.4031	-0.474484	0.932327	-0.508925	0.610805	0.999967
27883	ENSMUSG00000013539	Tango2	170.29	182.561	173.763	194.32	159.358	211.702	181.999	-0.0964635	0.240919	-0.400398	0.688863	0.999967
19378	ENSMUSG00000013584	Aldh1a2	0	4.74185	1.9307	0	2.04305	3.45636	2.02866	0.192412	2.25248	0.0854223	0.931926	0.999967
226646	ENSMUSG00000013593	Ndufs2	2443.29	2654.25	2509.92	2384.09	2485.37	2662.26	2523.2	0.0147122	0.0941604	0.156246	0.875839	0.999967
66696	ENSMUSG00000013611	Snx31	24.3271	21.3383	18.3417	14.6657	32.6887	17.2818	21.4406	0.0603545	0.665369	0.0907082	0.927724	0.999967
381629	ENSMUSG00000013622	Atraid	353.272	335.486	344.631	377.641	430.061	309.344	358.406	-0.0990225	0.183817	-0.538702	0.590093	0.999967
69719	ENSMUSG00000013629	Cad	4633.79	5295.46	4748.57	4543.6	4655.08	4717.07	4765.6	0.0744867	0.0852424	0.873823	0.382215	0.999967
70163	ENSMUSG00000013643	Lypd8	0	0	0	0	0	0	0	NA	NA	NA	NA	NA
79566	ENSMUSG00000013646	Sh3bp5l	222.117	260.802	203.689	186.071	155.271	226.392	209.057	0.279159	0.243469	1.14659	0.251552	0.999967
69864	ENSMUSG00000013653	1810065E05Rik	0	0	0	1.83321	0	0	0.305535	-1.09687	4.04833	-0.270944	0.786434	0.999967
67979	ENSMUSG00000013662	Atad1	2484.54	2450.35	2515.71	2445.5	2471.06	2295.03	2443.7	0.0479578	0.0937819	0.511376	0.609088	0.999967
19211	ENSMUSG00000013663	Pten	4056.28	4049.54	4427.11	4356.62	4746	4438.83	4345.73	-0.111617	0.0876275	-1.27376	0.202748	0.999967
233918	ENSMUSG00000013668	4933402N03Rik	0	0	0	0	0	0	0	NA	NA	NA	NA	NA
18611	ENSMUSG00000013698	Pea15a	285.579	344.97	303.121	316.228	349.361	406.123	334.23	-0.197436	0.185315	-1.06541	0.286692	0.999967
53600	ENSMUSG00000013701	Timm23	996.354	1034.91	1058.99	861.607	889.746	934.946	962.759	0.202316	0.118791	1.70313	0.0885445	0.999967
69769	ENSMUSG00000013707	Tnfaip8l2	650.486	468.258	523.221	531.63	751.841	630.786	592.704	-0.219322	0.181008	-1.21167	0.22564	0.999967
70047	ENSMUSG00000013736	Trnt1	706.544	791.889	780.005	821.277	730.389	694.729	754.139	0.0221938	0.139141	0.159506	0.87327	0.999967
70274	ENSMUSG00000013766	Ly6g6e	0	0	0	0	0	0	0	NA	NA	NA	NA	NA
110147	ENSMUSG00000013787	Ehmt2	1104.24	1179.54	1009.76	1125.59	954.102	1105.17	1079.73	0.0480735	0.127447	0.377204	0.706022	0.999967
66126	ENSMUSG00000013822	Elof1	886.353	951.927	934.461	860.691	919.371	883.101	905.984	0.0581531	0.121225	0.479713	0.631431	0.999967
216154	ENSMUSG00000013833	Med16	526.735	515.677	564.731	550.879	510.761	493.396	527.03	0.0485049	0.151501	0.320163	0.748845	0.999967
20442	ENSMUSG00000013846	St3gal1	2197.9	2257.12	2209.69	2281.43	2391.38	2547.34	2314.14	-0.114405	0.0951752	-1.20204	0.229347	0.999967
216157	ENSMUSG00000013858	Tmem259	631.447	497.895	559.904	547.212	478.073	495.124	534.943	0.148567	0.14826	1.00207	0.316309	0.999967
77733	ENSMUSG00000013878	Rnf170	217.886	278.584	261.61	246.566	213.498	236.761	242.484	0.116096	0.215599	0.538483	0.590243	0.999967
76686	ENSMUSG00000013921	Clip3	33.8464	13.0401	27.0299	14.6657	15.3228	26.7868	21.782	0.337978	0.669493	0.504828	0.61368	0.999967
17906	ENSMUSG00000013936	Myl2	0	0	0	0	0	0	0	NA	NA	NA	NA	NA
21945	ENSMUSG00000013973	Dedd	460.1	420.839	468.196	398.723	434.147	473.522	442.588	0.0484649	0.162076	0.299026	0.764921	0.999967
69189	ENSMUSG00000013974	Mcemp1	5.2885	0	0	1.83321	2.04305	4.32045	2.24754	-2.31074	2.28772	-1.01006	0.312465	0.999967
27045	ENSMUSG00000013997	Nit1	294.041	267.915	257.749	311.645	295.22	261.819	281.398	-0.0818773	0.192324	-0.425727	0.670307	0.999967
18507	ENSMUSG00000014030	Pax5	0	0	0	3.66641	2.04305	7.77682	2.24771	-4.36001	2.39635	-1.81944	0.0688447	0.999967
114604	ENSMUSG00000014039	Prdm15	315.195	310.591	290.571	329.977	323.823	307.616	312.962	-0.0695705	0.183151	-0.379853	0.704055	0.999967
70238	ENSMUSG00000014074	Rnf168	795.391	785.962	893.916	844.192	762.056	935.81	836.221	-0.0364955	0.125847	-0.289998	0.771817	0.999967
66061	ENSMUSG00000014075	Dynlt2b	33.8464	39.1203	55.0251	60.4958	39.8394	49.2532	46.2634	-0.230985	0.463593	-0.498249	0.618308	0.999967
56398	ENSMUSG00000014077	Chp1	543.658	559.539	645.821	596.709	588.397	502.901	572.837	0.0523218	0.157548	0.3321	0.739814	0.999967
84543	ENSMUSG00000014104	Sval2	0	0	0	0	0	0	0	NA	NA	NA	NA	NA
63873	ENSMUSG00000014158	Trpv4	6.34621	7.11278	1.9307	5.49962	2.04305	4.32045	4.54214	0.280688	1.39495	0.201218	0.840528	0.999967
100503085	ENSMUSG00000014164	Klhl3	8.46161	26.0802	8.68817	13.7491	11.2368	19.8741	14.6816	-0.229282	0.832136	-0.275534	0.782906	0.999967
67510	ENSMUSG00000014177	Tvp23b	357.503	329.559	346.561	357.475	374.899	393.161	359.86	-0.122506	0.174645	-0.701459	0.483017	0.999967
56354	ENSMUSG00000014195	Dnajc7	2504.64	2343.66	2718.43	2325.42	2520.1	2341.69	2458.99	0.0732493	0.100609	0.728059	0.466577	0.999967
278304	ENSMUSG00000014198	Zfp385c	0	0	1.9307	3.66641	0	0	0.932853	0.0800092	3.75523	0.0213061	0.983002	0.999967
12301	ENSMUSG00000014226	Cacybp	3296.85	3154.52	3371.98	3215.45	3175.91	2913.71	3188.07	0.0793042	0.0920515	0.86152	0.388952	0.999967
76779	ENSMUSG00000014232	Cluap1	456.927	523.975	482.676	442.72	326.887	447.599	446.797	0.274522	0.178469	1.53821	0.123998	0.999967
69747	ENSMUSG00000014243	Zswim7	72.9814	81.797	67.5747	80.6611	58.2268	54.4377	69.2798	0.216105	0.374801	0.576585	0.56422	0.999967
327942	ENSMUSG00000014245	Pigl	322.599	355.639	363.938	391.39	429.04	381.928	374.089	-0.205612	0.172474	-1.19213	0.233209	0.999967
17991	ENSMUSG00000014294	Ndufa2	1066.16	814.413	928.669	865.274	837.649	762.992	879.193	0.183121	0.131344	1.39421	0.163254	0.999967
66449	ENSMUSG00000014301	Pam16	747.795	615.255	751.044	688.369	766.142	584.125	692.122	0.0571469	0.156592	0.364942	0.715155	0.999967
83396	ENSMUSG00000014303	Glis2	37.0195	20.1529	27.9952	43.997	14.3013	40.6123	30.6797	-0.128263	0.562056	-0.228203	0.819489	0.999967
12864	ENSMUSG00000014313	Cox6c	1682.8	1432.04	1559.04	1497.73	1763.15	1505.25	1573.34	-0.0261808	0.118602	-0.220745	0.825291	0.999967
83675	ENSMUSG00000014329	Bicc1	2.1154	3.55639	0	0	0	4.32045	1.66537	2.30401	2.79304	0.824911	0.409422	0.999967
268470	ENSMUSG00000014349	Ube2z	1506.17	1377.51	1402.66	1341.91	1413.79	1410.2	1408.7	0.0406543	0.109168	0.372402	0.709594	0.999967
14607	ENSMUSG00000014351	Gip	0	0	0	1.83321	0	0.864091	0.44955	-1.85135	4.01947	-0.460597	0.645088	0.999967
72477	ENSMUSG00000014353	Tmem87b	176.636	114.99	125.496	176.904	161.401	136.526	148.659	-0.199859	0.263253	-0.759189	0.44774	0.999967
17222	ENSMUSG00000014355	Anapc1	4401.09	4143.19	4175.15	4464.78	3936.95	4237.5	4226.44	0.0102985	0.0839993	0.122602	0.902422	0.999967
17289	ENSMUSG00000014361	Mertk	4.2308	7.11278	3.86141	7.33283	4.08609	1.72818	4.72535	0.362243	1.3568	0.266983	0.789482	0.999967
22088	ENSMUSG00000014402	Tsg101	603.947	514.491	544.459	605.875	678.291	580.669	587.955	-0.164067	0.150513	-1.09005	0.27569	0.999967
246694	ENSMUSG00000014418	Hps5	370.195	270.286	288.64	347.393	366.727	314.529	326.295	-0.154606	0.19128	-0.808271	0.418934	0.999967
26407	ENSMUSG00000014426	Map3k4	862.026	1013.57	927.704	869.857	903.026	955.684	921.978	0.0364361	0.123805	0.294303	0.768526	0.999967
234839	ENSMUSG00000014444	Piezo1	1661.65	2021.21	1731.84	1617.81	1673.25	1749.78	1742.59	0.0983912	0.10684	0.920919	0.357093	0.999967
12143	ENSMUSG00000014453	Blk	0	0	0	1.83321	3.06457	0.864091	0.960311	-3.1454	3.35162	-0.938472	0.348002	0.999967
68718	ENSMUSG00000014470	Rnf166	793.276	529.902	644.855	685.619	703.829	612.64	661.687	-0.038193	0.156356	-0.244269	0.807022	0.999967
105522	ENSMUSG00000014496	Ankrd28	1300.97	1640.68	1475.06	1360.24	1409.7	1515.62	1450.38	0.0382091	0.111871	0.341545	0.732693	0.999967
237615	ENSMUSG00000014498	Ankrd52	2125.98	2112.5	2272.44	2143.94	2508.86	2264.78	2238.08	-0.0846766	0.100353	-0.843786	0.398789	0.999967
53871	ENSMUSG00000014503	Pkd2l2	55.0004	35.5639	29.9259	38.4974	59.2483	37.1559	42.5653	-0.173758	0.488083	-0.356001	0.72184	0.999967
66384	ENSMUSG00000014504	Srp19	1881.65	1900.3	2125.71	2102.69	2042.02	1997.78	2008.36	-0.0576823	0.101783	-0.56672	0.570905	0.999967
75010	ENSMUSG00000014529	Tmbim7	0	2.37093	0	0	0	0	0.395154	1.4875	4.04853	0.367417	0.713308	0.999967
51811	ENSMUSG00000014542	Clec4f	0	0	0	0	0	0	0	NA	NA	NA	NA	NA
170733	ENSMUSG00000014543	Klra17	0	0	0	0	0	0	0	NA	NA	NA	NA	NA
268752	ENSMUSG00000014547	Wdfy2	104.712	46.2331	77.2282	98.0766	101.131	77.7682	84.1915	-0.327803	0.369045	-0.888247	0.374408	0.999967
78287	ENSMUSG00000014550	Rbsn	343.753	433.88	363.938	396.889	411.674	413.899	394.005	-0.10593	0.170707	-0.620537	0.534905	0.999967
64658	ENSMUSG00000014551	Mrps25	590.197	625.925	660.301	611.375	650.71	630.786	628.216	-0.0131157	0.13924	-0.0941947	0.924954	0.999967
27369	ENSMUSG00000014554	Dguok	181.925	162.408	159.283	211.735	175.702	128.75	169.967	-0.0105878	0.249629	-0.0424142	0.966169	0.999967
100072	ENSMUSG00000014592	Camta1	114.232	73.4987	94.6045	90.7438	99.0877	73.4477	90.9357	0.0953252	0.338891	0.281286	0.778491	0.999967
12977	ENSMUSG00000014599	Csf1	14.8078	14.2256	13.5149	17.4155	14.3013	9.505	13.9617	0.0837303	0.798525	0.104856	0.91649	0.999967
229707	ENSMUSG00000014601	Strip1	596.543	597.473	632.306	707.618	641.516	599.679	629.189	-0.0905992	0.143884	-0.629666	0.528913	0.999967
16560	ENSMUSG00000014602	Kif1a	0	0	1.9307	0	0	0	0.321784	1.48229	4.0482	0.36616	0.714246	0.999967
11694	ENSMUSG00000014603	Alx3	0	0	0	0	0	0	0	NA	NA	NA	NA	NA
67863	ENSMUSG00000014606	Slc25a11	1213.18	1190.21	978.867	1240.16	1188.03	1195.04	1167.58	-0.105756	0.118548	-0.892093	0.372343	0.999967
11448	ENSMUSG00000014609	Chrne	13.7501	15.411	19.307	21.9985	3.06457	10.3691	13.9834	0.756132	0.869071	0.870047	0.384275	0.999967
66531	ENSMUSG00000014633	Cmc2	1048.18	1181.91	1099.54	1008.26	965.339	1150.97	1075.7	0.0928532	0.123218	0.75357	0.451108	0.999967
231600	ENSMUSG00000014668	Chfr	732.987	700.609	746.217	836.859	763.078	768.177	757.988	-0.118599	0.130375	-0.909677	0.362993	0.999967
330483	ENSMUSG00000014686	Ceacam16	14.8078	4.74185	13.5149	17.4155	8.17218	21.6023	13.3758	-0.549639	0.831156	-0.661295	0.508423	0.999967
15399	ENSMUSG00000014704	Hoxa2	0	0	0	1.83321	0	0	0.305535	-1.09687	4.04833	-0.270944	0.786434	0.999967
13522	ENSMUSG00000014725	Adam28	0	0	0	0	0	0	0	NA	NA	NA	NA	NA
75305	ENSMUSG00000014747	Ankrd53	9.51931	7.11278	3.86141	4.58302	4.08609	6.91273	6.01256	0.350297	1.20823	0.289926	0.771873	0.999967
21766	ENSMUSG00000014748	Tex261	226.348	226.423	204.655	215.402	231.886	205.654	218.395	0.0101877	0.214824	0.0474236	0.962176	0.999967
67544	ENSMUSG00000014763	Fam120b	644.14	656.747	598.518	714.034	590.44	642.884	641.127	-0.0340404	0.142891	-0.238226	0.811706	0.999967
21374	ENSMUSG00000014767	Tbp	1003.76	846.421	959.56	1120.09	1060.34	934.946	987.519	-0.147525	0.126151	-1.16943	0.24223	0.999967
19170	ENSMUSG00000014769	Psmb1	3332.82	2911.5	3207.87	3019.29	3225.97	2902.48	3099.99	0.0468956	0.0973779	0.481583	0.630102	0.999967
18567	ENSMUSG00000014771	Pdcd2	1051.35	976.822	1021.34	933.102	1053.19	966.053	1000.31	0.0485006	0.122586	0.395645	0.692367	0.999967
13388	ENSMUSG00000014773	Dll1	4.2308	2.37093	0	1.83321	0	0	1.40582	1.76018	2.87137	0.61301	0.53987	0.999967
78688	ENSMUSG00000014776	Nol3	0	4.74185	3.86141	0	3.06457	1.72818	2.23267	0.724684	2.15397	0.336442	0.736538	0.999967
234686	ENSMUSG00000014778	Fhod1	324.714	413.727	399.656	357.475	383.071	448.463	387.851	-0.0654492	0.171574	-0.381463	0.70286	0.999967
102075	ENSMUSG00000014782	Plekhg4	3.1731	5.92732	15.4456	10.9992	17.3659	6.91273	9.97065	-0.711597	1.01578	-0.700544	0.483588	0.999967
277973	ENSMUSG00000014786	Slc9a5	83.5584	60.4586	93.6392	108.159	117.475	118.38	96.9452	-0.548329	0.32447	-1.68992	0.0910432	0.999967
234683	ENSMUSG00000014791	Elmo3	82.5007	59.2732	44.4062	56.8294	49.0331	50.9814	57.1707	0.208534	0.412114	0.50601	0.612849	0.999967
20855	ENSMUSG00000014813	Stc1	0	2.37093	0	0	1.02152	0	0.565408	0.549421	3.99975	0.137364	0.890743	0.999967
74356	ENSMUSG00000014837	4931428F04Rik	9.51931	9.48371	6.75747	11.9158	17.3659	12.0973	11.1899	-0.678342	0.890808	-0.76149	0.446365	0.999967
67971	ENSMUSG00000014846	Tppp3	102.597	60.4586	77.2282	117.325	137.906	82.0886	96.2672	-0.480814	0.344585	-1.39534	0.162912	0.999967
17686	ENSMUSG00000014850	Msh3	675.871	731.431	595.622	699.369	576.139	714.603	665.506	0.00880135	0.154238	0.0570633	0.954495	0.999967
279028	ENSMUSG00000014852	Adamts13	0	0	0	0	0	0	0	NA	NA	NA	NA	NA
66320	ENSMUSG00000014856	Tmem208	757.314	726.689	709.534	771.78	730.389	739.662	739.228	-0.0317075	0.130262	-0.243413	0.807686	0.999967
104394	ENSMUSG00000014859	E2f4	1469.15	1223.4	1378.52	1320.83	1234	1197.63	1303.92	0.115572	0.111624	1.03537	0.300497	0.999967
20932	ENSMUSG00000014867	Surf4	3548.59	2853.41	3686.68	3214.53	3531.4	3005.31	3306.65	0.0445021	0.114495	0.388683	0.697511	0.999967
20931	ENSMUSG00000014873	Surf2	643.082	908.065	898.743	739.699	707.915	925.441	803.824	0.0378434	0.144346	0.262171	0.79319	0.999967
27362	ENSMUSG00000014905	Dnajb9	126.924	87.7243	141.907	108.159	144.035	106.283	119.172	-0.0129658	0.316602	-0.0409531	0.967333	0.999967
234344	ENSMUSG00000014907	Naf1	265.483	158.852	231.685	208.069	201.24	194.42	209.958	0.0952596	0.235649	0.404243	0.686034	0.999967
22612	ENSMUSG00000014932	Yes1	19.0386	23.7093	15.4456	18.3321	19.4089	0	15.9891	1.29163	0.930134	1.38864	0.164941	0.999967
19046	ENSMUSG00000014956	Ppp1cb	2386.17	2363.81	2712.64	2688.4	2648.81	2510.18	2551.67	-0.0742704	0.0999376	-0.743168	0.45738	0.999967
70231	ENSMUSG00000014959	Gorasp2	1432.13	1531.62	1260.75	1409.74	1500.62	1427.48	1427.05	-0.0424373	0.109367	-0.388026	0.697996	0.999967
66637	ENSMUSG00000014980	Tsen15	246.444	156.481	257.749	305.229	265.596	216.023	241.254	-0.265718	0.237445	-1.11907	0.263109	0.999967
18256	ENSMUSG00000015001	Oc90	2.1154	0	2.89606	2.74981	3.06457	4.32045	2.52438	-1.41964	1.94002	-0.731766	0.464311	0.999967
76740	ENSMUSG00000015002	Efr3a	1793.86	1503.17	1691.3	1752.55	1647.72	1663.37	1675.33	-0.0242278	0.103342	-0.234442	0.814642	0.999967
59005	ENSMUSG00000015013	Trappc2l	270.771	180.19	201.759	198.903	200.218	167.634	203.246	0.190942	0.233479	0.817812	0.413464	0.999967
257633	ENSMUSG00000015016	Acsf3	198.848	297.551	231.685	250.233	163.444	237.625	229.897	0.159551	0.25383	0.628573	0.529629	0.999967
13680	ENSMUSG00000015023	Ddx19a	782.699	782.406	836.96	745.199	811.089	771.633	788.331	0.0459496	0.129033	0.356108	0.72176	0.999967
50917	ENSMUSG00000015027	Galns	187.213	203.9	222.996	208.069	239.036	197.877	209.849	-0.0683368	0.224538	-0.304344	0.760866	0.999967
14461	ENSMUSG00000015053	Gata2	14.8078	14.2256	9.65352	5.49962	2.04305	2.59227	8.13697	2.00133	1.09011	1.83589	0.0663733	0.999967
69379	ENSMUSG00000015083	C8g	7.40391	14.2256	12.5496	3.66641	8.17218	6.91273	8.82173	0.886308	1.00111	0.885329	0.375979	0.999967
12496	ENSMUSG00000015085	Entpd2	2.1154	0	9.65352	0	7.15066	6.04864	4.16137	0.0781639	1.75668	0.0444952	0.96451	0.999967
227624	ENSMUSG00000015087	Rabl6	1289.34	1235.25	1348.6	1355.66	1426.05	1246.88	1316.96	-0.0547662	0.115002	-0.476221	0.633917	0.999967
19215	ENSMUSG00000015090	Ptgds	2.1154	0	0	1.83321	0	1.72818	0.946132	-1.05679	3.38504	-0.312192	0.754894	0.999967
59022	ENSMUSG00000015092	Edf1	3542.24	3871.72	3708.88	3447.35	3788.83	4051.72	3735.12	-0.0193513	0.0880363	-0.21981	0.826019	0.999967
69454	ENSMUSG00000015093	Clic3	9.51931	7.11278	5.79211	17.4155	10.2152	5.18454	9.20657	-0.432115	0.986842	-0.437876	0.661476	0.999967
18146	ENSMUSG00000015094	Npdc1	33.8464	40.3058	28.9606	27.4981	18.3874	27.6509	29.4415	0.489738	0.569598	0.859796	0.389901	0.999967
30839	ENSMUSG00000015095	Fbxw5	253.848	280.955	231.685	251.149	247.209	264.412	254.876	0.00220498	0.20541	0.0107345	0.991435	0.999967
50799	ENSMUSG00000015112	Slc25a13	343.753	410.17	346.561	366.641	362.641	420.812	375.096	-0.0665512	0.178709	-0.372399	0.709596	0.999967
22196	ENSMUSG00000015120	Ube2i	6057.45	5628.58	5984.22	5716.86	5995.32	5329.71	5785.36	0.0534393	0.0864722	0.617994	0.536579	0.999967
68327	ENSMUSG00000015126	Tsr3	347.984	360.381	342.7	371.224	328.93	319.714	345.155	0.0456727	0.178188	0.256317	0.797706	0.999967
74154	ENSMUSG00000015127	Unkl	405.099	304.664	329.185	348.309	299.306	324.034	335.1	0.0898269	0.180131	0.498675	0.618008	0.999967
233328	ENSMUSG00000015133	Lrrk1	589.139	784.777	703.742	586.626	645.602	699.049	668.156	0.098879	0.140628	0.703127	0.481977	0.999967
56847	ENSMUSG00000015134	Aldh1a3	5.2885	1.18546	2.89606	4.58302	6.12914	0.864091	3.49105	-0.117686	1.60892	-0.073146	0.94169	0.999967
109711	ENSMUSG00000015143	Actn1	784.814	905.694	881.367	945.018	1014.37	1132.82	944.015	-0.265229	0.122304	-2.1686	0.030113	0.999967
64383	ENSMUSG00000015149	Sirt2	1017.51	1018.31	953.768	1023.85	987.813	1092.21	1015.58	-0.0542265	0.120925	-0.448431	0.653842	0.999967
15388	ENSMUSG00000015165	Hnrnpl	2033.96	1735.52	1986.69	1881.79	1882.67	1811.13	1888.63	0.0436137	0.103719	0.420499	0.674121	0.999967
70769	ENSMUSG00000015176	Nolc1	4552.34	5409.27	4740.85	4626.1	4358.84	4570.18	4709.6	0.113491	0.0931163	1.21881	0.222915	0.999967
213819	ENSMUSG00000015189	Casd1	325.772	341.413	320.497	317.145	267.639	281.694	309.027	0.190854	0.188054	1.01489	0.310159	0.999967
215748	ENSMUSG00000015202	Cnksr3	2.1154	0	5.79211	1.83321	1.02152	0.864091	1.93772	0.306502	2.21707	0.138247	0.890045	0.999967
53332	ENSMUSG00000015214	Mtmr1	1368.66	1332.46	1319.64	1304.33	1390.29	1199.36	1319.12	0.0490355	0.110559	0.443524	0.657386	0.999967
15354	ENSMUSG00000015217	Hmgb3	697.025	686.383	808	789.196	677.27	780.274	739.691	-0.0364524	0.133877	-0.272283	0.785405	0.999967
17756	ENSMUSG00000015222	Map2	28.5579	40.3058	9.65352	30.2479	12.2583	17.2818	23.0509	0.261256	0.693026	0.376979	0.706189	0.999967
74519	ENSMUSG00000015224	Cyp2j9	2.1154	0	1.9307	0.916604	0	1.72818	1.11515	0.538857	2.88395	0.186847	0.851781	0.999967
73398	ENSMUSG00000015242	Nipsnap3a	0	0	0	0	0	0	0	NA	NA	NA	NA	NA
11303	ENSMUSG00000015243	Abca1	6.34621	0	5.79211	10.9992	15.3228	10.3691	8.13825	-1.89402	1.19496	-1.585	0.112966	0.999967
66536	ENSMUSG00000015247	Nipsnap3b	430.484	379.348	408.344	379.474	453.556	383.656	405.81	0.00598851	0.17356	0.034504	0.972475	0.999967
66192	ENSMUSG00000015289	Lage3	516.158	480.113	524.186	498.632	525.063	485.619	504.962	0.0113131	0.153424	0.0737377	0.941219	0.999967
27643	ENSMUSG00000015290	Ubl4a	500.293	533.458	558.939	538.963	512.804	499.444	523.984	0.0376875	0.151959	0.248011	0.804126	0.999967
14567	ENSMUSG00000015291	Gdi1	859.911	833.381	926.738	1008.26	919.371	980.743	921.401	-0.15082	0.122028	-1.23594	0.216479	0.999967
70097	ENSMUSG00000015305	Sash1	4.2308	21.3383	2.89606	7.33283	11.2368	21.6023	11.4395	-0.842294	0.99173	-0.849318	0.395704	0.999967
17873	ENSMUSG00000015312	Gadd45b	485.485	462.331	434.409	449.136	521.998	460.56	468.986	-0.04878	0.159006	-0.306782	0.75901	0.999967
30925	ENSMUSG00000015314	Slamf6	970.969	858.275	759.732	831.359	979.64	849.401	874.896	-0.0421738	0.135321	-0.311658	0.7553	0.999967
27218	ENSMUSG00000015316	Slamf1	572.216	537.015	519.36	656.288	563.881	610.912	576.612	-0.168289	0.144406	-1.16538	0.243863	0.999967
66220	ENSMUSG00000015335	Zdhhc12	310.964	284.511	245.199	292.397	251.295	269.596	275.66	0.0430211	0.19753	0.217795	0.827589	0.999967
13804	ENSMUSG00000015337	Endog	92.02	88.9097	84.951	71.4951	77.6357	71.7195	81.1218	0.268262	0.340295	0.788322	0.430508	0.999967
13058	ENSMUSG00000015340	Cybb	21.154	11.8546	12.5496	16.4989	27.5811	13.8255	17.2439	-0.322599	0.743951	-0.433629	0.664558	0.999967
57437	ENSMUSG00000015341	Golga7	1100.01	1013.57	1165.18	1187.92	1226.85	1017.03	1118.43	-0.0625006	0.127608	-0.489787	0.624285	0.999967
22439	ENSMUSG00000015342	Xk	546.831	576.135	565.696	584.793	555.708	485.619	552.464	0.0585288	0.150347	0.389292	0.69706	0.999967
76477	ENSMUSG00000015354	Pcolce2	2.1154	21.3383	25.0992	11.9158	3.06457	17.2818	13.4692	0.387867	0.973091	0.398593	0.690193	0.999967
12506	ENSMUSG00000015355	Cd48	5823.7	5741.2	6344.3	6308.98	6672.59	6159.24	6175	-0.0962911	0.0858519	-1.1216	0.262035	0.999967
270166	ENSMUSG00000015357	Clpx	652.601	727.874	564.731	709.451	622.107	662.758	656.587	-0.0425617	0.147902	-0.287769	0.773523	0.999967
67976	ENSMUSG00000015363	Trabd	924.431	732.616	805.104	787.362	791.68	759.536	800.122	0.0692985	0.133527	0.518986	0.603771	0.999967
83456	ENSMUSG00000015365	Mov10l1	0	0	0	0	0	0	0	NA	NA	NA	NA	NA
69440	ENSMUSG00000015377	Dennd6b	94.1354	112.619	80.1242	95.3268	57.2053	67.3991	84.4683	0.395424	0.355095	1.11357	0.265464	0.999967
12522	ENSMUSG00000015396	Cd83	35.9618	11.8546	8.68817	17.4155	14.3013	28.515	19.4561	-0.283494	0.753763	-0.376105	0.706839	0.999967
57394	ENSMUSG00000015401	Cltrn	0	0	0	0	0	0	0	NA	NA	NA	NA	NA
70008	ENSMUSG00000015405	Ace2	0	0	0	0	0	0	0	NA	NA	NA	NA	NA
14939	ENSMUSG00000015437	Gzmb	45783.6	60247.6	50428.1	48083.2	48830.8	46564.1	49989.6	0.115815	0.0851028	1.36088	0.173552	0.999967
14943	ENSMUSG00000015441	Gzmf	16.9232	11.8546	13.5149	5.49962	16.3444	5.18454	11.5536	0.83632	0.916457	0.912558	0.361475	0.999967
245839	ENSMUSG00000015443	Gzmn	0	0	0	0	0	0	0	NA	NA	NA	NA	NA
625018	ENSMUSG00000015451	C4a	1.0577	3.55639	4.82676	6.41623	4.08609	9.505	4.90803	-1.18334	1.36654	-0.865937	0.386525	0.999967
11596	ENSMUSG00000015452	Ager	31.731	14.2256	15.4456	6.41623	14.3013	33.6995	19.3032	0.322459	0.786071	0.410216	0.681647	0.999967
12915	ENSMUSG00000015461	Atf6b	446.35	334.301	371.661	310.729	360.598	328.354	358.665	0.199346	0.188829	1.05569	0.291108	0.999967
81701	ENSMUSG00000015467	Egfl8	7.40391	16.5965	31.8566	32.9977	11.2368	18.1459	19.7062	-0.189006	0.768722	-0.24587	0.805783	0.999967
18132	ENSMUSG00000015468	Notch4	6.34621	5.92732	19.307	5.49962	8.17218	13.8255	9.8463	0.0974743	0.961231	0.101406	0.919228	0.999967
54397	ENSMUSG00000015474	Ppt2	122.693	75.8696	94.6045	146.657	86.8294	108.875	105.921	-0.219128	0.300802	-0.728479	0.46632	0.999967
260297	ENSMUSG00000015476	Prrt1	19.0386	10.6692	16.411	13.7491	15.3228	19.8741	15.8441	-0.10333	0.757787	-0.136357	0.891539	0.999967
54197	ENSMUSG00000015478	Rnf5	795.391	669.787	644.855	714.034	791.68	767.313	730.51	-0.111612	0.142671	-0.782303	0.434037	0.999967
329274	ENSMUSG00000015484	Fam163a	0	0	0	0	0	1.72818	0.28803	-1.10133	4.0486	-0.272027	0.785601	0.999967
381356	ENSMUSG00000015488	Cacfd1	478.081	278.584	349.458	392.306	417.803	362.918	379.858	-0.112134	0.197825	-0.566833	0.570827	0.999967
15273	ENSMUSG00000015501	Hivep2	1454.34	1410.7	1448.99	1387.74	1577.23	1506.97	1464.33	-0.0497924	0.108319	-0.459682	0.645745	0.999967
67719	ENSMUSG00000015519	2310057J18Rik	0	0	0	0	0	0.864091	0.144015	-0.694108	4.06919	-0.170577	0.864557	0.999967
11863	ENSMUSG00000015522	Arnt	690.679	589.175	703.742	817.61	820.283	786.323	734.635	-0.291952	0.136762	-2.13475	0.0327813	0.999967
16398	ENSMUSG00000015533	Itga2	49.7119	78.2406	75.2975	61.4124	51.0761	54.4377	61.696	0.2631	0.404556	0.650341	0.515472	0.999967
17434	ENSMUSG00000015536	Mocs2	532.024	685.198	598.518	579.293	667.054	584.989	607.846	-0.0165564	0.141747	-0.116803	0.907017	0.999967
66176	ENSMUSG00000015542	Nat9	85.6738	99.5789	82.0549	77.9113	75.5927	91.5936	85.4009	0.122959	0.338167	0.363603	0.716154	0.999967
16956	ENSMUSG00000015568	Lpl	12.6924	9.48371	5.79211	8.24943	24.5165	0.864091	10.2664	0.421553	1.03975	0.405436	0.685157	0.999967
11974	ENSMUSG00000015575	Atp6v0e	1230.11	1000.53	1208.62	1138.42	1098.14	1003.21	1113.17	0.0835618	0.123982	0.673983	0.500322	0.999967
18091	ENSMUSG00000015579	Nkx2-5	0	0	0	0	0	0	0	NA	NA	NA	NA	NA
57908	ENSMUSG00000015597	Zfp318	217.886	218.125	225.892	248.4	262.531	241.945	235.797	-0.184498	0.208383	-0.885376	0.375954	0.999967
106763	ENSMUSG00000015599	Ttbk1	0	0	0	0	0	1.72818	0.28803	-1.10133	4.0486	-0.272027	0.785601	0.999967
20807	ENSMUSG00000015605	Srf	1015.39	1088.26	1023.27	867.107	976.576	1032.59	1000.53	0.12294	0.121345	1.01314	0.310993	0.999967
14462	ENSMUSG00000015619	Gata3	240.098	246.576	202.724	230.984	267.639	220.343	234.727	-0.060726	0.20916	-0.290332	0.771562	0.999967
14464	ENSMUSG00000015627	Gata5	0	1.18546	0	0	0	0.864091	0.341592	0.199479	4.07864	0.0489081	0.960993	0.999967
16776	ENSMUSG00000015647	Lama5	22.2117	10.6692	5.79211	21.0819	22.4735	11.2332	15.5769	-0.626354	0.78183	-0.801138	0.423052	0.999967
70358	ENSMUSG00000015652	Steap1	0	0	0	0	2.04305	0	0.340508	-1.09611	4.04828	-0.270758	0.786577	0.999967
74051	ENSMUSG00000015653	Steap2	2.1154	7.11278	1.9307	0	4.08609	0	2.54083	2.54345	2.11826	1.20073	0.229858	0.999967
15481	ENSMUSG00000015656	Hspa8	33153.6	36830	26830	33264.5	27690.4	27989.6	30959.7	0.114927	0.0953258	1.20563	0.227961	0.999967
321007	ENSMUSG00000015659	Serac1	92.02	92.4661	98.4659	103.576	127.69	130.478	107.449	-0.347983	0.300325	-1.15869	0.246583	0.999967
245533	ENSMUSG00000015665	Awat1	0	0	0	0	0	0	0	NA	NA	NA	NA	NA
72621	ENSMUSG00000015668	Pdzd11	624.044	548.869	710.499	648.039	573.074	598.815	617.223	0.0449098	0.145906	0.307799	0.758235	0.999967
19166	ENSMUSG00000015671	Psma2	4649.65	3991.45	4588.32	4304.37	4543.73	3984.32	4343.64	0.0432583	0.0973311	0.444444	0.656721	0.999967
75398	ENSMUSG00000015672	Mrpl32	777.41	704.165	857.233	746.115	770.228	621.281	746.072	0.132637	0.149043	0.889923	0.373507	0.999967
84505	ENSMUSG00000015697	Setdb1	1227.99	1384.62	1189.31	1270.41	1211.53	1360.94	1274.13	-0.0177637	0.119146	-0.149092	0.881481	0.999967
71790	ENSMUSG00000015702	Anxa9	13.7501	30.822	35.718	38.4974	19.4089	38.02	29.3694	-0.287036	0.608314	-0.471856	0.63703	0.999967
11864	ENSMUSG00000015709	Arnt2	4.2308	1.18546	12.5496	16.4989	4.08609	6.04864	7.43324	-0.815971	1.19092	-0.685159	0.493244	0.999967
229589	ENSMUSG00000015711	Prune1	210.482	252.504	241.338	184.237	193.068	236.761	219.732	0.200322	0.218481	0.916886	0.359202	0.999967
76893	ENSMUSG00000015714	Cers2	1699.73	1378.69	1584.14	1547.23	1530.24	1395.51	1522.59	0.0572216	0.112683	0.507808	0.611588	0.999967
23968	ENSMUSG00000015721	Nlrp5	0	0	0	0	0	0	0	NA	NA	NA	NA	NA
12343	ENSMUSG00000015733	Capza2	1784.34	1959.57	2045.58	1922.12	1959.28	1845.7	1919.43	0.0141444	0.102545	0.137933	0.890293	0.999967
67220	ENSMUSG00000015745	Plekho1	58.1735	55.7168	76.2628	40.3306	43.9255	64.8068	56.536	0.366043	0.406761	0.899896	0.368176	0.999967
22365	ENSMUSG00000015747	Vps45	345.868	424.396	319.532	314.395	333.016	365.51	350.453	0.0969584	0.186809	0.519025	0.603743	0.999967
70767	ENSMUSG00000015748	Prpf3	2337.52	2674.41	2605.49	2593.07	2619.18	2766.82	2599.41	-0.0688878	0.0935549	-0.736335	0.461527	0.999967
66471	ENSMUSG00000015749	Anp32e	7378.52	8535.34	8518.27	8821.39	8700.31	9148.13	8516.99	-0.129386	0.0821616	-1.57478	0.115308	0.999967
226548	ENSMUSG00000015750	Aph1a	78.2699	104.321	83.9856	103.576	70.4851	92.4577	88.8492	0.00267259	0.34608	0.00772248	0.993838	0.999967
68652	ENSMUSG00000015755	Tab2	2581.85	2743.16	2689.47	2724.15	2811.23	2906.8	2742.78	-0.0751088	0.090005	-0.834496	0.404002	0.999967
67418	ENSMUSG00000015757	Ppil4	1244.91	1228.14	1390.11	1358.41	1360.67	1347.98	1321.7	-0.0757642	0.110826	-0.68363	0.494209	0.999967
12793	ENSMUSG00000015759	Cnih1	1087.32	893.839	1064.78	912.937	1061.36	842.488	977.121	0.115826	0.140506	0.824346	0.409743	0.999967
13860	ENSMUSG00000015766	Eps8	119.52	156.481	122.6	79.7445	143.013	137.39	126.458	0.17638	0.289975	0.608259	0.543016	0.999967
20933	ENSMUSG00000015776	Med22	486.542	438.621	400.621	435.387	450.492	489.939	450.267	-0.0565018	0.166895	-0.338547	0.734951	0.999967
80908	ENSMUSG00000015787	Abo	0	0	0	0	0	0	0	NA	NA	NA	NA	NA
20930	ENSMUSG00000015790	Surf1	812.314	641.336	846.614	846.025	856.036	642.019	774.057	-0.0236857	0.160033	-0.148005	0.882339	0.999967
66999	ENSMUSG00000015804	Med28	1256.55	996.975	1037.75	1168.67	1107.33	931.49	1083.13	0.0373605	0.121445	0.307634	0.758361	0.999967
110391	ENSMUSG00000015806	Qdpr	130.097	135.143	132.253	132.908	110.324	123.565	127.382	0.118377	0.277281	0.426921	0.669437	0.999967
14714	ENSMUSG00000015812	Gnrh1	26.4425	17.7819	20.2724	34.8309	12.2583	18.1459	21.622	0.0799643	0.656956	0.121719	0.903121	0.999967
21960	ENSMUSG00000015829	Tnr	0	0	0	0	0	1.72818	0.28803	-1.10133	4.0486	-0.272027	0.785601	0.999967
18412	ENSMUSG00000015837	Sqstm1	638.851	657.932	583.073	648.039	573.074	656.709	626.28	0.00104262	0.145754	0.00715329	0.994293	0.999967
18024	ENSMUSG00000015839	Nfe2l2	748.852	649.634	795.45	626.957	731.41	711.147	710.575	0.0837687	0.142957	0.58597	0.557896	0.999967
20183	ENSMUSG00000015843	Rxrg	0	0	0	0	0	0	0	NA	NA	NA	NA	NA
20181	ENSMUSG00000015846	Rxra	107.885	100.764	187.278	99.9098	123.604	128.75	124.699	0.127935	0.295522	0.432912	0.665079	0.999967
229595	ENSMUSG00000015850	Adamtsl4	11.6347	9.48371	3.86141	4.58302	6.12914	4.32045	6.66874	0.624557	1.14898	0.543577	0.586733	0.999967
80891	ENSMUSG00000015852	Fcrls	10.577	2.37093	3.86141	7.33283	11.2368	6.91273	7.04861	-0.783652	1.1592	-0.676028	0.499023	0.999967
11801	ENSMUSG00000015854	Cd5l	0	2.37093	0	14.6657	11.2368	11.2332	6.58442	-4.55064	1.60399	-2.83707	0.00455299	0.999967
67763	ENSMUSG00000015869	Prpsap1	1110.59	1146.34	1279.09	1130.17	1237.06	1177.76	1180.17	-0.00457519	0.115063	-0.0397624	0.968283	0.999967
58227	ENSMUSG00000015879	Fam184b	14.8078	14.2256	13.5149	20.1653	19.4089	19.01	16.8554	-0.462098	0.726458	-0.636097	0.524713	0.999967
54392	ENSMUSG00000015880	Ncapg	2312.13	2708.78	2475.16	2570.16	2343.37	2743.49	2525.52	-0.0313723	0.104965	-0.298884	0.765029	0.999967
209707	ENSMUSG00000015882	Lcorl	383.945	417.283	350.423	458.302	388.179	487.347	414.247	-0.21119	0.177558	-1.18941	0.234277	0.999967
100041576	ENSMUSG00000015882	Gm3414	100.482	196.787	141.907	161.322	155.271	217.751	162.253	-0.319635	0.280386	-1.13998	0.254294	0.999967
16993	ENSMUSG00000015889	Lta4h	917.027	1006.46	939.288	889.105	900.983	930.626	930.581	0.0721747	0.121625	0.593421	0.552899	0.999967
71761	ENSMUSG00000015890	Amdhd1	7.40391	3.55639	7.72282	18.3321	1.02152	6.91273	7.49157	0.0085394	1.16019	0.00736033	0.994127	0.999967
56431	ENSMUSG00000015932	Dstn	935.008	817.97	967.283	776.363	830.498	739.662	844.464	0.212608	0.134554	1.58009	0.114086	0.999967
26914	ENSMUSG00000015937	Macroh2a1	1547.42	1720.11	1588	1678.3	1552.71	1640.91	1621.24	-0.00603395	0.107264	-0.0562535	0.95514	0.999967
114674	ENSMUSG00000015942	Gtf2ird2	65.5775	72.3133	53.0944	90.7438	51.0761	70.8554	67.2767	-0.136899	0.393292	-0.348084	0.727777	0.999967
69168	ENSMUSG00000015943	Bola1	426.253	420.839	496.191	398.723	514.848	363.782	436.773	0.0856652	0.182188	0.470203	0.63821	0.999967
80909	ENSMUSG00000015944	Castor2	3.1731	4.74185	16.411	17.4155	19.4089	22.4664	13.9361	-1.56867	0.871453	-1.80007	0.0718499	0.999967
14129	ENSMUSG00000015947	Fcgr1	0	2.37093	0	4.58302	3.06457	1.72818	1.95778	-2.75302	2.36757	-1.16281	0.244908	0.999967
17969	ENSMUSG00000015950	Ncf1	207.309	259.616	254.853	214.485	156.293	144.303	206.143	0.500399	0.247915	2.01843	0.0435464	0.999967
22411	ENSMUSG00000015957	Wnt11	0	8.29824	0	3.66641	5.10761	0.864091	2.98939	-1.78936	2.04008	-0.877103	0.380431	0.999967
11566	ENSMUSG00000015961	Adss	3913.49	3500.67	3868.17	3824.07	3900.17	3630.05	3772.77	-0.0098452	0.0908256	-0.108397	0.913681	0.999967
69428	ENSMUSG00000015962	1700016C15Rik	0	4.74185	2.89606	0.916604	4.08609	6.91273	3.25889	-0.939092	1.75602	-0.534785	0.592799	0.999967
50905	ENSMUSG00000015966	Il17rb	13.7501	2.37093	8.68817	4.58302	6.12914	11.2332	7.79242	-0.00128383	1.11307	-0.00115341	0.99908	0.999967
12289	ENSMUSG00000015968	Cacna1d	6.34621	15.411	16.411	8.24943	9.19371	12.9614	11.4288	0.253104	0.888088	0.284999	0.775645	0.999967
218865	ENSMUSG00000015970	Chdh	0	2.37093	1.9307	3.66641	0	2.59227	1.76005	-0.392295	2.43833	-0.160887	0.872183	0.999967
56249	ENSMUSG00000015971	Actr8	540.485	548.869	509.706	479.384	487.266	599.679	527.565	0.0350849	0.158685	0.221097	0.825017	0.999967
76612	ENSMUSG00000015980	Lrrc27	20.0963	37.9348	20.2724	31.1645	29.6242	45.7968	30.8148	-0.484535	0.573938	-0.844229	0.398542	0.999967
57740	ENSMUSG00000015981	Stk32c	3.1731	16.5965	10.6189	19.2487	8.17218	13.8255	11.9391	-0.571675	0.946922	-0.60372	0.54603	0.999967
14272	ENSMUSG00000015994	Fnta	1091.55	1045.58	999.14	924.853	1012.33	928.898	1000.39	0.130501	0.119837	1.08899	0.27616	0.999967
72198	ENSMUSG00000016018	Mtrex	3643.78	4119.48	3686.68	3629.75	3541.62	3871.13	3748.74	0.0506939	0.0928893	0.545746	0.585241	0.999967
16803	ENSMUSG00000016024	Lbp	11.6347	4.74185	1.9307	1.83321	2.04305	2.59227	4.1293	1.19193	1.48942	0.800265	0.423557	0.999967
12614	ENSMUSG00000016028	Celsr1	787.987	876.057	809.931	809.361	776.357	787.187	807.813	0.0585664	0.128902	0.454349	0.649578	0.999967
14247	ENSMUSG00000016087	Fli1	2157.71	2146.87	2140.19	2103.61	2046.11	2086.78	2113.54	0.0473954	0.0948544	0.499664	0.617311	0.999967
243362	ENSMUSG00000016128	Stard13	16.9232	66.3859	55.0251	26.5815	33.7103	44.9327	40.5931	0.240737	0.512632	0.469611	0.638633	0.999967
23963	ENSMUSG00000016150	Tenm1	2.1154	4.74185	14.4803	6.41623	12.2583	6.04864	7.67678	-0.524213	1.13668	-0.461178	0.644671	0.999967
215303	ENSMUSG00000016179	Camk1g	0	0	0	0	0	0	0	NA	NA	NA	NA	NA
215193	ENSMUSG00000016181	Utp25	638.851	603.401	502.949	648.039	558.773	626.466	596.413	-0.0762613	0.150827	-0.50562	0.613124	0.999967
15483	ENSMUSG00000016194	Hsd11b1	939.238	1065.73	1005.9	882.689	990.877	1063.7	991.355	0.0373049	0.120498	0.309589	0.756873	0.999967
329324	ENSMUSG00000016200	Syt14	0	2.37093	0	2.74981	0	0	0.853456	0.0967494	3.89356	0.0248486	0.980176	0.999967
14991	ENSMUSG00000016206	H2-M3	267.598	311.777	276.091	355.642	322.801	327.49	310.233	-0.236172	0.189213	-1.24818	0.211966	0.999967
74365	ENSMUSG00000016239	Lonrf3	26.4425	41.4912	34.7527	17.4155	16.3444	17.2818	25.6213	0.985667	0.603514	1.63321	0.102424	0.999967
67126	ENSMUSG00000016252	Atp5e	2591.37	1861.18	2292.71	2112.77	2214.66	1928.65	2166.89	0.0994469	0.119241	0.834003	0.404279	0.999967
57314	ENSMUSG00000016253	Nelfcd	1165.59	1245.92	1317.71	1207.17	1294.27	1259.84	1248.42	-0.0131475	0.110694	-0.118773	0.905455	0.999967
545486	ENSMUSG00000016255	Tubb1	2.1154	7.11278	1.9307	0	0	0.864091	2.00383	3.41009	2.39029	1.42664	0.153682	0.999967
64138	ENSMUSG00000016256	Ctsz	857.795	970.894	781.935	826.776	834.584	905.567	862.925	0.0191995	0.1344	0.142854	0.886405	0.999967
66390	ENSMUSG00000016257	Prelid3b	2429.54	2350.77	2285.95	2294.26	2108.42	2054.81	2253.96	0.131032	0.0939811	1.39424	0.163246	0.999967
214791	ENSMUSG00000016262	Sertad4	0	0	0	1.83321	4.08609	1.72818	1.27458	-3.59834	2.97864	-1.20805	0.227029	0.999967
14990	ENSMUSG00000016283	H2-M2	0	0	0.965352	0	2.04305	0	0.5014	0.0212835	4.01985	0.00529459	0.995776	0.999967
22209	ENSMUSG00000016308	Ube2a	973.085	757.511	972.11	890.022	1088.94	826.071	917.957	-0.0506077	0.154245	-0.3281	0.742836	0.999967
11740	ENSMUSG00000016319	Slc25a5	15767.1	14480.4	16379.1	15030.5	16067.5	14515.9	15373.4	0.0312553	0.0847176	0.368935	0.712176	0.999967
67821	ENSMUSG00000016327	Atp1b4	0	2.37093	0	0	0	0	0.395154	1.4875	4.04853	0.367417	0.713308	0.999967
66496	ENSMUSG00000016344	Ppdpf	721.352	528.717	600.449	515.131	645.602	532.28	590.589	0.125941	0.168808	0.746063	0.455629	0.999967
16536	ENSMUSG00000016346	Kcnq2	0	0	0	0	0	0	0	NA	NA	NA	NA	NA
13628	ENSMUSG00000016349	Eef1a2	0	0	0	0	0	0	0	NA	NA	NA	NA	NA
73368	ENSMUSG00000016356	Col20a1	3.1731	2.37093	1.9307	5.49962	15.3228	4.32045	5.43628	-1.54937	1.31822	-1.17535	0.239855	0.999967
102866	ENSMUSG00000016382	Pls3	20.0963	27.2657	16.411	9.16604	16.3444	22.4664	18.625	0.460383	0.719877	0.639529	0.522479	0.999967
77015	ENSMUSG00000016386	Mpped2	1.0577	0	0	0	0	0	0.176283	1.08007	4.06894	0.265442	0.790669	0.999967
67050	ENSMUSG00000016409	Nkap	648.371	742.1	641.959	643.456	709.958	647.204	672.175	0.020959	0.135025	0.155223	0.876645	0.999967
54405	ENSMUSG00000016427	Ndufa1	615.582	520.418	589.83	596.709	660.925	523.639	584.517	-0.0410341	0.156315	-0.262508	0.792929	0.999967
22431	ENSMUSG00000016458	Wt1	0	0	0	0	0	0	0	NA	NA	NA	NA	NA
13557	ENSMUSG00000016477	E2f3	833.468	732.616	802.208	825.86	800.874	788.915	797.323	-0.0296263	0.128449	-0.230646	0.81759	0.999967
12946	ENSMUSG00000016481	Cr1l	1038.66	1386.99	1090.85	1127.42	1232.98	1402.42	1213.22	-0.104321	0.128274	-0.813272	0.416062	0.999967
67533	ENSMUSG00000016487	Ppfibp1	226.348	296.366	206.585	229.151	162.422	216.887	222.96	0.2547	0.245556	1.03724	0.299626	0.999967
17221	ENSMUSG00000016493	Cd46	8.46161	7.11278	5.79211	11.9158	7.15066	6.04864	7.74694	-0.194875	1.0556	-0.184611	0.853534	0.999967
12490	ENSMUSG00000016494	Cd34	16.9232	23.7093	13.5149	23.8317	1.02152	12.9614	15.327	0.907341	0.920241	0.985982	0.324142	0.999967
67759	ENSMUSG00000016495	Plgrkt	638.851	702.98	661.266	637.04	710.98	652.389	667.251	0.00249807	0.135115	0.0184884	0.985249	0.999967
60533	ENSMUSG00000016496	Cd274	367.022	354.454	412.205	381.307	367.748	426.861	384.933	-0.0528493	0.16788	-0.314805	0.75291	0.999967
58205	ENSMUSG00000016498	Pdcd1lg2	277.118	320.075	371.661	308.895	263.553	239.353	296.776	0.254011	0.210105	1.20897	0.226674	0.999967
66596	ENSMUSG00000016503	Gtf3a	281.348	316.519	332.081	292.397	351.404	306.752	313.417	-0.0297182	0.186053	-0.15973	0.873094	0.999967
76366	ENSMUSG00000016510	Mtif3	441.061	449.291	394.829	434.47	436.19	415.628	428.578	-0.00339723	0.161248	-0.0210684	0.983191	0.999967
140887	ENSMUSG00000016520	Lnx2	1042.89	1107.22	1082.16	1096.26	1064.43	1030.86	1070.64	0.0183062	0.116382	0.157294	0.875013	0.999967
329244	ENSMUSG00000016524	Il19	0	0	0	0	0	0	0	NA	NA	NA	NA	NA
226419	ENSMUSG00000016526	Dyrk3	52.885	75.8696	52.129	69.6619	65.3775	60.4864	62.7349	-0.131713	0.391726	-0.336239	0.736691	0.999967
17164	ENSMUSG00000016528	Mapkapk2	1088.37	1153.46	1024.24	1078.84	1099.16	1090.48	1089.09	-0.00301752	0.115887	-0.0260385	0.979227	0.999967
16153	ENSMUSG00000016529	Il10	27.5002	29.6366	39.5794	32.9977	20.4305	18.1459	28.0484	0.463692	0.591699	0.783661	0.433239	0.999967
16784	ENSMUSG00000016534	Lamp2	888.469	867.759	1175.8	963.35	1031.74	979.015	984.355	-0.0319939	0.134897	-0.237173	0.812522	0.999967
54138	ENSMUSG00000016541	Atxn10	900.103	800.188	803.173	974.35	793.723	864.955	856.082	-0.0705942	0.12486	-0.565385	0.571812	0.999967
239554	ENSMUSG00000016552	Foxred2	229.521	169.521	190.174	252.066	236.993	202.197	213.412	-0.232892	0.223181	-1.04351	0.29671	0.999967
55944	ENSMUSG00000016554	Eif3d	2375.6	2489.47	2200.04	2285.09	2248.37	2082.46	2280.17	0.0939644	0.0938992	1.00069	0.316975	0.999967
15081	ENSMUSG00000016559	H3f3b	5.2885	15.411	7.72282	8.24943	16.3444	26.7868	13.3005	-0.842916	0.856119	-0.984578	0.324831	0.999967
18141	ENSMUSG00000016619	Nup50	3179.45	3493.56	3246.48	3275.94	3020.64	3207.5	3237.26	0.0610452	0.0931723	0.655187	0.512348	0.999967
271305	ENSMUSG00000016624	Phf21b	46.5388	30.822	67.5747	42.1638	16.3444	37.1559	40.0999	0.629046	0.49408	1.27317	0.202959	0.999967
76858	ENSMUSG00000016626	Nlrp14	0	0	0	0	0	0	0	NA	NA	NA	NA	NA
67042	ENSMUSG00000016637	Ift27	101.539	110.248	131.288	81.5777	109.303	89.0013	103.826	0.298266	0.309643	0.963255	0.335419	0.999967
23970	ENSMUSG00000016664	Pacsin2	1864.73	1587.34	1956.77	1813.04	1863.26	1746.33	1805.24	-0.00758384	0.110854	-0.0684128	0.945457	0.999967
12763	ENSMUSG00000016756	Cmah	2734.16	2598.54	2839.1	2929.47	2794.89	2988.89	2814.17	-0.0928541	0.0890563	-1.04264	0.297113	0.999967
223723	ENSMUSG00000016757	Ttll12	1369.72	1167.68	1411.35	1351.99	1318.79	1152.7	1295.37	0.0462466	0.122726	0.376828	0.706302	0.999967
12124	ENSMUSG00000016758	Bik	15.8655	2.37093	5.79211	8.24943	3.06457	6.04864	6.89853	0.229196	1.15623	0.198227	0.842867	0.999967
64706	ENSMUSG00000016763	Scube1	0	2.37093	1.9307	2.74981	10.2152	0	2.87778	-1.26535	2.05148	-0.616798	0.537368	0.999967
268741	ENSMUSG00000016831	Tox4	1633.09	1377.51	1670.06	1606.81	1680.41	1542.4	1585.05	-0.0481901	0.114742	-0.419986	0.674496	0.999967
68735	ENSMUSG00000016833	Mrps18c	592.312	456.403	511.637	467.468	586.354	557.339	528.586	-0.0468281	0.170522	-0.274616	0.783611	0.999967
240725	ENSMUSG00000016918	Sulf1	2.1154	7.11278	5.79211	8.24943	14.3013	2.59227	6.69389	-0.623363	1.19728	-0.520649	0.602612	0.999967
67996	ENSMUSG00000016921	Srsf6	3740.03	3316.93	4193.49	3799.32	3608.02	3300.83	3659.77	0.0675722	0.104515	0.64653	0.517936	0.999967
18803	ENSMUSG00000016933	Plcg1	691.736	633.037	692.158	564.628	582.268	575.484	623.219	0.227328	0.140478	1.61825	0.10561	0.999967
70382	ENSMUSG00000016940	Kctd2	177.694	176.634	134.184	180.571	178.766	139.983	164.639	-0.0336839	0.243966	-0.138068	0.890187	0.999967
71753	ENSMUSG00000016942	Tmprss6	0	0	0	1.83321	0	0	0.305535	-1.09687	4.04833	-0.270944	0.786434	0.999967
69259	ENSMUSG00000016946	Kctd5	349.041	452.847	385.176	351.059	281.94	406.123	371.031	0.195544	0.197197	0.99162	0.321383	0.999967
195236	ENSMUSG00000016982	Pom121l2	0	0	3.86141	0	0	0	0.643568	1.72654	4.01677	0.429834	0.667317	0.999967
68145	ENSMUSG00000016984	Etaa1	755.198	739.729	756.836	785.529	756.948	797.556	765.3	-0.0553812	0.128604	-0.430633	0.666735	0.999967
17183	ENSMUSG00000016995	Matn4	0	0	0	1.83321	0	0	0.305535	-1.09687	4.04833	-0.270944	0.786434	0.999967
20941	ENSMUSG00000016998	Svs4	0	0	0	0	0	0	0	NA	NA	NA	NA	NA
20945	ENSMUSG00000017000	Svs6	0	0	0	0	0	0	0	NA	NA	NA	NA	NA
20568	ENSMUSG00000017002	Slpi	8.46161	8.29824	4.82676	9.16604	19.4089	8.64091	9.80041	-0.730144	0.960839	-0.759902	0.447313	0.999967
64335	ENSMUSG00000017003	Svs3a	0	0	0	0	0	0	0	NA	NA	NA	NA	NA
20944	ENSMUSG00000017004	Svs5	0	0	0	0	0	0	0	NA	NA	NA	NA	NA
19668	ENSMUSG00000017007	Rbpjl	0	1.18546	0	0	0	0	0.197577	1.08062	4.06904	0.265571	0.790569	0.999967
20971	ENSMUSG00000017009	Sdc4	12.6924	7.11278	14.4803	12.8325	1.02152	13.8255	10.3275	0.673044	0.99723	0.674914	0.499731	0.999967
67929	ENSMUSG00000017049	Ccdc70	0	0	0	0	0	0	0	NA	NA	NA	NA	NA
16164	ENSMUSG00000017057	Il13ra1	4.2308	4.74185	3.86141	1.83321	1.02152	1.72818	2.90283	1.50235	1.70194	0.882728	0.377383	0.999967
28078	ENSMUSG00000017064	Prl5a1	0	0	0	0	0	0	0	NA	NA	NA	NA	NA
17966	ENSMUSG00000017119	Nbr1	579.62	619.997	472.057	666.371	645.602	554.746	589.732	-0.164206	0.14348	-1.14446	0.252434	0.999967
19157	ENSMUSG00000017132	Cyth1	655.775	544.128	614.929	563.711	570.01	562.523	585.179	0.0945519	0.146424	0.645742	0.518447	0.999967
74194	ENSMUSG00000017144	Rnd3	0	4.74185	3.86141	5.49962	4.08609	5.18454	3.89559	-1.2402	1.61392	-0.768442	0.442225	0.999967
12189	ENSMUSG00000017146	Brca1	1845.69	2190.74	2094.81	2143.94	2111.49	2309.71	2116.06	-0.101537	0.101258	-1.00275	0.315983	0.999967
14459	ENSMUSG00000017165	Gast	0	0	0	0	0	0	0	NA	NA	NA	NA	NA
53321	ENSMUSG00000017167	Cntnap1	20.0963	5.92732	18.3417	19.2487	0	11.2332	12.4745	1.11846	0.979209	1.1422	0.25337	0.999967
68106	ENSMUSG00000017176	Nt5c3b	585.966	717.205	583.073	553.629	639.473	676.583	625.988	0.0100711	0.146951	0.068534	0.945361	0.999967
52469	ENSMUSG00000017188	Coa3	991.066	969.709	998.174	1003.68	890.768	863.227	952.771	0.104522	0.122664	0.852102	0.394157	0.999967
69376	ENSMUSG00000017195	Zpbp2	71.9237	87.7243	78.1935	75.1615	42.904	68.2632	70.695	0.376455	0.386876	0.973066	0.330521	0.999967
57911	ENSMUSG00000017204	Gsdma	4.2308	0	0	0	0	0	0.705134	1.71083	4.01496	0.426115	0.670024	0.999967
23989	ENSMUSG00000017210	Med24	743.564	814.413	628.444	744.282	590.44	632.514	692.276	0.149552	0.148632	1.00619	0.314324	0.999967
76758	ENSMUSG00000017211	Gsdma2	0	0	0	0	0	0	0	NA	NA	NA	NA	NA
22123	ENSMUSG00000017221	Psmd3	1143.37	1267.26	1064.78	1105.42	1036.85	1174.3	1132	0.0647397	0.124744	0.51898	0.603775	0.999967
50912	ENSMUSG00000017264	Exosc10	1788.57	1811.39	1734.74	1841.46	1863.26	1838.79	1813.03	-0.0556844	0.0986153	-0.564663	0.572303	0.999967
67201	ENSMUSG00000017286	Glod4	954.046	974.451	980.798	993.598	944.909	953.092	966.816	0.00897499	0.119462	0.0751287	0.940112	0.999967
68299	ENSMUSG00000017288	Vps53	1473.38	1611.04	1594.76	1501.4	1463.84	1454.26	1516.45	0.0813946	0.106061	0.767433	0.442824	0.999967
216965	ENSMUSG00000017291	Taok1	2462.33	2638.84	2561.08	2628.82	2741.77	2937.91	2661.79	-0.116187	0.092102	-1.2615	0.207129	0.999967
76233	ENSMUSG00000017299	Dnttip1	440.004	480.113	471.092	494.049	466.836	494.26	474.392	-0.0657303	0.156217	-0.420762	0.673929	0.999967
21925	ENSMUSG00000017300	Tnnc2	1.0577	1.18546	0.965352	1.83321	1.02152	1.72818	1.29857	-0.488271	2.39131	-0.204185	0.838209	0.999967
170789	ENSMUSG00000017307	Acot8	360.676	308.22	290.571	285.064	315.651	242.809	300.499	0.189067	0.192485	0.982244	0.32598	0.999967
52685	ENSMUSG00000017309	Cd300lg	0	0	1.9307	2.74981	0	0	0.780086	0.13186	3.94166	0.033453	0.973313	0.999967
78239	ENSMUSG00000017310	Spint4	0	0	0	0	0	0	0	NA	NA	NA	NA	NA
217212	ENSMUSG00000017311	Pyy	0	0	0	0	0	0	0	NA	NA	NA	NA	NA
50997	ENSMUSG00000017314	Mpp2	58.1735	54.5313	76.2628	92.577	97.0447	91.5936	78.3638	-0.58352	0.35451	-1.64599	0.0997662	0.999967
19064	ENSMUSG00000017316	Ppy	0	0	0	0	0	0	0	NA	NA	NA	NA	NA
22370	ENSMUSG00000017344	Vtn	0	5.92732	2.89606	0	0	0	1.47056	3.35306	3.07848	1.08919	0.276069	0.999967
18099	ENSMUSG00000017376	Nlk	1034.43	1122.63	1169.04	1012.85	1051.15	1110.36	1083.41	0.0665445	0.114514	0.581102	0.561171	0.999967
22032	ENSMUSG00000017386	Traf4	208.367	212.198	228.788	219.985	198.175	210.838	213.059	0.0460393	0.218456	0.210749	0.833083	0.999967
11676	ENSMUSG00000017390	Aldoc	19.0386	27.2657	14.4803	21.0819	13.2798	15.5536	18.45	0.256459	0.71184	0.360277	0.71864	0.999967
217154	ENSMUSG00000017400	Stac2	6.34621	2.37093	9.65352	9.16604	18.3874	6.04864	8.66212	-0.831668	1.08439	-0.766943	0.443115	0.999967
19921	ENSMUSG00000017404	Rpl19	17023.7	16690.1	16383	14872.8	16995.1	14678.3	16107.2	0.109156	0.0792772	1.37689	0.168547	0.999967
140859	ENSMUSG00000017405	Nek8	98.3662	62.8296	61.7825	91.6604	64.3559	111.468	81.7437	-0.262973	0.361467	-0.727517	0.466909	0.999967
12298	ENSMUSG00000017412	Cacnb4	17.9809	28.4511	28.9606	24.7483	23.495	16.4177	23.3423	0.2156	0.637369	0.338266	0.735163	0.999967
72324	ENSMUSG00000017417	Plxdc1	161.828	122.103	130.323	154.906	175.702	165.905	151.794	-0.267709	0.263649	-1.0154	0.309916	0.999967
75869	ENSMUSG00000017418	Arl5b	200.963	128.03	194.036	214.485	178.766	171.09	181.228	-0.124844	0.246666	-0.506125	0.612769	0.999967
22680	ENSMUSG00000017421	Zfp207	8349.49	8317.21	8898.62	8865.39	9132.41	8634.86	8699.66	-0.0591889	0.0797819	-0.741884	0.458158	0.999967
69077	ENSMUSG00000017428	Psmd11	1361.26	1692.84	1590.9	1453.73	1418.9	1606.34	1520.66	0.0482356	0.112988	0.426909	0.669446	0.999967
56745	ENSMUSG00000017446	C1qtnf1	0	0	0	1.83321	4.08609	0	0.98655	-2.57425	3.6294	-0.709279	0.478152	0.999967
19193	ENSMUSG00000017453	Pipox	20.0963	24.8947	27.9952	36.6641	32.6887	30.2432	28.7637	-0.453716	0.568815	-0.797651	0.425073	0.999967
21858	ENSMUSG00000017466	Timp2	64.5198	90.0952	42.4755	44.9136	62.3129	55.3018	59.9365	0.230132	0.412242	0.558246	0.576677	0.999967
76014	ENSMUSG00000017478	Zc3h18	1272.41	1286.23	1210.55	1252.08	1244.21	1163.93	1238.24	0.0425921	0.109605	0.388595	0.697576	0.999967
21974	ENSMUSG00000017485	Top2b	4773.4	4498.83	4622.11	4755.34	4560.08	4627.21	4639.49	-0.00517078	0.0815755	-0.0633865	0.949459	0.999967
218772	ENSMUSG00000017491	Rarb	8.46161	0	15.4456	19.2487	7.15066	10.3691	10.1126	-1.20138	1.0889	-1.10329	0.269899	0.999967
16010	ENSMUSG00000017493	Igfbp4	12.6924	7.11278	8.68817	16.4989	9.19371	6.91273	10.1831	-0.144243	0.933264	-0.154557	0.87717	0.999967
23834	ENSMUSG00000017499	Cdc6	2087.9	2155.17	2173.97	2528.91	2482.3	2240.59	2278.14	-0.174452	0.0981839	-1.77679	0.0756036	0.999967
52615	ENSMUSG00000017548	Suz12	5431.29	5447.2	5728.4	5560.12	5393.64	5464.51	5504.19	0.0162228	0.0808226	0.200722	0.840916	0.999967
237877	ENSMUSG00000017550	Atad5	3082.14	3494.75	3732.05	3673.75	3542.64	3725.96	3541.88	-0.0899759	0.0928638	-0.968902	0.332594	0.999967
54394	ENSMUSG00000017561	Crlf3	1226.93	1160.57	1174.83	1126.51	1021.52	1053.33	1127.28	0.154759	0.113043	1.36903	0.170989	0.999967
16675	ENSMUSG00000017588	Krt27	0	0	0	0	0	0	0	NA	NA	NA	NA	NA
217169	ENSMUSG00000017607	Tns4	0	0	0	0	0	0	0	NA	NA	NA	NA	NA
21927	ENSMUSG00000017615	Tnfaip1	578.562	684.012	696.019	685.619	633.344	709.419	664.496	-0.053954	0.14235	-0.379023	0.70467	0.999967
109934	ENSMUSG00000017631	Abr	1287.22	1516.21	1482.78	1393.24	1620.14	1599.43	1483.17	-0.106363	0.103947	-1.02325	0.306192	0.999967
268451	ENSMUSG00000017639	Rab11fip4	252.791	264.358	282.848	284.147	285.005	299.839	278.165	-0.120243	0.193085	-0.622748	0.53345	0.999967
21939	ENSMUSG00000017652	Cd40	2.1154	2.37093	0	11.9158	0	1.72818	3.02173	-1.25262	2.03114	-0.616707	0.537428	0.999967
228875	ENSMUSG00000017664	Slc35c2	755.198	846.421	793.52	692.952	741.626	689.544	753.21	0.172562	0.129638	1.3311	0.183156	0.999967
228876	ENSMUSG00000017667	Zfp334	0	4.74185	5.79211	1.83321	5.10761	3.45636	3.48853	-0.549256	1.68963	-0.325074	0.745125	0.999967
140579	ENSMUSG00000017670	Elmo2	680.102	657.932	570.523	624.207	631.301	720.652	647.453	-0.0519198	0.149748	-0.346714	0.728806	0.999967
78889	ENSMUSG00000017677	Wsb1	744.621	616.441	672.851	782.779	724.26	603.999	690.825	-0.0487695	0.141793	-0.343948	0.730886	0.999967
76080	ENSMUSG00000017679	Ttpal	949.815	983.935	805.104	956.018	780.443	845.945	886.877	0.0832631	0.133389	0.624212	0.532488	0.999967
59040	ENSMUSG00000017686	Rhot1	757.314	697.052	766.49	765.364	672.162	709.419	727.967	0.0496855	0.131828	0.376896	0.706251	0.999967
30942	ENSMUSG00000017688	Hnf4g	0	0	0	0	0	0	0	NA	NA	NA	NA	NA
246104	ENSMUSG00000017692	Rhbdl3	8.46161	4.74185	6.75747	3.66641	3.06457	0	4.44865	1.99397	1.54059	1.29429	0.195564	0.999967
11486	ENSMUSG00000017697	Ada	118.462	184.932	168.937	115.492	182.853	165.905	156.097	0.0261775	0.250382	0.10455	0.916733	0.999967
26943	ENSMUSG00000017707	Serinc3	4540.71	4382.66	4536.19	4649.01	4968.69	4437.97	4585.87	-0.0609175	0.0866582	-0.702963	0.482079	0.999967
71776	ENSMUSG00000017713	Tha1	32.7887	11.8546	27.0299	38.4974	37.7963	30.2432	29.7017	-0.646294	0.587937	-1.09926	0.271656	0.999967
74451	ENSMUSG00000017715	Pgs1	492.889	481.298	450.82	472.967	452.535	446.735	466.207	0.0536359	0.155411	0.345124	0.730001	0.999967
11799	ENSMUSG00000017716	Birc5	4816.77	4573.52	4780.42	4588.52	4693.9	4238.37	4615.25	0.0689621	0.086305	0.799051	0.424261	0.999967
71562	ENSMUSG00000017718	Afmid	134.328	145.812	177.625	144.823	148.121	145.167	149.313	0.0557431	0.260242	0.214197	0.830393	0.999967
73603	ENSMUSG00000017720	Trp53tg5	5.2885	4.74185	9.65352	12.8325	4.08609	9.505	7.68457	-0.360412	1.08445	-0.332344	0.739629	0.999967
78928	ENSMUSG00000017721	Pigt	2035.02	1714.18	2221.28	2208.1	2231.01	1811.13	2036.79	-0.0669184	0.125386	-0.533697	0.593551	0.999967
67701	ENSMUSG00000017723	Wfdc2	2.1154	4.74185	0	1.83321	2.04305	0.864091	1.93293	-0.14594	2.18633	-0.0667513	0.94678	0.999967
18612	ENSMUSG00000017724	Etv4	19.0386	23.7093	17.3763	26.5815	15.3228	13.8255	19.309	0.152252	0.693157	0.21965	0.826144	0.999967
75526	ENSMUSG00000017733	Eppin	0	0	0	0	0	0	0	NA	NA	NA	NA	NA
52840	ENSMUSG00000017734	Dbndd2	20.0963	24.8947	29.9259	28.4147	42.904	44.0686	31.7174	-0.614734	0.539228	-1.14003	0.254275	0.999967
17395	ENSMUSG00000017737	Mmp9	2.1154	0	0	0	0	1.72818	0.640597	0.199682	3.96128	0.0504084	0.959797	0.999967
57138	ENSMUSG00000017740	Slc12a5	6.34621	22.5238	5.79211	7.33283	5.10761	6.91273	9.00255	0.551117	1.03653	0.531692	0.594939	0.999967
80860	ENSMUSG00000017747	Ghdc	42.308	66.3859	49.233	61.4124	32.6887	39.7482	48.6294	0.25823	0.47122	0.548003	0.58369	0.999967
18830	ENSMUSG00000017754	Pltp	23.2694	14.2256	18.3417	21.0819	27.5811	9.505	19.0008	0.0399674	0.719939	0.055515	0.955728	0.999967
20499	ENSMUSG00000017756	Slc12a7	175.578	173.078	192.105	175.071	155.271	209.11	180.036	0.0103501	0.236647	0.0437365	0.965114	0.999967
19025	ENSMUSG00000017760	Ctsa	1232.22	1498.43	1240.48	1220	1301.42	1584.74	1346.21	-0.046199	0.127357	-0.362753	0.71679	0.999967
71971	ENSMUSG00000017764	Zswim1	199.905	173.078	180.521	201.653	157.315	182.323	182.466	0.0355312	0.233638	0.152078	0.879126	0.999967
20498	ENSMUSG00000017765	Slc12a4	174.521	241.835	188.244	196.153	194.089	203.061	199.65	0.0129758	0.232269	0.0558653	0.955449	0.999967
75642	ENSMUSG00000017767	Spata25	0	0	0.965352	0.916604	0	0	0.313659	0.192036	4.07983	0.0470697	0.962458	0.999967
17913	ENSMUSG00000017774	Myo1c	358.561	395.945	432.478	487.633	306.457	453.648	405.787	-0.0517372	0.190176	-0.272049	0.785585	0.999967
12928	ENSMUSG00000017776	Crk	651.544	582.062	633.271	674.62	673.184	630.786	640.911	-0.0838521	0.139957	-0.59913	0.549086	0.999967
12867	ENSMUSG00000017778	Cox7c	2604.06	1897.93	2341.94	2187.93	2341.33	1920.01	2215.53	0.0800157	0.122522	0.653071	0.513711	0.999967
18738	ENSMUSG00000017781	Pitpna	3357.14	3398.72	3387.42	3418.01	3219.84	3650.78	3405.32	-0.0190403	0.0892564	-0.213321	0.831076	0.999967
21428	ENSMUSG00000017801	Mlx	680.102	649.634	533.84	611.375	519.955	590.174	597.513	0.109149	0.15217	0.717282	0.4732	0.999967
67998	ENSMUSG00000017802	Retreg3	237.983	199.158	192.105	199.82	233.929	245.402	218.066	-0.11123	0.228183	-0.487461	0.625932	0.999967
59091	ENSMUSG00000017817	Jph2	0	2.37093	0	0	0	0	0.395154	1.4875	4.04853	0.367417	0.713308	0.999967
80861	ENSMUSG00000017830	Dhx58	187.213	250.133	227.823	218.152	254.359	209.974	224.609	-0.0410912	0.215853	-0.190367	0.849022	0.999967
271457	ENSMUSG00000017831	Rab5a	378.657	437.436	362.007	357.475	410.652	330.947	379.529	0.101212	0.168875	0.599333	0.548951	0.999967
75482	ENSMUSG00000017832	Hspb9	6.34621	5.92732	8.68817	10.0826	1.02152	1.72818	5.63234	1.30279	1.33608	0.975083	0.329519	0.999967
71966	ENSMUSG00000017837	Nkiras2	16.9232	14.2256	40.5448	36.6641	29.6242	22.4664	26.7414	-0.427691	0.63949	-0.6688	0.503623	0.999967
26931	ENSMUSG00000017843	Ppp2r5c	2816.66	2573.64	2758.01	2633.4	2834.73	2607.83	2704.04	0.0132824	0.0960206	0.138329	0.889981	0.999967
245866	ENSMUSG00000017858	Ift52	557.408	436.25	488.468	461.968	527.106	464.881	489.347	0.0251323	0.1661	0.151309	0.879732	0.999967
17865	ENSMUSG00000017861	Mybl2	1629.92	2021.21	1727.98	1874.45	1674.28	1994.32	1820.36	-0.0465529	0.11909	-0.390906	0.695866	0.999967
27219	ENSMUSG00000017868	Sgk2	0	0	0	1.83321	0	0	0.305535	-1.09687	4.04833	-0.270944	0.786434	0.999967
14049	ENSMUSG00000017897	Eya2	150.194	184.932	199.828	174.155	201.24	146.895	176.207	0.0376337	0.251373	0.149713	0.880991	0.999967
27372	ENSMUSG00000017922	Prl3c1	0	0	0	0	0	0	0	NA	NA	NA	NA	NA
56336	ENSMUSG00000017929	B4galt5	3780.22	4228.55	3888.44	3779.16	3770.44	4170.1	3936.15	0.0212888	0.0907895	0.234485	0.814609	0.999967
228858	ENSMUSG00000017943	Gdap1l1	2.1154	0	0	0	0	0	0.352567	1.48674	4.04848	0.367233	0.713445	0.999967
15378	ENSMUSG00000017950	Hnf4a	0	0	0	0	0	0	0	NA	NA	NA	NA	NA
19223	ENSMUSG00000017969	Ptgis	0	4.74185	1.9307	11.9158	8.17218	9.505	6.04426	-2.56319	1.39493	-1.8375	0.0661365	0.999967
320405	ENSMUSG00000017978	Cadps2	3.1731	2.37093	1.9307	1.83321	0	0	1.55132	2.65453	2.55367	1.0395	0.298574	0.999967
228889	ENSMUSG00000017999	Ddx27	1481.84	1927.56	1446.1	1572.89	1442.39	1586.47	1576.21	0.0654743	0.126136	0.519077	0.603707	0.999967
19159	ENSMUSG00000018001	Cyth3	86.7315	117.361	97.5006	69.6619	79.6788	82.0886	88.837	0.373957	0.328018	1.14005	0.254265	0.999967
72318	ENSMUSG00000018008	Cyth4	1399.34	1426.11	1469.27	1365.74	1537.39	1470.68	1444.76	-0.0247015	0.106436	-0.232077	0.816478	0.999967
170758	ENSMUSG00000018012	Rac3	0	4.74185	0.965352	0	0	1.72818	1.23923	1.27272	3.05451	0.416669	0.67692	0.999967
74778	ENSMUSG00000018040	Rrp7a	763.66	697.052	802.208	603.125	643.559	606.592	686.033	0.287503	0.138904	2.06979	0.0384716	0.999967
109754	ENSMUSG00000018042	Cyb5r3	1048.18	1215.1	1087.95	956.018	1183.94	1123.32	1102.42	0.0408876	0.115877	0.352854	0.724198	0.999967
70422	ENSMUSG00000018068	Ints2	1062.99	1134.49	1127.53	1114.59	1157.39	1109.49	1117.75	-0.0244835	0.113694	-0.215345	0.829498	0.999967
76199	ENSMUSG00000018076	Med13l	631.447	662.674	710.499	747.032	782.486	773.361	717.917	-0.20099	0.132729	-1.51429	0.129953	0.999967
68024	ENSMUSG00000018102	H2bc4	452.696	385.276	347.527	267.648	349.361	295.519	349.671	0.377722	0.192206	1.96519	0.0493918	0.999967
207495	ENSMUSG00000018126	Baiap2l2	0	0	0	3.66641	0	0	0.611069	-1.3321	4.01595	-0.331703	0.740113	0.999967
17135	ENSMUSG00000018143	Mafk	262.31	239.464	254.853	288.73	228.821	235.033	251.535	0.0138971	0.204219	0.0680501	0.945746	0.999967
19014	ENSMUSG00000018160	Med1	2802.91	3325.22	2985.83	2948.71	2809.19	3364.77	3039.44	-0.00142179	0.103275	-0.013767	0.989016	0.999967
13867	ENSMUSG00000018166	Erbb3	34.9041	103.135	53.0944	39.414	34.7318	52.7095	52.9982	0.465435	0.473261	0.983462	0.32538	0.999967
59045	ENSMUSG00000018167	Stard3	246.444	241.835	220.1	205.319	172.637	213.43	216.628	0.262249	0.221875	1.18197	0.237218	0.999967
22780	ENSMUSG00000018168	Ikzf3	4154.65	4592.48	4050.62	4543.6	4372.12	4802.62	4419.35	-0.101623	0.0920859	-1.10356	0.269782	0.999967
17305	ENSMUSG00000018169	Mfng	790.103	734.987	840.822	751.615	938.779	866.683	820.498	-0.107412	0.136541	-0.786666	0.431477	0.999967
75909	ENSMUSG00000018171	Vmp1	3200.6	2800.06	3120.02	3240.19	3118.71	2704.6	3030.7	0.0113991	0.099308	0.114786	0.908615	0.999967
56207	ENSMUSG00000018189	Uchl5	2555.41	2610.39	2746.43	2560.07	2478.21	2680.41	2605.15	0.0357068	0.0909645	0.392535	0.694663	0.999967
69367	ENSMUSG00000018196	Glrx2	215.771	271.471	255.818	286.897	212.477	278.237	253.445	-0.06227	0.220596	-0.28228	0.777728	0.999967
20822	ENSMUSG00000018199	Ro60	60.2889	69.9423	73.3668	55.9128	41.8824	38.8841	56.7129	0.586709	0.416838	1.40752	0.159272	0.999967
58231	ENSMUSG00000018209	Stk4	3769.65	4112.37	4015.87	3813.99	3967.59	4045.67	3954.19	0.00797847	0.0841765	0.0947827	0.924487	0.999967
192201	ENSMUSG00000018211	Wfdc15b	0	0	0	0	0	0	0	NA	NA	NA	NA	NA
18858	ENSMUSG00000018217	Pmp22	37.0195	77.0551	27.0299	25.6649	14.3013	27.6509	34.7869	0.943842	0.590495	1.59839	0.109956	0.999967
14566	ENSMUSG00000018238	Gdf9	3.1731	2.37093	9.65352	1.83321	5.10761	3.45636	4.26579	0.434938	1.44207	0.301607	0.762952	0.999967
67966	ENSMUSG00000018239	Zcchc10	334.233	261.987	289.606	323.561	343.232	318.849	311.911	-0.158401	0.19106	-0.829068	0.407066	0.999967
13529	ENSMUSG00000018259	Prl8a2	0	0	0	0	0	0	0	NA	NA	NA	NA	NA
21388	ENSMUSG00000018263	Tbx5	0	5.92732	4.82676	0	0	0	1.79235	3.67862	2.83789	1.29625	0.194888	0.999967
19175	ENSMUSG00000018286	Psmb6	3791.86	4217.88	4136.53	3737.91	4098.35	3925.56	3984.68	0.04596	0.0837809	0.548574	0.583298	0.999967
216873	ENSMUSG00000018287	Spag7	502.408	576.135	551.216	506.882	525.063	553.018	535.787	0.0384346	0.148251	0.259254	0.795439	0.999967
18643	ENSMUSG00000018293	Pfn1	14384.7	13879.4	13975.4	13465.8	14019.4	13635.4	13893.3	0.0388009	0.0746762	0.519588	0.603351	0.999967
67145	ENSMUSG00000018322	Tomm34	1861.55	1746.19	1800.38	1732.38	1994.01	1835.33	1828.31	-0.0381606	0.105241	-0.362604	0.716901	0.999967
54401	ENSMUSG00000018326	Ywhab	5912.55	5710.38	5717.78	5438.21	5804.29	5667.57	5708.46	0.0366618	0.0818084	0.448142	0.654051	0.999967
16706	ENSMUSG00000018334	Ksr1	401.926	393.574	472.057	451.886	469.901	422.54	435.314	-0.0865295	0.168422	-0.513766	0.607415	0.999967
14778	ENSMUSG00000018339	Gpx3	13.7501	46.2331	15.4456	37.5807	21.452	50.9814	30.9071	-0.713426	0.647449	-1.1019	0.270504	0.999967
11749	ENSMUSG00000018340	Anxa6	11215.9	12434.3	11886.4	11780.2	12142.8	12630.4	12015	-0.0414652	0.0760183	-0.545464	0.585434	0.999967
16162	ENSMUSG00000018341	Il12rb2	2506.75	2905.57	2634.45	2199.85	2771.39	2938.77	2659.46	0.0322819	0.100669	0.320673	0.748458	0.999967
52712	ENSMUSG00000018347	Zkscan6	180.867	284.511	222.996	185.154	200.218	224.664	216.402	0.154284	0.227709	0.677552	0.498056	0.999967
16647	ENSMUSG00000018362	Kpna2	7028.42	7062.99	7040.31	6941.44	6865.65	6893.72	6972.09	0.0297212	0.0774476	0.383758	0.701158	0.999967
66313	ENSMUSG00000018363	Smurf2	734.044	705.351	738.494	723.2	735.496	672.263	718.141	0.0327992	0.133771	0.24519	0.806309	0.999967
320162	ENSMUSG00000018372	Cep95	435.773	380.534	397.725	490.383	374.899	438.094	419.568	-0.0976076	0.164037	-0.595033	0.551822	0.999967
22344	ENSMUSG00000018377	Vezf1	726.64	743.285	762.628	795.612	829.477	827.799	780.907	-0.135659	0.127702	-1.06231	0.288095	0.999967
103841	ENSMUSG00000018378	Cuedc1	4.2308	3.55639	0	1.83321	3.06457	2.59227	2.54621	-0.508003	1.92949	-0.263283	0.792332	0.999967
70393	ENSMUSG00000018378	2210416O15Rik	0	0	0	0	0	0	0	NA	NA	NA	NA	NA
110809	ENSMUSG00000018379	Srsf1	9004.21	7967.5	9203.67	9343.86	8889.29	7817.43	8704.33	0.00818243	0.0919576	0.0889804	0.929097	0.999967
66610	ENSMUSG00000018381	Abi3	154.424	152.925	133.219	130.158	135.863	139.983	141.095	0.114774	0.264801	0.433435	0.664699	0.999967
71774	ENSMUSG00000018387	Shroom1	0	2.37093	0	0	0	0	0.395154	1.4875	4.04853	0.367417	0.713308	0.999967
16568	ENSMUSG00000018395	Kif3a	167.117	91.2807	119.704	153.073	120.54	139.119	131.805	-0.157273	0.278774	-0.56416	0.572645	0.999967
20362	ENSMUSG00000018398	Septin8	44.4234	23.7093	33.7873	26.5815	28.6026	23.3305	30.0724	0.346572	0.562811	0.615788	0.538034	0.999967
170749	ENSMUSG00000018401	Mtmr4	726.64	700.609	623.618	771.78	676.248	666.214	694.185	-0.0442857	0.134712	-0.328744	0.742349	0.999967
217038	ENSMUSG00000018405	Mrm1	259.137	302.293	251.957	235.567	242.101	282.558	262.269	0.0958209	0.206556	0.463898	0.642721	0.999967
17762	ENSMUSG00000018411	Mapt	7.40391	17.7819	14.4803	5.49962	4.08609	4.32045	8.92872	1.44001	1.02439	1.40573	0.159804	0.999967
76719	ENSMUSG00000018412	Kansl1	1253.38	1352.61	1294.54	1268.58	1163.51	1246.88	1263.25	0.0841281	0.113087	0.743922	0.456924	0.999967
66771	ENSMUSG00000018415	Gid4	454.811	451.661	439.235	430.804	392.265	487.347	442.687	0.0420721	0.164511	0.255739	0.798152	0.999967
17912	ENSMUSG00000018417	Myo1b	153.367	149.368	164.11	99.9098	97.0447	99.3704	127.195	0.65529	0.27594	2.37475	0.0175606	0.999967
67487	ENSMUSG00000018425	Dhx40	677.986	615.255	731.737	771.78	647.645	712.875	692.88	-0.0741239	0.136302	-0.543823	0.586563	0.999967
77864	ENSMUSG00000018427	Ypel2	2.1154	7.11278	1.9307	5.49962	10.2152	4.32045	5.19903	-0.993507	1.3104	-0.758169	0.44835	0.999967
11640	ENSMUSG00000018428	Akap1	376.542	449.291	414.136	380.39	388.179	368.967	396.251	0.121136	0.168356	0.719521	0.47182	0.999967
68979	ENSMUSG00000018433	Nol11	1696.55	1517.39	1683.57	1582.06	1670.19	1547.59	1616.23	0.0287525	0.107929	0.266403	0.789929	0.999967
116891	ENSMUSG00000018442	Derl2	1280.88	1129.75	1134.29	1212.67	1332.07	1098.26	1197.98	-0.0366422	0.118996	-0.307927	0.758138	0.999967
12261	ENSMUSG00000018446	C1qbp	5298.02	5237.38	5704.27	5090.82	5272.08	4776.69	5229.88	0.101595	0.0880675	1.1536	0.248662	0.999967
69723	ENSMUSG00000018449	Rpain	182.982	158.852	167.006	133.824	179.788	139.119	160.262	0.179786	0.258652	0.695089	0.487	0.999967
103712	ENSMUSG00000018451	6330403K07Rik	13.7501	16.5965	9.65352	19.2487	37.7963	18.1459	19.1985	-0.865111	0.695868	-1.24321	0.21379	0.999967
114644	ENSMUSG00000018459	Slc13a3	3.1731	4.74185	1.9307	6.41623	1.02152	5.18454	3.74466	-0.228703	1.54588	-0.147943	0.882388	0.999967
16499	ENSMUSG00000018470	Kcnab3	4.2308	2.37093	0.965352	5.49962	0	0.864091	2.3218	0.971681	2.07415	0.468472	0.639447	0.999967
216848	ENSMUSG00000018474	Chd3	588.082	757.511	523.221	615.041	557.751	759.536	633.524	-0.055118	0.178432	-0.308901	0.757397	0.999967
216850	ENSMUSG00000018476	Kdm6b	294.041	442.178	350.423	266.732	460.707	283.422	349.584	0.127866	0.180804	0.707205	0.479439	0.999967
73634	ENSMUSG00000018479	1700125H20Rik	0	2.37093	0	0	0	1.72818	0.683185	0.199022	3.96112	0.0502439	0.959928	0.999967
66884	ENSMUSG00000018481	Appbp2	753.083	731.431	737.529	786.446	722.217	750.895	746.933	-0.0236536	0.13001	-0.181936	0.855633	0.999967
22412	ENSMUSG00000018486	Wnt9b	0	0	0	0	0	0	0	NA	NA	NA	NA	NA
11541	ENSMUSG00000018500	Adora2b	6.34621	7.11278	3.86141	0	1.02152	0.864091	3.201	3.33673	1.89647	1.75944	0.0785021	0.999967
20185	ENSMUSG00000018501	Ncor1	7424	8582.75	7938.09	7882.79	7822.82	8339.34	7998.3	-0.00811023	0.0831222	-0.09757	0.922274	0.999967
22368	ENSMUSG00000018507	Trpv2	839.814	921.105	953.768	969.767	879.531	915.936	913.32	-0.0274928	0.127012	-0.216458	0.82863	0.999967
73139	ENSMUSG00000018509	Cenpv	195.675	176.634	215.274	186.071	195.111	217.751	197.752	-0.0282196	0.22589	-0.124927	0.900582	0.999967
22658	ENSMUSG00000018537	Pcgf2	75.0968	69.9423	83.0203	79.7445	84.7864	81.2245	78.9691	-0.108919	0.346249	-0.314568	0.75309	0.999967
67480	ENSMUSG00000018541	Cwc25	342.695	354.454	313.739	381.307	377.963	324.898	349.176	-0.0991506	0.175296	-0.565617	0.571654	0.999967
72215	ENSMUSG00000018543	1700001P01Rik	7.40391	10.6692	4.82676	11.9158	5.10761	2.59227	7.08593	0.396462	1.13399	0.349616	0.726627	0.999967
108083	ENSMUSG00000018547	Pip4k2b	865.199	858.275	910.327	863.441	795.766	969.51	877.086	0.00599935	0.125148	0.0479382	0.961765	0.999967
68729	ENSMUSG00000018548	Trim37	1340.11	1479.46	1301.29	1446.4	1219.7	1438.71	1370.94	0.00660144	0.121119	0.0545036	0.956534	0.999967
53422	ENSMUSG00000018554	Ybx2	0	0	0	3.66641	0	0	0.611069	-1.3321	4.01595	-0.331703	0.740113	0.999967
67181	ENSMUSG00000018559	Ctdnep1	818.66	970.894	792.554	813.027	879.531	887.421	860.348	-0.00394556	0.129185	-0.030542	0.975635	0.999967
54351	ENSMUSG00000018565	Elp5	864.142	778.849	739.46	842.359	791.68	773.361	798.308	-0.017016	0.127246	-0.133725	0.89362	0.999967
20528	ENSMUSG00000018566	Slc2a4	0	0	0	0	0	0	0	NA	NA	NA	NA	NA
56486	ENSMUSG00000018567	Gabarap	58.1735	55.7168	66.6093	60.4958	56.1838	56.1659	58.8909	0.0607157	0.397969	0.152564	0.878742	0.999967
53624	ENSMUSG00000018569	Cldn7	3.1731	2.37093	0	1.83321	1.02152	1.72818	1.68782	-0.259203	2.29944	-0.112725	0.910249	0.999967
70419	ENSMUSG00000018570	2810408A11Rik	2.1154	2.37093	5.79211	20.1653	14.3013	14.6895	9.90576	-2.3341	1.03693	-2.25098	0.0243869	0.999967
78246	ENSMUSG00000018572	Phf23	559.524	406.614	418.963	425.304	453.556	485.619	458.263	0.0093752	0.176163	0.0532189	0.957557	0.999967
11370	ENSMUSG00000018574	Acadvl	799.622	940.072	844.683	874.44	736.518	859.77	842.518	0.0644817	0.13875	0.464731	0.642124	0.999967
13411	ENSMUSG00000018581	Dnah11	10.577	24.8947	10.6189	24.7483	17.3659	32.8354	20.1734	-0.781996	0.720498	-1.08535	0.277765	0.999967
27041	ENSMUSG00000018583	G3bp1	4205.42	3664.27	3755.22	3719.58	3750.01	3331.07	3737.59	0.105924	0.0901168	1.17541	0.23983	0.999967
11927	ENSMUSG00000018585	Atox1	670.582	587.99	700.846	559.128	655.818	672.263	641.104	0.0557657	0.146427	0.380842	0.703321	0.999967
237213	ENSMUSG00000018589	Glra2	0	0	0	0	0	0	0	NA	NA	NA	NA	NA
20692	ENSMUSG00000018593	Sparc	47.5965	55.7168	73.3668	91.6604	64.3559	50.1173	63.8023	-0.199742	0.420126	-0.475434	0.634478	0.999967
14657	ENSMUSG00000018595	Glra4	8.46161	18.9674	0.965352	4.58302	10.2152	12.9614	9.359	-0.299417	1.10622	-0.270666	0.786648	0.999967
237781	ENSMUSG00000018599	Mief2	108.943	112.619	99.4313	106.326	103.174	63.9427	99.0727	0.262456	0.318695	0.823533	0.410205	0.999967
21386	ENSMUSG00000018604	Tbx3	11.6347	27.2657	8.68817	11.9158	2.04305	10.3691	11.9861	0.931389	0.978099	0.952244	0.340973	0.999967
30800	ENSMUSG00000018620	Mmp20	0	0	0	0	0	0	0	NA	NA	NA	NA	NA
17393	ENSMUSG00000018623	Mmp7	0	0	0	0	0	0	0	NA	NA	NA	NA	NA
12921	ENSMUSG00000018634	Crhr1	0	0	0	0	0	0	0	NA	NA	NA	NA	NA
56405	ENSMUSG00000018648	Dusp14	223.175	276.213	269.333	274.981	320.758	277.373	273.639	-0.185378	0.196954	-0.941225	0.34659	0.999967
217031	ENSMUSG00000018651	Tada2a	475.965	583.248	557.974	571.044	506.675	549.562	540.745	-0.0128242	0.157113	-0.0816238	0.934946	0.999967
22778	ENSMUSG00000018654	Ikzf1	12246.1	12921.5	12242.6	12751.8	13095.9	13116.9	12729.1	-0.0591211	0.0743444	-0.795232	0.426479	0.999967
403088	ENSMUSG00000018656	Tcaf3	0	0	0	0	0	0	0	NA	NA	NA	NA	NA
103711	ENSMUSG00000018659	Pnpo	426.253	380.534	387.106	396.889	357.533	394.025	390.39	0.0553919	0.167757	0.330191	0.741256	0.999967
16834	ENSMUSG00000018661	Cog1	378.657	349.712	434.409	370.308	362.641	440.686	389.402	-0.0134096	0.167446	-0.0800832	0.936171	0.999967
12412	ENSMUSG00000018666	Cbx1	1002.7	963.782	975.006	888.189	969.425	1033.45	972.092	0.0271538	0.12303	0.220708	0.82532	0.999967
80280	ENSMUSG00000018669	Cdk5rap3	507.696	569.022	553.147	540.796	526.084	488.211	530.826	0.0676167	0.151492	0.446338	0.655353	0.999967
56358	ENSMUSG00000018672	Copz2	2.1154	4.74185	0	1.83321	12.2583	0	3.49146	-0.464164	1.83145	-0.253441	0.799928	0.999967
68066	ENSMUSG00000018677	Slc25a39	715.006	650.819	702.776	617.791	725.281	585.854	666.255	0.106753	0.146271	0.729832	0.465493	0.999967
78912	ENSMUSG00000018678	Sp2	705.486	795.446	819.584	767.197	815.175	756.079	776.495	-0.0126691	0.131407	-0.0964114	0.923194	0.999967
56321	ENSMUSG00000018697	Aatf	1199.43	1439.15	1298.4	1370.32	1285.08	1361.81	1325.7	-0.0328979	0.116513	-0.282355	0.777671	0.999967
16869	ENSMUSG00000018698	Lhx1	0	0	0	0	0	0	0	NA	NA	NA	NA	NA
13424	ENSMUSG00000018707	Dync1h1	6526.01	8785.47	6960.19	6721.45	7080.17	7923.71	7332.84	0.0269534	0.0998952	0.269817	0.787301	0.999967
52670	ENSMUSG00000018727	Cpsf4l	3.1731	22.5238	13.5149	14.6657	16.3444	6.91273	12.8558	-0.137047	0.909028	-0.150762	0.880163	0.999967
103737	ENSMUSG00000018733	Pex12	163.944	152.925	141.907	163.155	186.939	153.808	160.446	-0.132353	0.249402	-0.53068	0.59564	0.999967
83431	ENSMUSG00000018736	Ndel1	251.733	195.601	216.239	222.735	288.069	297.247	245.271	-0.280176	0.224878	-1.2459	0.212801	0.999967
71998	ENSMUSG00000018740	Slc25a35	63.4621	88.9097	102.327	58.6626	87.851	73.4477	79.1101	0.206165	0.34957	0.589769	0.555346	0.999967
75580	ENSMUSG00000018750	Zbtb4	44.4234	32.0075	22.2031	32.0811	53.1192	39.7482	37.2638	-0.364846	0.524092	-0.696148	0.486336	0.999967
619441	ENSMUSG00000018752	Tnfsfm13	0	0	0	0	0	0	0	NA	NA	NA	NA	NA
24070	ENSMUSG00000018761	Mpdu1	729.814	751.584	591.761	778.196	782.486	583.261	702.85	-0.043646	0.133367	-0.327261	0.743471	0.999967
23879	ENSMUSG00000018765	Fxr2	226.348	344.97	195.967	262.149	191.025	298.975	253.239	0.00457016	0.263422	0.0173492	0.986158	0.999967
228033	ENSMUSG00000018770	Atp5g3	6644.48	5948.65	6061.45	5649.94	5821.66	5645.1	5961.88	0.122719	0.0835247	1.46925	0.141764	0.999967
12514	ENSMUSG00000018774	Cd68	252.791	237.093	233.615	252.983	197.154	250.586	237.37	0.0518433	0.211765	0.244815	0.806599	0.999967
56293	ENSMUSG00000018776	Slc35g3	0	2.37093	0	3.66641	0	0	1.00622	0.0403638	3.64009	0.0110887	0.991153	0.999967
14081	ENSMUSG00000018796	Acsl1	213.656	272.657	195.001	271.315	198.175	319.714	245.086	-0.204862	0.246547	-0.830923	0.406017	0.999967
[truncated: 25,279 more rows]
